# Supplementary material for: Modeling the Metabolism of Arabidopsis thaliana: Application of Network Decomposition and Network Reduction in the Context of Petri Nets
Source: Front Genet. 2017 Jun 30;8:85. doi: 10.3389/fgene.2017.00085 (PMC5491931; doi:10.3389/fgene.2017.00085)
Supplement: Supplementary file 3 [file DataSheet1.ZIP]

Archive with 9 entries (8 files):
- Netze/
- Netze/net_auto_decomp.xml
- Netze/net_auto_decomp_graphA.xml
- Netze/net_auto_decomp_graphB.xml
- Netze/net_bio_decomp.xml
- Netze/net_bio_decomp_citratsubnet.xml
- Netze/net_bio_decomp_sucrossesubnet.xml
- Netze/net_orginal.xml
- Netze/net_reduced.xml
