# Supplementary material for: Modeling the Metabolism of Arabidopsis thaliana: Application of Network Decomposition and Network Reduction in the Context of Petri Nets
Source: Front Genet. 2017 Jun 30;8:85. doi: 10.3389/fgene.2017.00085 (PMC5491931; doi:10.3389/fgene.2017.00085)
Supplement: Supplementary file 3 [file DataSheet1.ZIP › Netze/net_auto_decomp_graphB.xml]

<?xml version='1.0' encoding='UTF-8' standalone='no'?>
<!-- Created by MonaLisa version MonaLisa R5 1.0.0  on 2016-06-29 at 18:06:52 MESZ with JSBML version 1.1. -->
<sbml xmlns="http://www.sbml.org/sbml/level3/version1/core" level="3" version="1">
  <model id="MonaLisaExport">
    <listOfCompartments>
      <compartment constant="true" id="default_compartment" size="1" spatialDimensions="3"/>
    </listOfCompartments>
    <listOfSpecies>
      <species boundaryCondition="false" constant="false" hasOnlySubstanceUnits="true" initialAmount="0" compartment="default_compartment" name="129_b" id="P517">
        <notes>
          <body xmlns="http://www.w3.org/1999/xhtml">
     <p/>
  </body>
        </notes>
      </species>
      <species boundaryCondition="false" constant="false" hasOnlySubstanceUnits="true" initialAmount="0" compartment="default_compartment" name="99" id="P424">
        <notes>
          <body xmlns="http://www.w3.org/1999/xhtml">
     <p/>
  </body>
        </notes>
      </species>
      <species boundaryCondition="false" constant="false" hasOnlySubstanceUnits="true" initialAmount="0" compartment="default_compartment" name="40_b" id="P41">
        <notes>
          <body xmlns="http://www.w3.org/1999/xhtml">
     <p/>
  </body>
        </notes>
      </species>
      <species boundaryCondition="false" constant="false" hasOnlySubstanceUnits="true" initialAmount="0" compartment="default_compartment" name="39" id="P42">
        <notes>
          <body xmlns="http://www.w3.org/1999/xhtml">
     <p/>
  </body>
        </notes>
      </species>
      <species boundaryCondition="false" constant="false" hasOnlySubstanceUnits="true" initialAmount="0" compartment="default_compartment" name="60_B" id="P44">
        <notes>
          <body xmlns="http://www.w3.org/1999/xhtml">
     <p/>
  </body>
        </notes>
      </species>
      <species boundaryCondition="false" constant="false" hasOnlySubstanceUnits="true" initialAmount="0" compartment="default_compartment" name="64" id="P45">
        <notes>
          <body xmlns="http://www.w3.org/1999/xhtml">
     <p/>
  </body>
        </notes>
      </species>
      <species boundaryCondition="false" constant="false" hasOnlySubstanceUnits="true" initialAmount="0" compartment="default_compartment" name="35" id="P46">
        <notes>
          <body xmlns="http://www.w3.org/1999/xhtml">
     <p/>
  </body>
        </notes>
      </species>
      <species boundaryCondition="false" constant="false" hasOnlySubstanceUnits="true" initialAmount="0" compartment="default_compartment" name="13" id="P47">
        <notes>
          <body xmlns="http://www.w3.org/1999/xhtml">
     <p/>
  </body>
        </notes>
      </species>
      <species boundaryCondition="false" constant="false" hasOnlySubstanceUnits="true" initialAmount="0" compartment="default_compartment" name="15" id="P48"/>
      <species boundaryCondition="false" constant="false" hasOnlySubstanceUnits="true" initialAmount="0" compartment="default_compartment" name="14" id="P49"/>
      <species boundaryCondition="false" constant="false" hasOnlySubstanceUnits="true" initialAmount="0" compartment="default_compartment" name="33" id="P51"/>
      <species boundaryCondition="false" constant="false" hasOnlySubstanceUnits="true" initialAmount="0" compartment="default_compartment" name="116" id="P52"/>
      <species boundaryCondition="false" constant="false" hasOnlySubstanceUnits="true" initialAmount="0" compartment="default_compartment" name="2" id="P53">
        <notes>
          <body xmlns="http://www.w3.org/1999/xhtml">
     <p/>
  </body>
        </notes>
      </species>
      <species boundaryCondition="false" constant="false" hasOnlySubstanceUnits="true" initialAmount="0" compartment="default_compartment" name="23" id="P54"/>
      <species boundaryCondition="false" constant="false" hasOnlySubstanceUnits="true" initialAmount="0" compartment="default_compartment" name="122" id="P63"/>
      <species boundaryCondition="false" constant="false" hasOnlySubstanceUnits="true" initialAmount="0" compartment="default_compartment" name="128" id="P64">
        <notes>
          <body xmlns="http://www.w3.org/1999/xhtml">
     <p/>
  </body>
        </notes>
      </species>
      <species boundaryCondition="false" constant="false" hasOnlySubstanceUnits="true" initialAmount="0" compartment="default_compartment" name="123" id="P65">
        <notes>
          <body xmlns="http://www.w3.org/1999/xhtml">
     <p/>
  </body>
        </notes>
      </species>
      <species boundaryCondition="false" constant="false" hasOnlySubstanceUnits="true" initialAmount="0" compartment="default_compartment" name="127" id="P67"/>
      <species boundaryCondition="false" constant="false" hasOnlySubstanceUnits="true" initialAmount="0" compartment="default_compartment" name="21" id="P71"/>
      <species boundaryCondition="false" constant="false" hasOnlySubstanceUnits="true" initialAmount="0" compartment="default_compartment" name="79" id="P72">
        <notes>
          <body xmlns="http://www.w3.org/1999/xhtml">
     <p/>
  </body>
        </notes>
      </species>
      <species boundaryCondition="false" constant="false" hasOnlySubstanceUnits="true" initialAmount="0" compartment="default_compartment" name="20" id="P73">
        <notes>
          <body xmlns="http://www.w3.org/1999/xhtml">
     <p/>
  </body>
        </notes>
      </species>
      <species boundaryCondition="false" constant="false" hasOnlySubstanceUnits="true" initialAmount="0" compartment="default_compartment" name="3" id="P74">
        <notes>
          <body xmlns="http://www.w3.org/1999/xhtml">
     <p/>
  </body>
        </notes>
      </species>
      <species boundaryCondition="false" constant="false" hasOnlySubstanceUnits="true" initialAmount="0" compartment="default_compartment" name="9" id="P75">
        <notes>
          <body xmlns="http://www.w3.org/1999/xhtml">
     <p/>
  </body>
        </notes>
      </species>
      <species boundaryCondition="false" constant="false" hasOnlySubstanceUnits="true" initialAmount="0" compartment="default_compartment" name="93" id="P76">
        <notes>
          <body xmlns="http://www.w3.org/1999/xhtml">
     <p/>
  </body>
        </notes>
      </species>
      <species boundaryCondition="false" constant="false" hasOnlySubstanceUnits="true" initialAmount="0" compartment="default_compartment" name="4" id="P77">
        <notes>
          <body xmlns="http://www.w3.org/1999/xhtml">
     <p/>
  </body>
        </notes>
      </species>
      <species boundaryCondition="false" constant="false" hasOnlySubstanceUnits="true" initialAmount="0" compartment="default_compartment" name="5" id="P78"/>
      <species boundaryCondition="false" constant="false" hasOnlySubstanceUnits="true" initialAmount="0" compartment="default_compartment" name="6" id="P79"/>
      <species boundaryCondition="false" constant="false" hasOnlySubstanceUnits="true" initialAmount="0" compartment="default_compartment" name="8" id="P80"/>
      <species boundaryCondition="false" constant="false" hasOnlySubstanceUnits="true" initialAmount="0" compartment="default_compartment" name="12" id="P81">
        <notes>
          <body xmlns="http://www.w3.org/1999/xhtml">
     <p/>
  </body>
        </notes>
      </species>
      <species boundaryCondition="false" constant="false" hasOnlySubstanceUnits="true" initialAmount="0" compartment="default_compartment" name="11" id="P82">
        <notes>
          <body xmlns="http://www.w3.org/1999/xhtml">
     <p/>
  </body>
        </notes>
      </species>
      <species boundaryCondition="false" constant="false" hasOnlySubstanceUnits="true" initialAmount="0" compartment="default_compartment" name="92" id="P83"/>
      <species boundaryCondition="false" constant="false" hasOnlySubstanceUnits="true" initialAmount="0" compartment="default_compartment" name="10" id="P84"/>
      <species boundaryCondition="false" constant="false" hasOnlySubstanceUnits="true" initialAmount="0" compartment="default_compartment" name="34" id="P85">
        <notes>
          <body xmlns="http://www.w3.org/1999/xhtml">
     <p/>
  </body>
        </notes>
      </species>
      <species boundaryCondition="false" constant="false" hasOnlySubstanceUnits="true" initialAmount="0" compartment="default_compartment" name="18" id="P86">
        <notes>
          <body xmlns="http://www.w3.org/1999/xhtml">
     <p/>
  </body>
        </notes>
      </species>
      <species boundaryCondition="false" constant="false" hasOnlySubstanceUnits="true" initialAmount="0" compartment="default_compartment" name="16" id="P87"/>
      <species boundaryCondition="false" constant="false" hasOnlySubstanceUnits="true" initialAmount="0" compartment="default_compartment" name="38" id="P88"/>
      <species boundaryCondition="false" constant="false" hasOnlySubstanceUnits="true" initialAmount="0" compartment="default_compartment" name="91" id="P89">
        <notes>
          <body xmlns="http://www.w3.org/1999/xhtml">
     <p/>
  </body>
        </notes>
      </species>
      <species boundaryCondition="false" constant="false" hasOnlySubstanceUnits="true" initialAmount="0" compartment="default_compartment" name="113" id="P90">
        <notes>
          <body xmlns="http://www.w3.org/1999/xhtml">
     <p/>
  </body>
        </notes>
      </species>
      <species boundaryCondition="false" constant="false" hasOnlySubstanceUnits="true" initialAmount="0" compartment="default_compartment" name="114" id="P91"/>
      <species boundaryCondition="false" constant="false" hasOnlySubstanceUnits="true" initialAmount="0" compartment="default_compartment" name="26" id="P92">
        <notes>
          <body xmlns="http://www.w3.org/1999/xhtml">
     <p/>
  </body>
        </notes>
      </species>
      <species boundaryCondition="false" constant="false" hasOnlySubstanceUnits="true" initialAmount="0" compartment="default_compartment" name="94" id="P93"/>
      <species boundaryCondition="false" constant="false" hasOnlySubstanceUnits="true" initialAmount="0" compartment="default_compartment" name="27" id="P94">
        <notes>
          <body xmlns="http://www.w3.org/1999/xhtml">
     <p/>
  </body>
        </notes>
      </species>
      <species boundaryCondition="false" constant="false" hasOnlySubstanceUnits="true" initialAmount="0" compartment="default_compartment" name="1" id="P95"/>
      <species boundaryCondition="false" constant="false" hasOnlySubstanceUnits="true" initialAmount="0" compartment="default_compartment" name="28" id="P96"/>
      <species boundaryCondition="false" constant="false" hasOnlySubstanceUnits="true" initialAmount="0" compartment="default_compartment" name="25" id="P97"/>
      <species boundaryCondition="false" constant="false" hasOnlySubstanceUnits="true" initialAmount="0" compartment="default_compartment" name="29_B" id="P98">
        <notes>
          <body xmlns="http://www.w3.org/1999/xhtml">
     <p/>
  </body>
        </notes>
      </species>
      <species boundaryCondition="false" constant="false" hasOnlySubstanceUnits="true" initialAmount="0" compartment="default_compartment" name="36" id="P99"/>
      <species boundaryCondition="false" constant="false" hasOnlySubstanceUnits="true" initialAmount="0" compartment="default_compartment" name="37" id="P100"/>
      <species boundaryCondition="false" constant="false" hasOnlySubstanceUnits="true" initialAmount="0" compartment="default_compartment" name="95" id="P101">
        <notes>
          <body xmlns="http://www.w3.org/1999/xhtml">
     <p/>
  </body>
        </notes>
      </species>
      <species boundaryCondition="false" constant="false" hasOnlySubstanceUnits="true" initialAmount="0" compartment="default_compartment" name="101" id="P102">
        <notes>
          <body xmlns="http://www.w3.org/1999/xhtml">
     <p/>
  </body>
        </notes>
      </species>
      <species boundaryCondition="false" constant="false" hasOnlySubstanceUnits="true" initialAmount="0" compartment="default_compartment" name="102" id="P103">
        <notes>
          <body xmlns="http://www.w3.org/1999/xhtml">
     <p/>
  </body>
        </notes>
      </species>
      <species boundaryCondition="false" constant="false" hasOnlySubstanceUnits="true" initialAmount="0" compartment="default_compartment" name="96" id="P104"/>
      <species boundaryCondition="false" constant="false" hasOnlySubstanceUnits="true" initialAmount="0" compartment="default_compartment" name="97" id="P105"/>
      <species boundaryCondition="false" constant="false" hasOnlySubstanceUnits="true" initialAmount="0" compartment="default_compartment" name="103" id="P106"/>
      <species boundaryCondition="false" constant="false" hasOnlySubstanceUnits="true" initialAmount="0" compartment="default_compartment" name="105" id="P107">
        <notes>
          <body xmlns="http://www.w3.org/1999/xhtml">
     <p/>
  </body>
        </notes>
      </species>
      <species boundaryCondition="false" constant="false" hasOnlySubstanceUnits="true" initialAmount="0" compartment="default_compartment" name="98" id="P108"/>
      <species boundaryCondition="false" constant="false" hasOnlySubstanceUnits="true" initialAmount="0" compartment="default_compartment" name="106" id="P109"/>
      <species boundaryCondition="false" constant="false" hasOnlySubstanceUnits="true" initialAmount="0" compartment="default_compartment" name="117_B" id="P493">
        <notes>
          <body xmlns="http://www.w3.org/1999/xhtml">
     <p/>
  </body>
        </notes>
      </species>
      <species boundaryCondition="false" constant="false" hasOnlySubstanceUnits="true" initialAmount="0" compartment="default_compartment" name="107" id="P110"/>
      <species boundaryCondition="false" constant="false" hasOnlySubstanceUnits="true" initialAmount="0" compartment="default_compartment" name="109" id="P111">
        <notes>
          <body xmlns="http://www.w3.org/1999/xhtml">
     <p/>
  </body>
        </notes>
      </species>
      <species boundaryCondition="false" constant="false" hasOnlySubstanceUnits="true" initialAmount="0" compartment="default_compartment" name="112" id="P112"/>
      <species boundaryCondition="false" constant="false" hasOnlySubstanceUnits="true" initialAmount="0" compartment="default_compartment" name="47" id="P113">
        <notes>
          <body xmlns="http://www.w3.org/1999/xhtml">
     <p/>
  </body>
        </notes>
      </species>
      <species boundaryCondition="false" constant="false" hasOnlySubstanceUnits="true" initialAmount="0" compartment="default_compartment" name="104" id="P114"/>
      <species boundaryCondition="false" constant="false" hasOnlySubstanceUnits="true" initialAmount="0" compartment="default_compartment" name="17_b" id="P499">
        <notes>
          <body xmlns="http://www.w3.org/1999/xhtml">
     <p/>
  </body>
        </notes>
      </species>
      <species boundaryCondition="false" constant="false" hasOnlySubstanceUnits="true" initialAmount="0" compartment="default_compartment" name="100" id="P115"/>
      <species boundaryCondition="false" constant="false" hasOnlySubstanceUnits="true" initialAmount="0" compartment="default_compartment" name="111" id="P116"/>
      <species boundaryCondition="false" constant="false" hasOnlySubstanceUnits="true" initialAmount="0" compartment="default_compartment" name="90" id="P117"/>
      <species boundaryCondition="false" constant="false" hasOnlySubstanceUnits="true" initialAmount="0" compartment="default_compartment" name="32_b" id="P502">
        <notes>
          <body xmlns="http://www.w3.org/1999/xhtml">
     <p/>
  </body>
        </notes>
      </species>
      <species boundaryCondition="false" constant="false" hasOnlySubstanceUnits="true" initialAmount="0" compartment="default_compartment" name="108" id="P118"/>
      <species boundaryCondition="false" constant="false" hasOnlySubstanceUnits="true" initialAmount="0" compartment="default_compartment" name="7" id="P119"/>
      <species boundaryCondition="false" constant="false" hasOnlySubstanceUnits="true" initialAmount="0" compartment="default_compartment" name="126_b" id="P507">
        <notes>
          <body xmlns="http://www.w3.org/1999/xhtml">
     <p/>
  </body>
        </notes>
      </species>
      <species boundaryCondition="false" constant="false" hasOnlySubstanceUnits="true" initialAmount="0" compartment="default_compartment" name="110" id="P126"/>
    </listOfSpecies>
    <listOfReactions>
      <reaction compartment="default_compartment" name="Import_40_fromA" fast="false" id="T512" reversible="false">
        <notes>
          <body xmlns="http://www.w3.org/1999/xhtml">
     <p/>
  </body>
        </notes>
        <listOfProducts>
          <speciesReference stoichiometry="1" constant="true" species="P41"/>
        </listOfProducts>
      </reaction>
      <reaction compartment="default_compartment" name="Import_129_fromA" fast="false" id="T516" reversible="false">
        <notes>
          <body xmlns="http://www.w3.org/1999/xhtml">
     <p/>
  </body>
        </notes>
        <listOfProducts>
          <speciesReference stoichiometry="1" constant="true" species="P517"/>
        </listOfProducts>
      </reaction>
      <reaction compartment="default_compartment" name="E89_f" fast="false" id="T73" reversible="false">
        <listOfReactants>
          <speciesReference stoichiometry="1" constant="true" species="P41"/>
        </listOfReactants>
        <listOfProducts>
          <speciesReference stoichiometry="1" constant="true" species="P42"/>
        </listOfProducts>
      </reaction>
      <reaction compartment="default_compartment" name="E89_b" fast="false" id="T74" reversible="false">
        <notes>
          <body xmlns="http://www.w3.org/1999/xhtml">
     <p/>
  </body>
        </notes>
        <listOfReactants>
          <speciesReference stoichiometry="1" constant="true" species="P42"/>
        </listOfReactants>
        <listOfProducts>
          <speciesReference stoichiometry="1" constant="true" species="P41"/>
        </listOfProducts>
      </reaction>
      <reaction compartment="default_compartment" name="E129_1" fast="false" id="T80" reversible="false">
        <notes>
          <body xmlns="http://www.w3.org/1999/xhtml">
     <p/>
  </body>
        </notes>
        <listOfReactants>
          <speciesReference stoichiometry="3" constant="true" species="P44"/>
        </listOfReactants>
        <listOfProducts>
          <speciesReference stoichiometry="6" constant="true" species="P41"/>
        </listOfProducts>
      </reaction>
      <reaction compartment="default_compartment" name="E129_2" fast="false" id="T81" reversible="false">
        <notes>
          <body xmlns="http://www.w3.org/1999/xhtml">
     <p/>
  </body>
        </notes>
        <listOfReactants>
          <speciesReference stoichiometry="1" constant="true" species="P44"/>
        </listOfReactants>
        <listOfProducts>
          <speciesReference stoichiometry="1" constant="true" species="P41"/>
          <speciesReference stoichiometry="1" constant="true" species="P45"/>
        </listOfProducts>
      </reaction>
      <reaction compartment="default_compartment" name="E128" fast="false" id="T82" reversible="false">
        <listOfReactants>
          <speciesReference stoichiometry="1" constant="true" species="P45"/>
        </listOfReactants>
        <listOfProducts>
          <speciesReference stoichiometry="1" constant="true" species="P46"/>
        </listOfProducts>
      </reaction>
      <reaction compartment="default_compartment" name="E126" fast="false" id="T83" reversible="false">
        <notes>
          <body xmlns="http://www.w3.org/1999/xhtml">
     <p/>
  </body>
        </notes>
        <listOfReactants>
          <speciesReference stoichiometry="1" constant="true" species="P46"/>
        </listOfReactants>
        <listOfProducts>
          <speciesReference stoichiometry="1" constant="true" species="P47"/>
        </listOfProducts>
      </reaction>
      <reaction compartment="default_compartment" name="E21" fast="false" id="T84" reversible="false">
        <notes>
          <body xmlns="http://www.w3.org/1999/xhtml">
     <p/>
  </body>
        </notes>
        <listOfReactants>
          <speciesReference stoichiometry="1" constant="true" species="P48"/>
        </listOfReactants>
        <listOfProducts>
          <speciesReference stoichiometry="1" constant="true" species="P46"/>
        </listOfProducts>
      </reaction>
      <reaction compartment="default_compartment" name="E122" fast="false" id="T85" reversible="false">
        <listOfReactants>
          <speciesReference stoichiometry="1" constant="true" species="P48"/>
        </listOfReactants>
        <listOfProducts>
          <speciesReference stoichiometry="1" constant="true" species="P49"/>
        </listOfProducts>
      </reaction>
      <reaction compartment="default_compartment" name="E123" fast="false" id="T86" reversible="false">
        <listOfReactants>
          <speciesReference stoichiometry="1" constant="true" species="P49"/>
        </listOfReactants>
        <listOfProducts>
          <speciesReference stoichiometry="1" constant="true" species="P41"/>
        </listOfProducts>
      </reaction>
      <reaction compartment="default_compartment" name="E38" fast="false" id="T87" reversible="false">
        <listOfReactants>
          <speciesReference stoichiometry="1" constant="true" species="P51"/>
        </listOfReactants>
        <listOfProducts>
          <speciesReference stoichiometry="1" constant="true" species="P52"/>
          <speciesReference stoichiometry="1" constant="true" species="P53"/>
        </listOfProducts>
      </reaction>
      <reaction compartment="default_compartment" name="E42" fast="false" id="T89" reversible="false">
        <listOfReactants>
          <speciesReference stoichiometry="1" constant="true" species="P52"/>
          <speciesReference stoichiometry="1" constant="true" species="P54"/>
        </listOfReactants>
        <listOfProducts>
          <speciesReference stoichiometry="1" constant="true" species="P493"/>
        </listOfProducts>
      </reaction>
      <reaction compartment="default_compartment" name="E144_c" fast="false" id="T105" reversible="false">
        <notes>
          <body xmlns="http://www.w3.org/1999/xhtml">
     <p/>
  </body>
        </notes>
        <listOfReactants>
          <speciesReference stoichiometry="1" constant="true" species="P64"/>
        </listOfReactants>
        <listOfProducts>
          <speciesReference stoichiometry="1" constant="true" species="P63"/>
        </listOfProducts>
      </reaction>
      <reaction compartment="default_compartment" name="E139_c_ttod" fast="false" id="T106" reversible="false">
        <listOfReactants>
          <speciesReference stoichiometry="1" constant="true" species="P63"/>
        </listOfReactants>
        <listOfProducts>
          <speciesReference stoichiometry="1" constant="true" species="P64"/>
        </listOfProducts>
      </reaction>
      <reaction compartment="default_compartment" name="E62_c" fast="false" id="T107" reversible="false">
        <listOfReactants>
          <speciesReference stoichiometry="1" constant="true" species="P65"/>
        </listOfReactants>
        <listOfProducts>
          <speciesReference stoichiometry="1" constant="true" species="P64"/>
        </listOfProducts>
      </reaction>
      <reaction compartment="default_compartment" name="E139_c_dtom" fast="false" id="T108" reversible="false">
        <notes>
          <body xmlns="http://www.w3.org/1999/xhtml">
     <p/>
  </body>
        </notes>
        <listOfReactants>
          <speciesReference stoichiometry="1" constant="true" species="P64"/>
        </listOfReactants>
        <listOfProducts>
          <speciesReference stoichiometry="1" constant="true" species="P65"/>
        </listOfProducts>
      </reaction>
      <reaction compartment="default_compartment" name="E146" fast="false" id="T109" reversible="false">
        <listOfReactants>
          <speciesReference stoichiometry="1" constant="true" species="P517"/>
          <speciesReference stoichiometry="1" constant="true" species="P51"/>
        </listOfReactants>
        <listOfProducts>
          <speciesReference stoichiometry="1" constant="true" species="P63"/>
          <speciesReference stoichiometry="1" constant="true" species="P53"/>
        </listOfProducts>
      </reaction>
      <reaction compartment="default_compartment" name="E35_c" fast="false" id="T112" reversible="false">
        <listOfReactants>
          <speciesReference stoichiometry="1" constant="true" species="P67"/>
        </listOfReactants>
        <listOfProducts>
          <speciesReference stoichiometry="1" constant="true" species="P65"/>
        </listOfProducts>
      </reaction>
      <reaction compartment="default_compartment" name="E147" fast="false" id="T113" reversible="false">
        <listOfReactants>
          <speciesReference stoichiometry="1" constant="true" species="P67"/>
        </listOfReactants>
        <listOfProducts>
          <speciesReference stoichiometry="1" constant="true" species="P507"/>
          <speciesReference stoichiometry="1" constant="true" species="P98"/>
        </listOfProducts>
      </reaction>
      <reaction compartment="default_compartment" name="E120_c" fast="false" id="T118" reversible="false">
        <notes>
          <body xmlns="http://www.w3.org/1999/xhtml">
     <p/>
  </body>
        </notes>
        <listOfReactants>
          <speciesReference stoichiometry="1" constant="true" species="P65"/>
        </listOfReactants>
        <listOfProducts>
          <speciesReference stoichiometry="1" constant="true" species="P67"/>
        </listOfProducts>
      </reaction>
      <reaction compartment="default_compartment" name="E145_c" fast="false" id="T119" reversible="false">
        <listOfReactants>
          <speciesReference stoichiometry="1" constant="true" species="P63"/>
        </listOfReactants>
        <listOfProducts>
          <speciesReference stoichiometry="1" constant="true" species="P65"/>
        </listOfProducts>
      </reaction>
      <reaction compartment="default_compartment" name="E104_f" fast="false" id="T120" reversible="false">
        <notes>
          <body xmlns="http://www.w3.org/1999/xhtml">
     <p/>
  </body>
        </notes>
        <listOfReactants>
          <speciesReference stoichiometry="1" constant="true" species="P73"/>
          <speciesReference stoichiometry="1" constant="true" species="P74"/>
        </listOfReactants>
        <listOfProducts>
          <speciesReference stoichiometry="1" constant="true" species="P72"/>
          <speciesReference stoichiometry="1" constant="true" species="P71"/>
        </listOfProducts>
      </reaction>
      <reaction compartment="default_compartment" name="E104_b" fast="false" id="T121" reversible="false">
        <notes>
          <body xmlns="http://www.w3.org/1999/xhtml">
     <p/>
  </body>
        </notes>
        <listOfReactants>
          <speciesReference stoichiometry="1" constant="true" species="P71"/>
          <speciesReference stoichiometry="1" constant="true" species="P72"/>
        </listOfReactants>
        <listOfProducts>
          <speciesReference stoichiometry="1" constant="true" species="P73"/>
          <speciesReference stoichiometry="1" constant="true" species="P74"/>
        </listOfProducts>
      </reaction>
      <reaction compartment="default_compartment" name="E109" fast="false" id="T122" reversible="false">
        <listOfReactants>
          <speciesReference stoichiometry="1" constant="true" species="P53"/>
          <speciesReference stoichiometry="1" constant="true" species="P98"/>
        </listOfReactants>
        <listOfProducts>
          <speciesReference stoichiometry="1" constant="true" species="P51"/>
        </listOfProducts>
      </reaction>
      <reaction compartment="default_compartment" name="E108" fast="false" id="T123" reversible="false">
        <notes>
          <body xmlns="http://www.w3.org/1999/xhtml">
     <p/>
  </body>
        </notes>
        <listOfReactants>
          <speciesReference stoichiometry="1" constant="true" species="P51"/>
          <speciesReference stoichiometry="1" constant="true" species="P75"/>
        </listOfReactants>
        <listOfProducts>
          <speciesReference stoichiometry="2" constant="true" species="P53"/>
        </listOfProducts>
      </reaction>
      <reaction compartment="default_compartment" name="E107" fast="false" id="T124" reversible="false">
        <listOfReactants>
          <speciesReference stoichiometry="1" constant="true" species="P51"/>
          <speciesReference stoichiometry="1" constant="true" species="P75"/>
        </listOfReactants>
        <listOfProducts>
          <speciesReference stoichiometry="2" constant="true" species="P53"/>
        </listOfProducts>
      </reaction>
      <reaction compartment="default_compartment" name="E106_f" fast="false" id="T125" reversible="false">
        <listOfReactants>
          <speciesReference stoichiometry="1" constant="true" species="P75"/>
          <speciesReference stoichiometry="1" constant="true" species="P98"/>
        </listOfReactants>
        <listOfProducts>
          <speciesReference stoichiometry="1" constant="true" species="P53"/>
        </listOfProducts>
      </reaction>
      <reaction compartment="default_compartment" name="E106_b" fast="false" id="T126" reversible="false">
        <listOfReactants>
          <speciesReference stoichiometry="1" constant="true" species="P53"/>
        </listOfReactants>
        <listOfProducts>
          <speciesReference stoichiometry="1" constant="true" species="P75"/>
          <speciesReference stoichiometry="1" constant="true" species="P98"/>
        </listOfProducts>
      </reaction>
      <reaction compartment="default_compartment" name="E105" fast="false" id="T127" reversible="false">
        <notes>
          <body xmlns="http://www.w3.org/1999/xhtml">
     <p/>
  </body>
        </notes>
        <listOfReactants>
          <speciesReference stoichiometry="1" constant="true" species="P53"/>
        </listOfReactants>
        <listOfProducts>
          <speciesReference stoichiometry="1" constant="true" species="P74"/>
        </listOfProducts>
      </reaction>
      <reaction compartment="default_compartment" name="E103" fast="false" id="T128" reversible="false">
        <notes>
          <body xmlns="http://www.w3.org/1999/xhtml">
     <p/>
  </body>
        </notes>
        <listOfReactants>
          <speciesReference stoichiometry="1" constant="true" species="P72"/>
        </listOfReactants>
        <listOfProducts>
          <speciesReference stoichiometry="1" constant="true" species="P77"/>
        </listOfProducts>
      </reaction>
      <reaction compartment="default_compartment" name="E102_f" fast="false" id="T129" reversible="false">
        <notes>
          <body xmlns="http://www.w3.org/1999/xhtml">
     <p/>
  </body>
        </notes>
        <listOfReactants>
          <speciesReference stoichiometry="1" constant="true" species="P78"/>
        </listOfReactants>
        <listOfProducts>
          <speciesReference stoichiometry="1" constant="true" species="P77"/>
          <speciesReference stoichiometry="1" constant="true" species="P76"/>
        </listOfProducts>
      </reaction>
      <reaction compartment="default_compartment" name="E102_b" fast="false" id="T130" reversible="false">
        <notes>
          <body xmlns="http://www.w3.org/1999/xhtml">
     <p/>
  </body>
        </notes>
        <listOfReactants>
          <speciesReference stoichiometry="1" constant="true" species="P76"/>
          <speciesReference stoichiometry="1" constant="true" species="P77"/>
        </listOfReactants>
        <listOfProducts>
          <speciesReference stoichiometry="1" constant="true" species="P78"/>
        </listOfProducts>
      </reaction>
      <reaction compartment="default_compartment" name="E101" fast="false" id="T131" reversible="false">
        <notes>
          <body xmlns="http://www.w3.org/1999/xhtml">
     <p/>
  </body>
        </notes>
        <listOfReactants>
          <speciesReference stoichiometry="1" constant="true" species="P75"/>
          <speciesReference stoichiometry="1" constant="true" species="P76"/>
        </listOfReactants>
        <listOfProducts>
          <speciesReference stoichiometry="1" constant="true" species="P78"/>
        </listOfProducts>
      </reaction>
      <reaction compartment="default_compartment" name="E97_f" fast="false" id="T132" reversible="false">
        <notes>
          <body xmlns="http://www.w3.org/1999/xhtml">
     <p/>
  </body>
        </notes>
        <listOfReactants>
          <speciesReference stoichiometry="1" constant="true" species="P77"/>
        </listOfReactants>
        <listOfProducts>
          <speciesReference stoichiometry="1" constant="true" species="P79"/>
        </listOfProducts>
      </reaction>
      <reaction compartment="default_compartment" name="E97_b" fast="false" id="T133" reversible="false">
        <listOfReactants>
          <speciesReference stoichiometry="1" constant="true" species="P79"/>
        </listOfReactants>
        <listOfProducts>
          <speciesReference stoichiometry="1" constant="true" species="P77"/>
        </listOfProducts>
      </reaction>
      <reaction compartment="default_compartment" name="E96_f" fast="false" id="T134" reversible="false">
        <listOfReactants>
          <speciesReference stoichiometry="1" constant="true" species="P79"/>
        </listOfReactants>
        <listOfProducts>
          <speciesReference stoichiometry="1" constant="true" species="P80"/>
        </listOfProducts>
      </reaction>
      <reaction compartment="default_compartment" name="E96_b" fast="false" id="T135" reversible="false">
        <notes>
          <body xmlns="http://www.w3.org/1999/xhtml">
     <p/>
  </body>
        </notes>
        <listOfReactants>
          <speciesReference stoichiometry="1" constant="true" species="P80"/>
        </listOfReactants>
        <listOfProducts>
          <speciesReference stoichiometry="1" constant="true" species="P79"/>
        </listOfProducts>
      </reaction>
      <reaction compartment="default_compartment" name="E94_f" fast="false" id="T136" reversible="false">
        <notes>
          <body xmlns="http://www.w3.org/1999/xhtml">
     <p/>
  </body>
        </notes>
        <listOfReactants>
          <speciesReference stoichiometry="1" constant="true" species="P80"/>
        </listOfReactants>
        <listOfProducts>
          <speciesReference stoichiometry="1" constant="true" species="P81"/>
        </listOfProducts>
      </reaction>
      <reaction compartment="default_compartment" name="E94_b" fast="false" id="T137" reversible="false">
        <notes>
          <body xmlns="http://www.w3.org/1999/xhtml">
     <p/>
  </body>
        </notes>
        <listOfReactants>
          <speciesReference stoichiometry="1" constant="true" species="P81"/>
        </listOfReactants>
        <listOfProducts>
          <speciesReference stoichiometry="1" constant="true" species="P80"/>
        </listOfProducts>
      </reaction>
      <reaction compartment="default_compartment" name="E98" fast="false" id="T138" reversible="false">
        <listOfReactants>
          <speciesReference stoichiometry="1" constant="true" species="P81"/>
          <speciesReference stoichiometry="1" constant="true" species="P83"/>
        </listOfReactants>
        <listOfProducts>
          <speciesReference stoichiometry="1" constant="true" species="P76"/>
          <speciesReference stoichiometry="1" constant="true" species="P82"/>
        </listOfProducts>
      </reaction>
      <reaction compartment="default_compartment" name="E99" fast="false" id="T139" reversible="false">
        <listOfReactants>
          <speciesReference stoichiometry="1" constant="true" species="P82"/>
        </listOfReactants>
        <listOfProducts>
          <speciesReference stoichiometry="1" constant="true" species="P84"/>
        </listOfProducts>
      </reaction>
      <reaction compartment="default_compartment" name="E100" fast="false" id="T140" reversible="false">
        <listOfReactants>
          <speciesReference stoichiometry="1" constant="true" species="P84"/>
        </listOfReactants>
        <listOfProducts>
          <speciesReference stoichiometry="1" constant="true" species="P75"/>
        </listOfProducts>
      </reaction>
      <reaction compartment="default_compartment" name="E93" fast="false" id="T141" reversible="false">
        <notes>
          <body xmlns="http://www.w3.org/1999/xhtml">
     <p/>
  </body>
        </notes>
        <listOfReactants>
          <speciesReference stoichiometry="1" constant="true" species="P81"/>
        </listOfReactants>
        <listOfProducts>
          <speciesReference stoichiometry="1" constant="true" species="P85"/>
        </listOfProducts>
      </reaction>
      <reaction compartment="default_compartment" name="E92" fast="false" id="T142" reversible="false">
        <notes>
          <body xmlns="http://www.w3.org/1999/xhtml">
     <p/>
  </body>
        </notes>
        <listOfReactants>
          <speciesReference stoichiometry="1" constant="true" species="P85"/>
        </listOfReactants>
        <listOfProducts>
          <speciesReference stoichiometry="1" constant="true" species="P81"/>
        </listOfProducts>
      </reaction>
      <reaction compartment="default_compartment" name="E111" fast="false" id="T143" reversible="false">
        <listOfReactants>
          <speciesReference stoichiometry="1" constant="true" species="P85"/>
        </listOfReactants>
        <listOfProducts>
          <speciesReference stoichiometry="1" constant="true" species="P73"/>
        </listOfProducts>
      </reaction>
      <reaction compartment="default_compartment" name="E110" fast="false" id="T144" reversible="false">
        <notes>
          <body xmlns="http://www.w3.org/1999/xhtml">
     <p/>
  </body>
        </notes>
        <listOfReactants>
          <speciesReference stoichiometry="1" constant="true" species="P73"/>
        </listOfReactants>
        <listOfProducts>
          <speciesReference stoichiometry="1" constant="true" species="P85"/>
        </listOfProducts>
      </reaction>
      <reaction compartment="default_compartment" name="E63_f" fast="false" id="T145" reversible="false">
        <notes>
          <body xmlns="http://www.w3.org/1999/xhtml">
     <p/>
  </body>
        </notes>
        <listOfReactants>
          <speciesReference stoichiometry="1" constant="true" species="P85"/>
        </listOfReactants>
        <listOfProducts>
          <speciesReference stoichiometry="1" constant="true" species="P42"/>
        </listOfProducts>
      </reaction>
      <reaction compartment="default_compartment" name="E63_b" fast="false" id="T146" reversible="false">
        <listOfReactants>
          <speciesReference stoichiometry="1" constant="true" species="P42"/>
        </listOfReactants>
        <listOfProducts>
          <speciesReference stoichiometry="1" constant="true" species="P85"/>
        </listOfProducts>
      </reaction>
      <reaction compartment="default_compartment" name="E113_f" fast="false" id="T147" reversible="false">
        <notes>
          <body xmlns="http://www.w3.org/1999/xhtml">
     <p/>
  </body>
        </notes>
        <listOfReactants>
          <speciesReference stoichiometry="1" constant="true" species="P71"/>
          <speciesReference stoichiometry="1" constant="true" species="P75"/>
        </listOfReactants>
        <listOfProducts>
          <speciesReference stoichiometry="1" constant="true" species="P73"/>
          <speciesReference stoichiometry="1" constant="true" species="P53"/>
        </listOfProducts>
      </reaction>
      <reaction compartment="default_compartment" name="E113_b" fast="false" id="T148" reversible="false">
        <notes>
          <body xmlns="http://www.w3.org/1999/xhtml">
     <p/>
  </body>
        </notes>
        <listOfReactants>
          <speciesReference stoichiometry="1" constant="true" species="P53"/>
          <speciesReference stoichiometry="1" constant="true" species="P73"/>
        </listOfReactants>
        <listOfProducts>
          <speciesReference stoichiometry="1" constant="true" species="P71"/>
          <speciesReference stoichiometry="1" constant="true" species="P75"/>
        </listOfProducts>
      </reaction>
      <reaction compartment="default_compartment" name="E125" fast="false" id="T149" reversible="false">
        <notes>
          <body xmlns="http://www.w3.org/1999/xhtml">
     <p/>
  </body>
        </notes>
        <listOfReactants>
          <speciesReference stoichiometry="1" constant="true" species="P84"/>
        </listOfReactants>
        <listOfProducts>
          <speciesReference stoichiometry="1" constant="true" species="P47"/>
          <speciesReference stoichiometry="1" constant="true" species="P77"/>
        </listOfProducts>
      </reaction>
      <reaction compartment="default_compartment" name="E121" fast="false" id="T151" reversible="false">
        <listOfReactants>
          <speciesReference stoichiometry="1" constant="true" species="P47"/>
          <speciesReference stoichiometry="1" constant="true" species="P87"/>
        </listOfReactants>
        <listOfProducts>
          <speciesReference stoichiometry="1" constant="true" species="P86"/>
          <speciesReference stoichiometry="1" constant="true" species="P48"/>
        </listOfProducts>
      </reaction>
      <reaction compartment="default_compartment" name="E113" fast="false" id="T152" reversible="false">
        <listOfReactants>
          <speciesReference stoichiometry="1" constant="true" species="P47"/>
          <speciesReference stoichiometry="1" constant="true" species="P53"/>
        </listOfReactants>
        <listOfProducts>
          <speciesReference stoichiometry="1" constant="true" species="P86"/>
          <speciesReference stoichiometry="1" constant="true" species="P75"/>
        </listOfProducts>
      </reaction>
      <reaction compartment="default_compartment" name="IN_18" fast="false" id="T153" reversible="false">
        <listOfProducts>
          <speciesReference stoichiometry="1" constant="true" species="P86"/>
        </listOfProducts>
      </reaction>
      <reaction compartment="default_compartment" name="E119" fast="false" id="T154" reversible="false">
        <listOfReactants>
          <speciesReference stoichiometry="2" constant="true" species="P86"/>
        </listOfReactants>
        <listOfProducts>
          <speciesReference stoichiometry="1" constant="true" species="P98"/>
          <speciesReference stoichiometry="1" constant="true" species="P87"/>
        </listOfProducts>
      </reaction>
      <reaction compartment="default_compartment" name="E118" fast="false" id="T155" reversible="false">
        <listOfReactants>
          <speciesReference stoichiometry="1" constant="true" species="P87"/>
          <speciesReference stoichiometry="1" constant="true" species="P98"/>
        </listOfReactants>
        <listOfProducts>
          <speciesReference stoichiometry="2" constant="true" species="P86"/>
        </listOfProducts>
      </reaction>
      <reaction compartment="default_compartment" name="E117" fast="false" id="T156" reversible="false">
        <notes>
          <body xmlns="http://www.w3.org/1999/xhtml">
     <p/>
  </body>
        </notes>
        <listOfReactants>
          <speciesReference stoichiometry="1" constant="true" species="P83"/>
          <speciesReference stoichiometry="1" constant="true" species="P87"/>
        </listOfReactants>
        <listOfProducts>
          <speciesReference stoichiometry="1" constant="true" species="P76"/>
          <speciesReference stoichiometry="1" constant="true" species="P89"/>
        </listOfProducts>
      </reaction>
      <reaction compartment="default_compartment" name="E116" fast="false" id="T157" reversible="false">
        <notes>
          <body xmlns="http://www.w3.org/1999/xhtml">
     <p/>
  </body>
        </notes>
        <listOfReactants>
          <speciesReference stoichiometry="1" constant="true" species="P89"/>
        </listOfReactants>
        <listOfProducts>
          <speciesReference stoichiometry="1" constant="true" species="P90"/>
          <speciesReference stoichiometry="1" constant="true" species="P88"/>
        </listOfProducts>
      </reaction>
      <reaction compartment="default_compartment" name="E115" fast="false" id="T158" reversible="false">
        <notes>
          <body xmlns="http://www.w3.org/1999/xhtml">
     <p/>
  </body>
        </notes>
        <listOfReactants>
          <speciesReference stoichiometry="1" constant="true" species="P91"/>
        </listOfReactants>
        <listOfProducts>
          <speciesReference stoichiometry="1" constant="true" species="P88"/>
        </listOfProducts>
      </reaction>
      <reaction compartment="default_compartment" name="E112" fast="false" id="T159" reversible="false">
        <notes>
          <body xmlns="http://www.w3.org/1999/xhtml">
     <p/>
  </body>
        </notes>
        <listOfReactants>
          <speciesReference stoichiometry="1" constant="true" species="P73"/>
        </listOfReactants>
        <listOfProducts>
          <speciesReference stoichiometry="1" constant="true" species="P91"/>
        </listOfProducts>
      </reaction>
      <reaction compartment="default_compartment" name="E114" fast="false" id="T160" reversible="false">
        <listOfReactants>
          <speciesReference stoichiometry="1" constant="true" species="P76"/>
          <speciesReference stoichiometry="1" constant="true" species="P88"/>
        </listOfReactants>
        <listOfProducts>
          <speciesReference stoichiometry="1" constant="true" species="P83"/>
        </listOfProducts>
      </reaction>
      <reaction compartment="default_compartment" name="OUT_113" fast="false" id="T162" reversible="false">
        <notes>
          <body xmlns="http://www.w3.org/1999/xhtml">
     <p/>
  </body>
        </notes>
        <listOfReactants>
          <speciesReference stoichiometry="1" constant="true" species="P90"/>
        </listOfReactants>
      </reaction>
      <reaction compartment="default_compartment" name="E2_f" fast="false" id="T163" reversible="false">
        <notes>
          <body xmlns="http://www.w3.org/1999/xhtml">
     <p/>
  </body>
        </notes>
        <listOfReactants>
          <speciesReference stoichiometry="1" constant="true" species="P53"/>
          <speciesReference stoichiometry="1" constant="true" species="P81"/>
        </listOfReactants>
        <listOfProducts>
          <speciesReference stoichiometry="1" constant="true" species="P54"/>
          <speciesReference stoichiometry="1" constant="true" species="P75"/>
        </listOfProducts>
      </reaction>
      <reaction compartment="default_compartment" name="E2_b" fast="false" id="T164" reversible="false">
        <notes>
          <body xmlns="http://www.w3.org/1999/xhtml">
     <p/>
  </body>
        </notes>
        <listOfReactants>
          <speciesReference stoichiometry="1" constant="true" species="P54"/>
          <speciesReference stoichiometry="1" constant="true" species="P75"/>
        </listOfReactants>
        <listOfProducts>
          <speciesReference stoichiometry="1" constant="true" species="P81"/>
          <speciesReference stoichiometry="1" constant="true" species="P53"/>
        </listOfProducts>
      </reaction>
      <reaction compartment="default_compartment" name="E140" fast="false" id="T165" reversible="false">
        <listOfReactants>
          <speciesReference stoichiometry="1" constant="true" species="P51"/>
          <speciesReference stoichiometry="1" constant="true" species="P54"/>
        </listOfReactants>
        <listOfProducts>
          <speciesReference stoichiometry="1" constant="true" species="P92"/>
          <speciesReference stoichiometry="1" constant="true" species="P53"/>
        </listOfProducts>
      </reaction>
      <reaction compartment="default_compartment" name="E141" fast="false" id="T166" reversible="false">
        <listOfReactants>
          <speciesReference stoichiometry="1" constant="true" species="P92"/>
        </listOfReactants>
        <listOfProducts>
          <speciesReference stoichiometry="1" constant="true" species="P54"/>
          <speciesReference stoichiometry="1" constant="true" species="P98"/>
        </listOfProducts>
      </reaction>
      <reaction compartment="default_compartment" name="IN_29" fast="false" id="T167" reversible="false">
        <notes>
          <body xmlns="http://www.w3.org/1999/xhtml">
     <p/>
  </body>
        </notes>
        <listOfProducts>
          <speciesReference stoichiometry="1" constant="true" species="P98"/>
        </listOfProducts>
      </reaction>
      <reaction compartment="default_compartment" name="E74" fast="false" id="T423" reversible="false">
        <notes>
          <body xmlns="http://www.w3.org/1999/xhtml">
     <p/>
  </body>
        </notes>
        <listOfReactants>
          <speciesReference stoichiometry="1" constant="true" species="P109"/>
        </listOfReactants>
        <listOfProducts>
          <speciesReference stoichiometry="1" constant="true" species="P424"/>
        </listOfProducts>
      </reaction>
      <reaction compartment="default_compartment" name="IN_94" fast="false" id="T168" reversible="false">
        <listOfProducts>
          <speciesReference stoichiometry="1" constant="true" species="P93"/>
        </listOfProducts>
      </reaction>
      <reaction compartment="default_compartment" name="OUT_94" fast="false" id="T169" reversible="false">
        <listOfReactants>
          <speciesReference stoichiometry="1" constant="true" species="P93"/>
        </listOfReactants>
      </reaction>
      <reaction compartment="default_compartment" name="OUT_99" fast="false" id="T425" reversible="false">
        <notes>
          <body xmlns="http://www.w3.org/1999/xhtml">
     <p/>
  </body>
        </notes>
        <listOfReactants>
          <speciesReference stoichiometry="1" constant="true" species="P424"/>
        </listOfReactants>
      </reaction>
      <reaction compartment="default_compartment" name="E134" fast="false" id="T170" reversible="false">
        <listOfReactants>
          <speciesReference stoichiometry="1" constant="true" species="P54"/>
          <speciesReference stoichiometry="1" constant="true" species="P93"/>
        </listOfReactants>
        <listOfProducts>
          <speciesReference stoichiometry="1" constant="true" species="P94"/>
        </listOfProducts>
      </reaction>
      <reaction compartment="default_compartment" name="E40" fast="false" id="T171" reversible="false">
        <listOfReactants>
          <speciesReference stoichiometry="1" constant="true" species="P52"/>
          <speciesReference stoichiometry="1" constant="true" species="P95"/>
        </listOfReactants>
        <listOfProducts>
          <speciesReference stoichiometry="1" constant="true" species="P93"/>
        </listOfProducts>
      </reaction>
      <reaction compartment="default_compartment" name="E135" fast="false" id="T172" reversible="false">
        <listOfReactants>
          <speciesReference stoichiometry="1" constant="true" species="P96"/>
        </listOfReactants>
        <listOfProducts>
          <speciesReference stoichiometry="1" constant="true" species="P95"/>
          <speciesReference stoichiometry="1" constant="true" species="P97"/>
        </listOfProducts>
      </reaction>
      <reaction compartment="default_compartment" name="E133_f" fast="false" id="T173" reversible="false">
        <notes>
          <body xmlns="http://www.w3.org/1999/xhtml">
     <p/>
  </body>
        </notes>
        <listOfReactants>
          <speciesReference stoichiometry="1" constant="true" species="P94"/>
        </listOfReactants>
        <listOfProducts>
          <speciesReference stoichiometry="1" constant="true" species="P79"/>
          <speciesReference stoichiometry="1" constant="true" species="P96"/>
        </listOfProducts>
      </reaction>
      <reaction compartment="default_compartment" name="E133_b" fast="false" id="T174" reversible="false">
        <notes>
          <body xmlns="http://www.w3.org/1999/xhtml">
     <p/>
  </body>
        </notes>
        <listOfReactants>
          <speciesReference stoichiometry="1" constant="true" species="P79"/>
          <speciesReference stoichiometry="1" constant="true" species="P96"/>
        </listOfReactants>
        <listOfProducts>
          <speciesReference stoichiometry="1" constant="true" species="P94"/>
        </listOfProducts>
      </reaction>
      <reaction compartment="default_compartment" name="E71_b" fast="false" id="T430" reversible="false">
        <notes>
          <body xmlns="http://www.w3.org/1999/xhtml">
     <p/>
  </body>
        </notes>
        <listOfReactants>
          <speciesReference stoichiometry="1" constant="true" species="P75"/>
          <speciesReference stoichiometry="1" constant="true" species="P108"/>
        </listOfReactants>
        <listOfProducts>
          <speciesReference stoichiometry="1" constant="true" species="P107"/>
          <speciesReference stoichiometry="1" constant="true" species="P53"/>
        </listOfProducts>
      </reaction>
      <reaction compartment="default_compartment" name="E136" fast="false" id="T175" reversible="false">
        <listOfReactants>
          <speciesReference stoichiometry="1" constant="true" species="P97"/>
        </listOfReactants>
        <listOfProducts>
          <speciesReference stoichiometry="2" constant="true" species="P98"/>
        </listOfProducts>
      </reaction>
      <reaction compartment="default_compartment" name="E75_b" fast="false" id="T431" reversible="false">
        <notes>
          <body xmlns="http://www.w3.org/1999/xhtml">
     <p/>
  </body>
        </notes>
        <listOfReactants>
          <speciesReference stoichiometry="1" constant="true" species="P53"/>
          <speciesReference stoichiometry="1" constant="true" species="P109"/>
        </listOfReactants>
        <listOfProducts>
          <speciesReference stoichiometry="1" constant="true" species="P110"/>
          <speciesReference stoichiometry="1" constant="true" species="P75"/>
        </listOfProducts>
      </reaction>
      <reaction compartment="default_compartment" name="OUT_122_rna" fast="false" id="T176" reversible="false">
        <listOfReactants>
          <speciesReference stoichiometry="1" constant="true" species="P63"/>
        </listOfReactants>
      </reaction>
      <reaction compartment="default_compartment" name="E65" fast="false" id="T177" reversible="false">
        <listOfReactants>
          <speciesReference stoichiometry="1" constant="true" species="P99"/>
        </listOfReactants>
        <listOfProducts>
          <speciesReference stoichiometry="1" constant="true" species="P100"/>
        </listOfProducts>
      </reaction>
      <reaction compartment="default_compartment" name="E64" fast="false" id="T178" reversible="false">
        <listOfReactants>
          <speciesReference stoichiometry="1" constant="true" species="P85"/>
          <speciesReference stoichiometry="1" constant="true" species="P502"/>
        </listOfReactants>
        <listOfProducts>
          <speciesReference stoichiometry="1" constant="true" species="P99"/>
        </listOfProducts>
      </reaction>
      <reaction compartment="default_compartment" name="E66_95_f" fast="false" id="T179" reversible="false">
        <notes>
          <body xmlns="http://www.w3.org/1999/xhtml">
     <p/>
  </body>
        </notes>
        <listOfReactants>
          <speciesReference stoichiometry="1" constant="true" species="P100"/>
        </listOfReactants>
        <listOfProducts>
          <speciesReference stoichiometry="1" constant="true" species="P101"/>
        </listOfProducts>
      </reaction>
      <reaction compartment="default_compartment" name="E66_95_b" fast="false" id="T180" reversible="false">
        <notes>
          <body xmlns="http://www.w3.org/1999/xhtml">
     <p/>
  </body>
        </notes>
        <listOfReactants>
          <speciesReference stoichiometry="1" constant="true" species="P101"/>
        </listOfReactants>
        <listOfProducts>
          <speciesReference stoichiometry="1" constant="true" species="P100"/>
        </listOfProducts>
      </reaction>
      <reaction compartment="default_compartment" name="E67_101_f" fast="false" id="T181" reversible="false">
        <notes>
          <body xmlns="http://www.w3.org/1999/xhtml">
     <p/>
  </body>
        </notes>
        <listOfReactants>
          <speciesReference stoichiometry="1" constant="true" species="P100"/>
        </listOfReactants>
        <listOfProducts>
          <speciesReference stoichiometry="1" constant="true" species="P102"/>
        </listOfProducts>
      </reaction>
      <reaction compartment="default_compartment" name="E67_101_b" fast="false" id="T182" reversible="false">
        <notes>
          <body xmlns="http://www.w3.org/1999/xhtml">
     <p/>
  </body>
        </notes>
        <listOfReactants>
          <speciesReference stoichiometry="1" constant="true" species="P102"/>
        </listOfReactants>
        <listOfProducts>
          <speciesReference stoichiometry="1" constant="true" species="P100"/>
        </listOfProducts>
      </reaction>
      <reaction compartment="default_compartment" name="E67_95_f" fast="false" id="T183" reversible="false">
        <notes>
          <body xmlns="http://www.w3.org/1999/xhtml">
     <p/>
  </body>
        </notes>
        <listOfReactants>
          <speciesReference stoichiometry="1" constant="true" species="P101"/>
        </listOfReactants>
        <listOfProducts>
          <speciesReference stoichiometry="1" constant="true" species="P103"/>
        </listOfProducts>
      </reaction>
      <reaction compartment="default_compartment" name="E67_95_b" fast="false" id="T184" reversible="false">
        <notes>
          <body xmlns="http://www.w3.org/1999/xhtml">
     <p/>
  </body>
        </notes>
        <listOfReactants>
          <speciesReference stoichiometry="1" constant="true" species="P103"/>
        </listOfReactants>
        <listOfProducts>
          <speciesReference stoichiometry="1" constant="true" species="P101"/>
        </listOfProducts>
      </reaction>
      <reaction compartment="default_compartment" name="E66_101_f" fast="false" id="T185" reversible="false">
        <notes>
          <body xmlns="http://www.w3.org/1999/xhtml">
     <p/>
  </body>
        </notes>
        <listOfReactants>
          <speciesReference stoichiometry="1" constant="true" species="P102"/>
        </listOfReactants>
        <listOfProducts>
          <speciesReference stoichiometry="1" constant="true" species="P103"/>
        </listOfProducts>
      </reaction>
      <reaction compartment="default_compartment" name="E66_101_b" fast="false" id="T186" reversible="false">
        <notes>
          <body xmlns="http://www.w3.org/1999/xhtml">
     <p/>
  </body>
        </notes>
        <listOfReactants>
          <speciesReference stoichiometry="1" constant="true" species="P103"/>
        </listOfReactants>
        <listOfProducts>
          <speciesReference stoichiometry="1" constant="true" species="P102"/>
        </listOfProducts>
      </reaction>
      <reaction compartment="default_compartment" name="E67" fast="false" id="T187" reversible="false">
        <listOfReactants>
          <speciesReference stoichiometry="1" constant="true" species="P103"/>
        </listOfReactants>
        <listOfProducts>
          <speciesReference stoichiometry="1" constant="true" species="P104"/>
        </listOfProducts>
      </reaction>
      <reaction compartment="default_compartment" name="E68" fast="false" id="T188" reversible="false">
        <listOfReactants>
          <speciesReference stoichiometry="1" constant="true" species="P85"/>
          <speciesReference stoichiometry="1" constant="true" species="P104"/>
        </listOfReactants>
        <listOfProducts>
          <speciesReference stoichiometry="1" constant="true" species="P105"/>
        </listOfProducts>
      </reaction>
      <reaction compartment="default_compartment" name="E69" fast="false" id="T189" reversible="false">
        <listOfReactants>
          <speciesReference stoichiometry="1" constant="true" species="P105"/>
        </listOfReactants>
        <listOfProducts>
          <speciesReference stoichiometry="1" constant="true" species="P106"/>
        </listOfProducts>
      </reaction>
      <reaction compartment="default_compartment" name="E70" fast="false" id="T190" reversible="false">
        <notes>
          <body xmlns="http://www.w3.org/1999/xhtml">
     <p/>
  </body>
        </notes>
        <listOfReactants>
          <speciesReference stoichiometry="1" constant="true" species="P106"/>
        </listOfReactants>
        <listOfProducts>
          <speciesReference stoichiometry="1" constant="true" species="P107"/>
        </listOfProducts>
      </reaction>
      <reaction compartment="default_compartment" name="E71_f" fast="false" id="T191" reversible="false">
        <notes>
          <body xmlns="http://www.w3.org/1999/xhtml">
     <p/>
  </body>
        </notes>
        <listOfReactants>
          <speciesReference stoichiometry="1" constant="true" species="P53"/>
          <speciesReference stoichiometry="1" constant="true" species="P107"/>
        </listOfReactants>
        <listOfProducts>
          <speciesReference stoichiometry="1" constant="true" species="P75"/>
          <speciesReference stoichiometry="1" constant="true" species="P108"/>
        </listOfProducts>
      </reaction>
      <reaction compartment="default_compartment" name="OUT_105" fast="false" id="T192" reversible="false">
        <notes>
          <body xmlns="http://www.w3.org/1999/xhtml">
     <p/>
  </body>
        </notes>
        <listOfReactants>
          <speciesReference stoichiometry="1" constant="true" species="P107"/>
        </listOfReactants>
      </reaction>
      <reaction compartment="default_compartment" name="E72_106" fast="false" id="T193" reversible="false">
        <notes>
          <body xmlns="http://www.w3.org/1999/xhtml">
     <p/>
  </body>
        </notes>
        <listOfReactants>
          <speciesReference stoichiometry="1" constant="true" species="P107"/>
        </listOfReactants>
        <listOfProducts>
          <speciesReference stoichiometry="1" constant="true" species="P109"/>
        </listOfProducts>
      </reaction>
      <reaction compartment="default_compartment" name="E72_107" fast="false" id="T194" reversible="false">
        <listOfReactants>
          <speciesReference stoichiometry="1" constant="true" species="P108"/>
        </listOfReactants>
        <listOfProducts>
          <speciesReference stoichiometry="1" constant="true" species="P110"/>
        </listOfProducts>
      </reaction>
      <reaction compartment="default_compartment" name="E73" fast="false" id="T195" reversible="false">
        <listOfReactants>
          <speciesReference stoichiometry="1" constant="true" species="P108"/>
        </listOfReactants>
        <listOfProducts>
          <speciesReference stoichiometry="1" constant="true" species="P111"/>
        </listOfProducts>
      </reaction>
      <reaction compartment="default_compartment" name="E154" fast="false" id="T451" reversible="false">
        <notes>
          <body xmlns="http://www.w3.org/1999/xhtml">
     <p/>
  </body>
        </notes>
        <listOfReactants>
          <speciesReference stoichiometry="1" constant="true" species="P73"/>
          <speciesReference stoichiometry="1" constant="true" species="P76"/>
        </listOfReactants>
        <listOfProducts>
          <speciesReference stoichiometry="1" constant="true" species="P83"/>
        </listOfProducts>
      </reaction>
      <reaction compartment="default_compartment" name="E75_f" fast="false" id="T196" reversible="false">
        <notes>
          <body xmlns="http://www.w3.org/1999/xhtml">
     <p/>
  </body>
        </notes>
        <listOfReactants>
          <speciesReference stoichiometry="1" constant="true" species="P75"/>
          <speciesReference stoichiometry="1" constant="true" species="P110"/>
        </listOfReactants>
        <listOfProducts>
          <speciesReference stoichiometry="1" constant="true" species="P53"/>
          <speciesReference stoichiometry="1" constant="true" species="P109"/>
        </listOfProducts>
      </reaction>
      <reaction compartment="default_compartment" name="E155" fast="false" id="T452" reversible="false">
        <notes>
          <body xmlns="http://www.w3.org/1999/xhtml">
     <p/>
  </body>
        </notes>
        <listOfReactants>
          <speciesReference stoichiometry="1" constant="true" species="P47"/>
          <speciesReference stoichiometry="1" constant="true" species="P83"/>
        </listOfReactants>
        <listOfProducts>
          <speciesReference stoichiometry="1" constant="true" species="P80"/>
          <speciesReference stoichiometry="1" constant="true" species="P76"/>
        </listOfProducts>
      </reaction>
      <reaction compartment="default_compartment" name="E80" fast="false" id="T198" reversible="false">
        <notes>
          <body xmlns="http://www.w3.org/1999/xhtml">
     <p/>
  </body>
        </notes>
        <listOfReactants>
          <speciesReference stoichiometry="1" constant="true" species="P76"/>
          <speciesReference stoichiometry="1" constant="true" species="P112"/>
        </listOfReactants>
        <listOfProducts>
          <speciesReference stoichiometry="1" constant="true" species="P113"/>
        </listOfProducts>
      </reaction>
      <reaction compartment="default_compartment" name="E81_104" fast="false" id="T199" reversible="false">
        <notes>
          <body xmlns="http://www.w3.org/1999/xhtml">
     <p/>
  </body>
        </notes>
        <listOfReactants>
          <speciesReference stoichiometry="1" constant="true" species="P102"/>
          <speciesReference stoichiometry="1" constant="true" species="P113"/>
        </listOfReactants>
        <listOfProducts>
          <speciesReference stoichiometry="1" constant="true" species="P114"/>
          <speciesReference stoichiometry="1" constant="true" species="P76"/>
        </listOfProducts>
      </reaction>
      <reaction compartment="default_compartment" name="E81_100" fast="false" id="T200" reversible="false">
        <listOfReactants>
          <speciesReference stoichiometry="0" constant="true" species="P103"/>
          <speciesReference stoichiometry="1" constant="true" species="P113"/>
        </listOfReactants>
        <listOfProducts>
          <speciesReference stoichiometry="1" constant="true" species="P76"/>
          <speciesReference stoichiometry="1" constant="true" species="P115"/>
        </listOfProducts>
      </reaction>
      <reaction compartment="default_compartment" name="E82_111" fast="false" id="T201" reversible="false">
        <listOfReactants>
          <speciesReference stoichiometry="1" constant="true" species="P114"/>
        </listOfReactants>
        <listOfProducts>
          <speciesReference stoichiometry="1" constant="true" species="P116"/>
        </listOfProducts>
      </reaction>
      <reaction compartment="default_compartment" name="E82_90" fast="false" id="T202" reversible="false">
        <listOfReactants>
          <speciesReference stoichiometry="1" constant="true" species="P115"/>
        </listOfReactants>
        <listOfProducts>
          <speciesReference stoichiometry="1" constant="true" species="P117"/>
        </listOfProducts>
      </reaction>
      <reaction compartment="default_compartment" name="E81_111" fast="false" id="T203" reversible="false">
        <notes>
          <body xmlns="http://www.w3.org/1999/xhtml">
     <p/>
  </body>
        </notes>
        <listOfReactants>
          <speciesReference stoichiometry="1" constant="true" species="P76"/>
          <speciesReference stoichiometry="1" constant="true" species="P116"/>
        </listOfReactants>
        <listOfProducts>
          <speciesReference stoichiometry="1" constant="true" species="P118"/>
          <speciesReference stoichiometry="1" constant="true" species="P102"/>
        </listOfProducts>
      </reaction>
      <reaction compartment="default_compartment" name="E81_90" fast="false" id="T204" reversible="false">
        <notes>
          <body xmlns="http://www.w3.org/1999/xhtml">
     <p/>
  </body>
        </notes>
        <listOfReactants>
          <speciesReference stoichiometry="1" constant="true" species="P76"/>
          <speciesReference stoichiometry="1" constant="true" species="P117"/>
        </listOfReactants>
        <listOfProducts>
          <speciesReference stoichiometry="1" constant="true" species="P118"/>
          <speciesReference stoichiometry="0" constant="true" species="P103"/>
        </listOfProducts>
      </reaction>
      <reaction compartment="default_compartment" name="E83" fast="false" id="T205" reversible="false">
        <listOfReactants>
          <speciesReference stoichiometry="1" constant="true" species="P118"/>
        </listOfReactants>
        <listOfProducts>
          <speciesReference stoichiometry="1" constant="true" species="P119"/>
        </listOfProducts>
      </reaction>
      <reaction compartment="default_compartment" name="E84" fast="false" id="T206" reversible="false">
        <listOfReactants>
          <speciesReference stoichiometry="1" constant="true" species="P119"/>
        </listOfReactants>
        <listOfProducts>
          <speciesReference stoichiometry="1" constant="true" species="P499"/>
          <speciesReference stoichiometry="1" constant="true" species="P76"/>
        </listOfProducts>
      </reaction>
      <reaction compartment="default_compartment" name="E79" fast="false" id="T215" reversible="false">
        <listOfReactants>
          <speciesReference stoichiometry="1" constant="true" species="P126"/>
        </listOfReactants>
        <listOfProducts>
          <speciesReference stoichiometry="1" constant="true" species="P112"/>
        </listOfProducts>
      </reaction>
      <reaction compartment="default_compartment" name="E77" fast="false" id="T216" reversible="false">
        <listOfReactants>
          <speciesReference stoichiometry="1" constant="true" species="P111"/>
        </listOfReactants>
        <listOfProducts>
          <speciesReference stoichiometry="1" constant="true" species="P98"/>
          <speciesReference stoichiometry="1" constant="true" species="P126"/>
        </listOfProducts>
      </reaction>
      <reaction compartment="default_compartment" name="E78" fast="false" id="T217" reversible="false">
        <notes>
          <body xmlns="http://www.w3.org/1999/xhtml">
     <p/>
  </body>
        </notes>
        <listOfReactants>
          <speciesReference stoichiometry="1" constant="true" species="P111"/>
        </listOfReactants>
        <listOfProducts>
          <speciesReference stoichiometry="1" constant="true" species="P126"/>
          <speciesReference stoichiometry="1" constant="true" species="P98"/>
        </listOfProducts>
      </reaction>
      <reaction compartment="default_compartment" name="OUT_93" fast="false" id="T218" reversible="false">
        <listOfReactants>
          <speciesReference stoichiometry="1" constant="true" species="P76"/>
        </listOfReactants>
      </reaction>
      <reaction compartment="default_compartment" name="OUT_92" fast="false" id="T219" reversible="false">
        <notes>
          <body xmlns="http://www.w3.org/1999/xhtml">
     <p/>
  </body>
        </notes>
        <listOfReactants>
          <speciesReference stoichiometry="1" constant="true" species="P83"/>
        </listOfReactants>
      </reaction>
      <reaction compartment="default_compartment" name="IN_93" fast="false" id="T220" reversible="false">
        <listOfProducts>
          <speciesReference stoichiometry="1" constant="true" species="P76"/>
        </listOfProducts>
      </reaction>
      <reaction compartment="default_compartment" name="IN_92" fast="false" id="T221" reversible="false">
        <notes>
          <body xmlns="http://www.w3.org/1999/xhtml">
     <p/>
  </body>
        </notes>
        <listOfProducts>
          <speciesReference stoichiometry="1" constant="true" species="P83"/>
        </listOfProducts>
      </reaction>
      <reaction compartment="default_compartment" name="OUT_29" fast="false" id="T225" reversible="false">
        <notes>
          <body xmlns="http://www.w3.org/1999/xhtml">
     <p/>
  </body>
        </notes>
        <listOfReactants>
          <speciesReference stoichiometry="1" constant="true" species="P98"/>
        </listOfReactants>
      </reaction>
      <reaction compartment="default_compartment" name="OUT_107" fast="false" id="T231" reversible="false">
        <listOfReactants>
          <speciesReference stoichiometry="1" constant="true" species="P110"/>
        </listOfReactants>
      </reaction>
      <reaction compartment="default_compartment" name="Export_117_toA" fast="false" id="T494" reversible="false">
        <notes>
          <body xmlns="http://www.w3.org/1999/xhtml">
     <p/>
  </body>
        </notes>
        <listOfReactants>
          <speciesReference stoichiometry="1" constant="true" species="P493"/>
        </listOfReactants>
      </reaction>
      <reaction compartment="default_compartment" name="Import_60_fromA" fast="false" id="T498" reversible="false">
        <notes>
          <body xmlns="http://www.w3.org/1999/xhtml">
     <p/>
  </body>
        </notes>
        <listOfProducts>
          <speciesReference stoichiometry="1" constant="true" species="P44"/>
        </listOfProducts>
      </reaction>
      <reaction compartment="default_compartment" name="Export_17_toA" fast="false" id="T500" reversible="false">
        <notes>
          <body xmlns="http://www.w3.org/1999/xhtml">
     <p/>
  </body>
        </notes>
        <listOfReactants>
          <speciesReference stoichiometry="1" constant="true" species="P499"/>
        </listOfReactants>
      </reaction>
      <reaction compartment="default_compartment" name="Import_32_fromA" fast="false" id="T503" reversible="false">
        <notes>
          <body xmlns="http://www.w3.org/1999/xhtml">
     <p/>
  </body>
        </notes>
        <listOfProducts>
          <speciesReference stoichiometry="1" constant="true" species="P502"/>
        </listOfProducts>
      </reaction>
      <reaction compartment="default_compartment" name="Export_126_toA" fast="false" id="T509" reversible="false">
        <notes>
          <body xmlns="http://www.w3.org/1999/xhtml">
     <p/>
  </body>
        </notes>
        <listOfReactants>
          <speciesReference stoichiometry="1" constant="true" species="P507"/>
        </listOfReactants>
      </reaction>
      <reaction compartment="default_compartment" name="Export_40_toA" fast="false" id="T511" reversible="false">
        <notes>
          <body xmlns="http://www.w3.org/1999/xhtml">
     <p/>
  </body>
        </notes>
        <listOfReactants>
          <speciesReference stoichiometry="1" constant="true" species="P41"/>
        </listOfReactants>
      </reaction>
    </listOfReactions>
  </model>
</sbml>
