# Supplementary material for: Modeling the Metabolism of Arabidopsis thaliana: Application of Network Decomposition and Network Reduction in the Context of Petri Nets
Source: Front Genet. 2017 Jun 30;8:85. doi: 10.3389/fgene.2017.00085 (PMC5491931; doi:10.3389/fgene.2017.00085)
Supplement: Supplementary file 3 [file DataSheet1.ZIP › Netze/net_bio_decomp.xml]

<?xml version='1.0' encoding='UTF-8' standalone='no'?>
<!-- Created by MonaLisa version MonaLisa R5 1.0.0  on 2016-07-29 at 18:07:16 MESZ with JSBML version 1.1. -->
<sbml xmlns="http://www.sbml.org/sbml/level3/version1/core" level="3" version="1">
  <model id="MonaLisaExport">
    <listOfCompartments>
      <compartment constant="true" id="default_compartment" size="1" spatialDimensions="3"/>
    </listOfCompartments>
    <listOfSpecies>
      <species boundaryCondition="false" constant="false" hasOnlySubstanceUnits="true" initialAmount="0" compartment="default_compartment" name="115" id="P0">
        <notes>
          <body xmlns="http://www.w3.org/1999/xhtml">
     <p/>
  </body>
        </notes>
      </species>
      <species boundaryCondition="false" constant="false" hasOnlySubstanceUnits="true" initialAmount="0" compartment="default_compartment" name="2_suc" id="P512">
        <notes>
          <body xmlns="http://www.w3.org/1999/xhtml">
     <p/>
  </body>
        </notes>
      </species>
      <species boundaryCondition="false" constant="false" hasOnlySubstanceUnits="true" initialAmount="0" compartment="default_compartment" name="87" id="P1">
        <notes>
          <body xmlns="http://www.w3.org/1999/xhtml">
     <p/>
  </body>
        </notes>
      </species>
      <species boundaryCondition="false" constant="false" hasOnlySubstanceUnits="true" initialAmount="0" compartment="default_compartment" name="85" id="P2"/>
      <species boundaryCondition="false" constant="false" hasOnlySubstanceUnits="true" initialAmount="0" compartment="default_compartment" name="78" id="P3"/>
      <species boundaryCondition="false" constant="false" hasOnlySubstanceUnits="true" initialAmount="0" compartment="default_compartment" name="88" id="P4"/>
      <species boundaryCondition="false" constant="false" hasOnlySubstanceUnits="true" initialAmount="0" compartment="default_compartment" name="82" id="P5">
        <notes>
          <body xmlns="http://www.w3.org/1999/xhtml">
     <p/>
  </body>
        </notes>
      </species>
      <species boundaryCondition="false" constant="false" hasOnlySubstanceUnits="true" initialAmount="0" compartment="default_compartment" name="50" id="P6"/>
      <species boundaryCondition="false" constant="false" hasOnlySubstanceUnits="true" initialAmount="0" compartment="default_compartment" name="77" id="P7"/>
      <species boundaryCondition="false" constant="false" hasOnlySubstanceUnits="true" initialAmount="0" compartment="default_compartment" name="76" id="P8"/>
      <species boundaryCondition="false" constant="false" hasOnlySubstanceUnits="true" initialAmount="0" compartment="default_compartment" name="73" id="P9">
        <notes>
          <body xmlns="http://www.w3.org/1999/xhtml">
     <p/>
  </body>
        </notes>
      </species>
      <species boundaryCondition="false" constant="false" hasOnlySubstanceUnits="true" initialAmount="0" compartment="default_compartment" name="51" id="P10"/>
      <species boundaryCondition="false" constant="false" hasOnlySubstanceUnits="true" initialAmount="0" compartment="default_compartment" name="72" id="P11">
        <notes>
          <body xmlns="http://www.w3.org/1999/xhtml">
     <p/>
  </body>
        </notes>
      </species>
      <species boundaryCondition="false" constant="false" hasOnlySubstanceUnits="true" initialAmount="0" compartment="default_compartment" name="74" id="P12"/>
      <species boundaryCondition="false" constant="false" hasOnlySubstanceUnits="true" initialAmount="0" compartment="default_compartment" name="84" id="P13"/>
      <species boundaryCondition="false" constant="false" hasOnlySubstanceUnits="true" initialAmount="0" compartment="default_compartment" name="71" id="P14">
        <notes>
          <body xmlns="http://www.w3.org/1999/xhtml">
     <p/>
  </body>
        </notes>
      </species>
      <species boundaryCondition="false" constant="false" hasOnlySubstanceUnits="true" initialAmount="0" compartment="default_compartment" name="70" id="P15"/>
      <species boundaryCondition="false" constant="false" hasOnlySubstanceUnits="true" initialAmount="0" compartment="default_compartment" name="66" id="P16">
        <notes>
          <body xmlns="http://www.w3.org/1999/xhtml">
     <p/>
  </body>
        </notes>
      </species>
      <species boundaryCondition="false" constant="false" hasOnlySubstanceUnits="true" initialAmount="0" compartment="default_compartment" name="83" id="P17"/>
      <species boundaryCondition="false" constant="false" hasOnlySubstanceUnits="true" initialAmount="0" compartment="default_compartment" name="69" id="P18"/>
      <species boundaryCondition="false" constant="false" hasOnlySubstanceUnits="true" initialAmount="0" compartment="default_compartment" name="56" id="P19">
        <notes>
          <body xmlns="http://www.w3.org/1999/xhtml">
     <p/>
  </body>
        </notes>
      </species>
      <species boundaryCondition="false" constant="false" hasOnlySubstanceUnits="true" initialAmount="0" compartment="default_compartment" name="68" id="P20">
        <notes>
          <body xmlns="http://www.w3.org/1999/xhtml">
     <p/>
  </body>
        </notes>
      </species>
      <species boundaryCondition="false" constant="false" hasOnlySubstanceUnits="true" initialAmount="0" compartment="default_compartment" name="49" id="P21">
        <notes>
          <body xmlns="http://www.w3.org/1999/xhtml">
     <p/>
  </body>
        </notes>
      </species>
      <species boundaryCondition="false" constant="false" hasOnlySubstanceUnits="true" initialAmount="0" compartment="default_compartment" name="62" id="P22">
        <notes>
          <body xmlns="http://www.w3.org/1999/xhtml">
     <p/>
  </body>
        </notes>
      </species>
      <species boundaryCondition="false" constant="false" hasOnlySubstanceUnits="true" initialAmount="0" compartment="default_compartment" name="44" id="P23">
        <notes>
          <body xmlns="http://www.w3.org/1999/xhtml">
     <p/>
  </body>
        </notes>
      </species>
      <species boundaryCondition="false" constant="false" hasOnlySubstanceUnits="true" initialAmount="0" compartment="default_compartment" name="57" id="P24"/>
      <species boundaryCondition="false" constant="false" hasOnlySubstanceUnits="true" initialAmount="0" compartment="default_compartment" name="89" id="P25">
        <notes>
          <body xmlns="http://www.w3.org/1999/xhtml">
     <p/>
  </body>
        </notes>
      </species>
      <species boundaryCondition="false" constant="false" hasOnlySubstanceUnits="true" initialAmount="0" compartment="default_compartment" name="58" id="P26">
        <notes>
          <body xmlns="http://www.w3.org/1999/xhtml">
     <p/>
  </body>
        </notes>
      </species>
      <species boundaryCondition="false" constant="false" hasOnlySubstanceUnits="true" initialAmount="0" compartment="default_compartment" name="81" id="P27">
        <notes>
          <body xmlns="http://www.w3.org/1999/xhtml">
     <p/>
  </body>
        </notes>
      </species>
      <species boundaryCondition="false" constant="false" hasOnlySubstanceUnits="true" initialAmount="0" compartment="default_compartment" name="86" id="P28">
        <notes>
          <body xmlns="http://www.w3.org/1999/xhtml">
     <p/>
  </body>
        </notes>
      </species>
      <species boundaryCondition="false" constant="false" hasOnlySubstanceUnits="true" initialAmount="0" compartment="default_compartment" name="61" id="P29">
        <notes>
          <body xmlns="http://www.w3.org/1999/xhtml">
     <p/>
  </body>
        </notes>
      </species>
      <species boundaryCondition="false" constant="false" hasOnlySubstanceUnits="true" initialAmount="0" compartment="default_compartment" name="59" id="P30"/>
      <species boundaryCondition="false" constant="false" hasOnlySubstanceUnits="true" initialAmount="0" compartment="default_compartment" name="43" id="P31">
        <notes>
          <body xmlns="http://www.w3.org/1999/xhtml">
     <p/>
  </body>
        </notes>
      </species>
      <species boundaryCondition="false" constant="false" hasOnlySubstanceUnits="true" initialAmount="0" compartment="default_compartment" name="45" id="P32"/>
      <species boundaryCondition="false" constant="false" hasOnlySubstanceUnits="true" initialAmount="0" compartment="default_compartment" name="32_Suc" id="P33">
        <notes>
          <body xmlns="http://www.w3.org/1999/xhtml">
     <p/>
  </body>
        </notes>
      </species>
      <species boundaryCondition="false" constant="false" hasOnlySubstanceUnits="true" initialAmount="0" compartment="default_compartment" name="65" id="P34">
        <notes>
          <body xmlns="http://www.w3.org/1999/xhtml">
     <p/>
  </body>
        </notes>
      </species>
      <species boundaryCondition="false" constant="false" hasOnlySubstanceUnits="true" initialAmount="0" compartment="default_compartment" name="42" id="P35">
        <notes>
          <body xmlns="http://www.w3.org/1999/xhtml">
     <p/>
  </body>
        </notes>
      </species>
      <species boundaryCondition="false" constant="false" hasOnlySubstanceUnits="true" initialAmount="0" compartment="default_compartment" name="67" id="P36"/>
      <species boundaryCondition="false" constant="false" hasOnlySubstanceUnits="true" initialAmount="0" compartment="default_compartment" name="54" id="P37"/>
      <species boundaryCondition="false" constant="false" hasOnlySubstanceUnits="true" initialAmount="0" compartment="default_compartment" name="53" id="P38"/>
      <species boundaryCondition="false" constant="false" hasOnlySubstanceUnits="true" initialAmount="0" compartment="default_compartment" name="52" id="P39"/>
      <species boundaryCondition="false" constant="false" hasOnlySubstanceUnits="true" initialAmount="0" compartment="default_compartment" name="41" id="P40"/>
      <species boundaryCondition="false" constant="false" hasOnlySubstanceUnits="true" initialAmount="0" compartment="default_compartment" name="40_Suc" id="P41">
        <notes>
          <body xmlns="http://www.w3.org/1999/xhtml">
     <p/>
  </body>
        </notes>
      </species>
      <species boundaryCondition="false" constant="false" hasOnlySubstanceUnits="true" initialAmount="0" compartment="default_compartment" name="39" id="P42">
        <notes>
          <body xmlns="http://www.w3.org/1999/xhtml">
     <p/>
  </body>
        </notes>
      </species>
      <species boundaryCondition="false" constant="false" hasOnlySubstanceUnits="true" initialAmount="0" compartment="default_compartment" name="46" id="P43">
        <notes>
          <body xmlns="http://www.w3.org/1999/xhtml">
     <p/>
  </body>
        </notes>
      </species>
      <species boundaryCondition="false" constant="false" hasOnlySubstanceUnits="true" initialAmount="0" compartment="default_compartment" name="60" id="P44">
        <notes>
          <body xmlns="http://www.w3.org/1999/xhtml">
     <p/>
  </body>
        </notes>
      </species>
      <species boundaryCondition="false" constant="false" hasOnlySubstanceUnits="true" initialAmount="0" compartment="default_compartment" name="64" id="P45">
        <notes>
          <body xmlns="http://www.w3.org/1999/xhtml">
     <p/>
  </body>
        </notes>
      </species>
      <species boundaryCondition="false" constant="false" hasOnlySubstanceUnits="true" initialAmount="0" compartment="default_compartment" name="35_cit" id="P46">
        <notes>
          <body xmlns="http://www.w3.org/1999/xhtml">
     <p/>
  </body>
        </notes>
      </species>
      <species boundaryCondition="false" constant="false" hasOnlySubstanceUnits="true" initialAmount="0" compartment="default_compartment" name="13" id="P47">
        <notes>
          <body xmlns="http://www.w3.org/1999/xhtml">
     <p/>
  </body>
        </notes>
      </species>
      <species boundaryCondition="false" constant="false" hasOnlySubstanceUnits="true" initialAmount="0" compartment="default_compartment" name="15" id="P48"/>
      <species boundaryCondition="false" constant="false" hasOnlySubstanceUnits="true" initialAmount="0" compartment="default_compartment" name="14" id="P49"/>
      <species boundaryCondition="false" constant="false" hasOnlySubstanceUnits="true" initialAmount="0" compartment="default_compartment" name="33_Cit" id="P51"/>
      <species boundaryCondition="false" constant="false" hasOnlySubstanceUnits="true" initialAmount="0" compartment="default_compartment" name="116" id="P52"/>
      <species boundaryCondition="false" constant="false" hasOnlySubstanceUnits="true" initialAmount="0" compartment="default_compartment" name="2_Cit" id="P53">
        <notes>
          <body xmlns="http://www.w3.org/1999/xhtml">
     <p/>
  </body>
        </notes>
      </species>
      <species boundaryCondition="false" constant="false" hasOnlySubstanceUnits="true" initialAmount="0" compartment="default_compartment" name="23" id="P54"/>
      <species boundaryCondition="false" constant="false" hasOnlySubstanceUnits="true" initialAmount="0" compartment="default_compartment" name="117_suc" id="P55">
        <notes>
          <body xmlns="http://www.w3.org/1999/xhtml">
     <p/>
  </body>
        </notes>
      </species>
      <species boundaryCondition="false" constant="false" hasOnlySubstanceUnits="true" initialAmount="0" compartment="default_compartment" name="118" id="P56">
        <notes>
          <body xmlns="http://www.w3.org/1999/xhtml">
     <p/>
  </body>
        </notes>
      </species>
      <species boundaryCondition="false" constant="false" hasOnlySubstanceUnits="true" initialAmount="0" compartment="default_compartment" name="119" id="P57"/>
      <species boundaryCondition="false" constant="false" hasOnlySubstanceUnits="true" initialAmount="0" compartment="default_compartment" name="121" id="P58">
        <notes>
          <body xmlns="http://www.w3.org/1999/xhtml">
     <p/>
  </body>
        </notes>
      </species>
      <species boundaryCondition="false" constant="false" hasOnlySubstanceUnits="true" initialAmount="0" compartment="default_compartment" name="120" id="P59">
        <notes>
          <body xmlns="http://www.w3.org/1999/xhtml">
     <p/>
  </body>
        </notes>
      </species>
      <species boundaryCondition="false" constant="false" hasOnlySubstanceUnits="true" initialAmount="0" compartment="default_compartment" name="80" id="P60">
        <notes>
          <body xmlns="http://www.w3.org/1999/xhtml">
     <p/>
  </body>
        </notes>
      </species>
      <species boundaryCondition="false" constant="false" hasOnlySubstanceUnits="true" initialAmount="0" compartment="default_compartment" name="129" id="P61">
        <notes>
          <body xmlns="http://www.w3.org/1999/xhtml">
     <p/>
  </body>
        </notes>
      </species>
      <species boundaryCondition="false" constant="false" hasOnlySubstanceUnits="true" initialAmount="0" compartment="default_compartment" name="63" id="P62"/>
      <species boundaryCondition="false" constant="false" hasOnlySubstanceUnits="true" initialAmount="0" compartment="default_compartment" name="122" id="P63"/>
      <species boundaryCondition="false" constant="false" hasOnlySubstanceUnits="true" initialAmount="0" compartment="default_compartment" name="128" id="P64">
        <notes>
          <body xmlns="http://www.w3.org/1999/xhtml">
     <p/>
  </body>
        </notes>
      </species>
      <species boundaryCondition="false" constant="false" hasOnlySubstanceUnits="true" initialAmount="0" compartment="default_compartment" name="123" id="P65">
        <notes>
          <body xmlns="http://www.w3.org/1999/xhtml">
     <p/>
  </body>
        </notes>
      </species>
      <species boundaryCondition="false" constant="false" hasOnlySubstanceUnits="true" initialAmount="0" compartment="default_compartment" name="126" id="P66"/>
      <species boundaryCondition="false" constant="false" hasOnlySubstanceUnits="true" initialAmount="0" compartment="default_compartment" name="127" id="P67"/>
      <species boundaryCondition="false" constant="false" hasOnlySubstanceUnits="true" initialAmount="0" compartment="default_compartment" name="24" id="P68"/>
      <species boundaryCondition="false" constant="false" hasOnlySubstanceUnits="true" initialAmount="0" compartment="default_compartment" name="124" id="P69"/>
      <species boundaryCondition="false" constant="false" hasOnlySubstanceUnits="true" initialAmount="0" compartment="default_compartment" name="125" id="P70"/>
      <species boundaryCondition="false" constant="false" hasOnlySubstanceUnits="true" initialAmount="0" compartment="default_compartment" name="21" id="P71"/>
      <species boundaryCondition="false" constant="false" hasOnlySubstanceUnits="true" initialAmount="0" compartment="default_compartment" name="79" id="P72">
        <notes>
          <body xmlns="http://www.w3.org/1999/xhtml">
     <p/>
  </body>
        </notes>
      </species>
      <species boundaryCondition="false" constant="false" hasOnlySubstanceUnits="true" initialAmount="0" compartment="default_compartment" name="20" id="P73">
        <notes>
          <body xmlns="http://www.w3.org/1999/xhtml">
     <p/>
  </body>
        </notes>
      </species>
      <species boundaryCondition="false" constant="false" hasOnlySubstanceUnits="true" initialAmount="0" compartment="default_compartment" name="3" id="P74">
        <notes>
          <body xmlns="http://www.w3.org/1999/xhtml">
     <p/>
  </body>
        </notes>
      </species>
      <species boundaryCondition="false" constant="false" hasOnlySubstanceUnits="true" initialAmount="0" compartment="default_compartment" name="9" id="P75">
        <notes>
          <body xmlns="http://www.w3.org/1999/xhtml">
     <p/>
  </body>
        </notes>
      </species>
      <species boundaryCondition="false" constant="false" hasOnlySubstanceUnits="true" initialAmount="0" compartment="default_compartment" name="93" id="P76">
        <notes>
          <body xmlns="http://www.w3.org/1999/xhtml">
     <p/>
  </body>
        </notes>
      </species>
      <species boundaryCondition="false" constant="false" hasOnlySubstanceUnits="true" initialAmount="0" compartment="default_compartment" name="4" id="P77">
        <notes>
          <body xmlns="http://www.w3.org/1999/xhtml">
     <p/>
  </body>
        </notes>
      </species>
      <species boundaryCondition="false" constant="false" hasOnlySubstanceUnits="true" initialAmount="0" compartment="default_compartment" name="5" id="P78"/>
      <species boundaryCondition="false" constant="false" hasOnlySubstanceUnits="true" initialAmount="0" compartment="default_compartment" name="6" id="P79"/>
      <species boundaryCondition="false" constant="false" hasOnlySubstanceUnits="true" initialAmount="0" compartment="default_compartment" name="8" id="P80"/>
      <species boundaryCondition="false" constant="false" hasOnlySubstanceUnits="true" initialAmount="0" compartment="default_compartment" name="12" id="P81">
        <notes>
          <body xmlns="http://www.w3.org/1999/xhtml">
     <p/>
  </body>
        </notes>
      </species>
      <species boundaryCondition="false" constant="false" hasOnlySubstanceUnits="true" initialAmount="0" compartment="default_compartment" name="11" id="P82">
        <notes>
          <body xmlns="http://www.w3.org/1999/xhtml">
     <p/>
  </body>
        </notes>
      </species>
      <species boundaryCondition="false" constant="false" hasOnlySubstanceUnits="true" initialAmount="0" compartment="default_compartment" name="92" id="P83"/>
      <species boundaryCondition="false" constant="false" hasOnlySubstanceUnits="true" initialAmount="0" compartment="default_compartment" name="10" id="P84"/>
      <species boundaryCondition="false" constant="false" hasOnlySubstanceUnits="true" initialAmount="0" compartment="default_compartment" name="34" id="P85">
        <notes>
          <body xmlns="http://www.w3.org/1999/xhtml">
     <p/>
  </body>
        </notes>
      </species>
      <species boundaryCondition="false" constant="false" hasOnlySubstanceUnits="true" initialAmount="0" compartment="default_compartment" name="18" id="P86">
        <notes>
          <body xmlns="http://www.w3.org/1999/xhtml">
     <p/>
  </body>
        </notes>
      </species>
      <species boundaryCondition="false" constant="false" hasOnlySubstanceUnits="true" initialAmount="0" compartment="default_compartment" name="16" id="P87"/>
      <species boundaryCondition="false" constant="false" hasOnlySubstanceUnits="true" initialAmount="0" compartment="default_compartment" name="38" id="P88"/>
      <species boundaryCondition="false" constant="false" hasOnlySubstanceUnits="true" initialAmount="0" compartment="default_compartment" name="91" id="P89">
        <notes>
          <body xmlns="http://www.w3.org/1999/xhtml">
     <p/>
  </body>
        </notes>
      </species>
      <species boundaryCondition="false" constant="false" hasOnlySubstanceUnits="true" initialAmount="0" compartment="default_compartment" name="113" id="P90">
        <notes>
          <body xmlns="http://www.w3.org/1999/xhtml">
     <p/>
  </body>
        </notes>
      </species>
      <species boundaryCondition="false" constant="false" hasOnlySubstanceUnits="true" initialAmount="0" compartment="default_compartment" name="114" id="P91"/>
      <species boundaryCondition="false" constant="false" hasOnlySubstanceUnits="true" initialAmount="0" compartment="default_compartment" name="26" id="P92">
        <notes>
          <body xmlns="http://www.w3.org/1999/xhtml">
     <p/>
  </body>
        </notes>
      </species>
      <species boundaryCondition="false" constant="false" hasOnlySubstanceUnits="true" initialAmount="0" compartment="default_compartment" name="94" id="P93"/>
      <species boundaryCondition="false" constant="false" hasOnlySubstanceUnits="true" initialAmount="0" compartment="default_compartment" name="27" id="P94">
        <notes>
          <body xmlns="http://www.w3.org/1999/xhtml">
     <p/>
  </body>
        </notes>
      </species>
      <species boundaryCondition="false" constant="false" hasOnlySubstanceUnits="true" initialAmount="0" compartment="default_compartment" name="1" id="P95"/>
      <species boundaryCondition="false" constant="false" hasOnlySubstanceUnits="true" initialAmount="0" compartment="default_compartment" name="28" id="P96"/>
      <species boundaryCondition="false" constant="false" hasOnlySubstanceUnits="true" initialAmount="0" compartment="default_compartment" name="25" id="P97"/>
      <species boundaryCondition="false" constant="false" hasOnlySubstanceUnits="true" initialAmount="0" compartment="default_compartment" name="29_Cit" id="P98">
        <notes>
          <body xmlns="http://www.w3.org/1999/xhtml">
     <p/>
  </body>
        </notes>
      </species>
      <species boundaryCondition="false" constant="false" hasOnlySubstanceUnits="true" initialAmount="0" compartment="default_compartment" name="36" id="P99"/>
      <species boundaryCondition="false" constant="false" hasOnlySubstanceUnits="true" initialAmount="0" compartment="default_compartment" name="37" id="P100"/>
      <species boundaryCondition="false" constant="false" hasOnlySubstanceUnits="true" initialAmount="0" compartment="default_compartment" name="95" id="P101">
        <notes>
          <body xmlns="http://www.w3.org/1999/xhtml">
     <p/>
  </body>
        </notes>
      </species>
      <species boundaryCondition="false" constant="false" hasOnlySubstanceUnits="true" initialAmount="0" compartment="default_compartment" name="101" id="P102">
        <notes>
          <body xmlns="http://www.w3.org/1999/xhtml">
     <p/>
  </body>
        </notes>
      </species>
      <species boundaryCondition="false" constant="false" hasOnlySubstanceUnits="true" initialAmount="0" compartment="default_compartment" name="102" id="P103">
        <notes>
          <body xmlns="http://www.w3.org/1999/xhtml">
     <p/>
  </body>
        </notes>
      </species>
      <species boundaryCondition="false" constant="false" hasOnlySubstanceUnits="true" initialAmount="0" compartment="default_compartment" name="96" id="P104"/>
      <species boundaryCondition="false" constant="false" hasOnlySubstanceUnits="true" initialAmount="0" compartment="default_compartment" name="97" id="P105"/>
      <species boundaryCondition="false" constant="false" hasOnlySubstanceUnits="true" initialAmount="0" compartment="default_compartment" name="103" id="P106"/>
      <species boundaryCondition="false" constant="false" hasOnlySubstanceUnits="true" initialAmount="0" compartment="default_compartment" name="105" id="P107">
        <notes>
          <body xmlns="http://www.w3.org/1999/xhtml">
     <p/>
  </body>
        </notes>
      </species>
      <species boundaryCondition="false" constant="false" hasOnlySubstanceUnits="true" initialAmount="0" compartment="default_compartment" name="98" id="P108"/>
      <species boundaryCondition="false" constant="false" hasOnlySubstanceUnits="true" initialAmount="0" compartment="default_compartment" name="106" id="P109"/>
      <species boundaryCondition="false" constant="false" hasOnlySubstanceUnits="true" initialAmount="0" compartment="default_compartment" name="107" id="P110"/>
      <species boundaryCondition="false" constant="false" hasOnlySubstanceUnits="true" initialAmount="0" compartment="default_compartment" name="109" id="P111">
        <notes>
          <body xmlns="http://www.w3.org/1999/xhtml">
     <p/>
  </body>
        </notes>
      </species>
      <species boundaryCondition="false" constant="false" hasOnlySubstanceUnits="true" initialAmount="0" compartment="default_compartment" name="112" id="P112"/>
      <species boundaryCondition="false" constant="false" hasOnlySubstanceUnits="true" initialAmount="0" compartment="default_compartment" name="47" id="P113">
        <notes>
          <body xmlns="http://www.w3.org/1999/xhtml">
     <p/>
  </body>
        </notes>
      </species>
      <species boundaryCondition="false" constant="false" hasOnlySubstanceUnits="true" initialAmount="0" compartment="default_compartment" name="104" id="P114"/>
      <species boundaryCondition="false" constant="false" hasOnlySubstanceUnits="true" initialAmount="0" compartment="default_compartment" name="100" id="P115"/>
      <species boundaryCondition="false" constant="false" hasOnlySubstanceUnits="true" initialAmount="0" compartment="default_compartment" name="111" id="P116"/>
      <species boundaryCondition="false" constant="false" hasOnlySubstanceUnits="true" initialAmount="0" compartment="default_compartment" name="90" id="P117"/>
      <species boundaryCondition="false" constant="false" hasOnlySubstanceUnits="true" initialAmount="0" compartment="default_compartment" name="108" id="P118"/>
      <species boundaryCondition="false" constant="false" hasOnlySubstanceUnits="true" initialAmount="0" compartment="default_compartment" name="7" id="P119"/>
      <species boundaryCondition="false" constant="false" hasOnlySubstanceUnits="true" initialAmount="0" compartment="default_compartment" name="17" id="P120">
        <notes>
          <body xmlns="http://www.w3.org/1999/xhtml">
     <p/>
  </body>
        </notes>
      </species>
      <species boundaryCondition="false" constant="false" hasOnlySubstanceUnits="true" initialAmount="0" compartment="default_compartment" name="19" id="P121"/>
      <species boundaryCondition="false" constant="false" hasOnlySubstanceUnits="true" initialAmount="0" compartment="default_compartment" name="30a" id="P122">
        <notes>
          <body xmlns="http://www.w3.org/1999/xhtml">
     <p/>
  </body>
        </notes>
      </species>
      <species boundaryCondition="false" constant="false" hasOnlySubstanceUnits="true" initialAmount="0" compartment="default_compartment" name="31" id="P123"/>
      <species boundaryCondition="false" constant="false" hasOnlySubstanceUnits="true" initialAmount="0" compartment="default_compartment" name="48" id="P124"/>
      <species boundaryCondition="false" constant="false" hasOnlySubstanceUnits="true" initialAmount="0" compartment="default_compartment" name="55" id="P125"/>
      <species boundaryCondition="false" constant="false" hasOnlySubstanceUnits="true" initialAmount="0" compartment="default_compartment" name="110" id="P126"/>
      <species boundaryCondition="false" constant="false" hasOnlySubstanceUnits="true" initialAmount="0" compartment="default_compartment" name="75" id="P127"/>
      <species boundaryCondition="false" constant="false" hasOnlySubstanceUnits="true" initialAmount="0" compartment="default_compartment" name="99" id="P424">
        <notes>
          <body xmlns="http://www.w3.org/1999/xhtml">
     <p/>
  </body>
        </notes>
      </species>
      <species boundaryCondition="false" constant="false" hasOnlySubstanceUnits="true" initialAmount="0" compartment="default_compartment" name="30b" id="P432">
        <notes>
          <body xmlns="http://www.w3.org/1999/xhtml">
     <p/>
  </body>
        </notes>
      </species>
      <species boundaryCondition="false" constant="false" hasOnlySubstanceUnits="true" initialAmount="0" compartment="default_compartment" name="130" id="P437">
        <notes>
          <body xmlns="http://www.w3.org/1999/xhtml">
     <p/>
  </body>
        </notes>
      </species>
      <species boundaryCondition="false" constant="false" hasOnlySubstanceUnits="true" initialAmount="0" compartment="default_compartment" name="131" id="P439">
        <notes>
          <body xmlns="http://www.w3.org/1999/xhtml">
     <p/>
  </body>
        </notes>
      </species>
      <species boundaryCondition="false" constant="false" hasOnlySubstanceUnits="true" initialAmount="0" compartment="default_compartment" name="132" id="P440">
        <notes>
          <body xmlns="http://www.w3.org/1999/xhtml">
     <p/>
  </body>
        </notes>
      </species>
      <species boundaryCondition="false" constant="false" hasOnlySubstanceUnits="true" initialAmount="0" compartment="default_compartment" name="133" id="P445">
        <notes>
          <body xmlns="http://www.w3.org/1999/xhtml">
     <p/>
  </body>
        </notes>
      </species>
      <species boundaryCondition="false" constant="false" hasOnlySubstanceUnits="true" initialAmount="0" compartment="default_compartment" name="134" id="P446">
        <notes>
          <body xmlns="http://www.w3.org/1999/xhtml">
     <p/>
  </body>
        </notes>
      </species>
      <species boundaryCondition="false" constant="false" hasOnlySubstanceUnits="true" initialAmount="0" compartment="default_compartment" name="117_Cit" id="P493">
        <notes>
          <body xmlns="http://www.w3.org/1999/xhtml">
     <p/>
  </body>
        </notes>
      </species>
      <species boundaryCondition="false" constant="false" hasOnlySubstanceUnits="true" initialAmount="0" compartment="default_compartment" name="35_suc" id="P496">
        <notes>
          <body xmlns="http://www.w3.org/1999/xhtml">
     <p/>
  </body>
        </notes>
      </species>
      <species boundaryCondition="false" constant="false" hasOnlySubstanceUnits="true" initialAmount="0" compartment="default_compartment" name="40_cit" id="P500">
        <notes>
          <body xmlns="http://www.w3.org/1999/xhtml">
     <p/>
  </body>
        </notes>
      </species>
      <species boundaryCondition="false" constant="false" hasOnlySubstanceUnits="true" initialAmount="0" compartment="default_compartment" name="32_cit" id="P505">
        <notes>
          <body xmlns="http://www.w3.org/1999/xhtml">
     <p/>
  </body>
        </notes>
      </species>
      <species boundaryCondition="false" constant="false" hasOnlySubstanceUnits="true" initialAmount="0" compartment="default_compartment" name="29_suc" id="P508">
        <notes>
          <body xmlns="http://www.w3.org/1999/xhtml">
     <p/>
  </body>
        </notes>
      </species>
      <species boundaryCondition="false" constant="false" hasOnlySubstanceUnits="true" initialAmount="0" compartment="default_compartment" name="33_suc" id="P511">
        <notes>
          <body xmlns="http://www.w3.org/1999/xhtml">
     <p/>
  </body>
        </notes>
      </species>
    </listOfSpecies>
    <listOfReactions>
      <reaction compartment="default_compartment" name="E26_f" fast="false" id="T0" reversible="false">
        <notes>
          <body xmlns="http://www.w3.org/1999/xhtml">
     <p/>
  </body>
        </notes>
        <listOfReactants>
          <speciesReference stoichiometry="1" constant="true" species="P439"/>
        </listOfReactants>
        <listOfProducts>
          <speciesReference stoichiometry="1" constant="true" species="P61"/>
          <speciesReference stoichiometry="1" constant="true" species="P440"/>
        </listOfProducts>
      </reaction>
      <reaction compartment="default_compartment" name="E143_f" fast="false" id="T1" reversible="false">
        <notes>
          <body xmlns="http://www.w3.org/1999/xhtml">
     <p/>
  </body>
        </notes>
        <listOfReactants>
          <speciesReference stoichiometry="1" constant="true" species="P437"/>
        </listOfReactants>
        <listOfProducts>
          <speciesReference stoichiometry="1" constant="true" species="P3"/>
        </listOfProducts>
      </reaction>
      <reaction compartment="default_compartment" name="Import_2_fromCit" fast="false" id="T513" reversible="false">
        <notes>
          <body xmlns="http://www.w3.org/1999/xhtml">
     <p/>
  </body>
        </notes>
        <listOfProducts>
          <speciesReference stoichiometry="1" constant="true" species="P511"/>
        </listOfProducts>
      </reaction>
      <reaction compartment="default_compartment" name="E23" fast="false" id="T2" reversible="false">
        <listOfReactants>
          <speciesReference stoichiometry="1" constant="true" species="P2"/>
        </listOfReactants>
        <listOfProducts>
          <speciesReference stoichiometry="1" constant="true" species="P4"/>
        </listOfProducts>
      </reaction>
      <reaction compartment="default_compartment" name="Export_2_toCit" fast="false" id="T514" reversible="false">
        <notes>
          <body xmlns="http://www.w3.org/1999/xhtml">
     <p/>
  </body>
        </notes>
        <listOfReactants>
          <speciesReference stoichiometry="1" constant="true" species="P512"/>
        </listOfReactants>
      </reaction>
      <reaction compartment="default_compartment" name="E19" fast="false" id="T3" reversible="false">
        <notes>
          <body xmlns="http://www.w3.org/1999/xhtml">
     <p/>
  </body>
        </notes>
        <listOfReactants>
          <speciesReference stoichiometry="1" constant="true" species="P5"/>
        </listOfReactants>
        <listOfProducts>
          <speciesReference stoichiometry="1" constant="true" species="P2"/>
        </listOfProducts>
      </reaction>
      <reaction compartment="default_compartment" name="Export_2_toSuc" fast="false" id="T515" reversible="false">
        <notes>
          <body xmlns="http://www.w3.org/1999/xhtml">
     <p/>
  </body>
        </notes>
        <listOfReactants>
          <speciesReference stoichiometry="1" constant="true" species="P53"/>
        </listOfReactants>
      </reaction>
      <reaction compartment="default_compartment" name="E24_f" fast="false" id="T4" reversible="false">
        <listOfReactants>
          <speciesReference stoichiometry="1" constant="true" species="P5"/>
          <speciesReference stoichiometry="1" constant="true" species="P8"/>
        </listOfReactants>
        <listOfProducts>
          <speciesReference stoichiometry="1" constant="true" species="P6"/>
          <speciesReference stoichiometry="1" constant="true" species="P7"/>
        </listOfProducts>
      </reaction>
      <reaction compartment="default_compartment" name="Export_33_toSuc" fast="false" id="T516" reversible="false">
        <notes>
          <body xmlns="http://www.w3.org/1999/xhtml">
     <p/>
  </body>
        </notes>
        <listOfReactants>
          <speciesReference stoichiometry="1" constant="true" species="P51"/>
        </listOfReactants>
      </reaction>
      <reaction compartment="default_compartment" name="E24_b" fast="false" id="T5" reversible="false">
        <notes>
          <body xmlns="http://www.w3.org/1999/xhtml">
     <p/>
  </body>
        </notes>
        <listOfReactants>
          <speciesReference stoichiometry="1" constant="true" species="P6"/>
          <speciesReference stoichiometry="1" constant="true" species="P7"/>
        </listOfReactants>
        <listOfProducts>
          <speciesReference stoichiometry="1" constant="true" species="P5"/>
          <speciesReference stoichiometry="1" constant="true" species="P8"/>
        </listOfProducts>
      </reaction>
      <reaction compartment="default_compartment" name="E20_f" fast="false" id="T6" reversible="false">
        <notes>
          <body xmlns="http://www.w3.org/1999/xhtml">
     <p/>
  </body>
        </notes>
        <listOfReactants>
          <speciesReference stoichiometry="1" constant="true" species="P5"/>
        </listOfReactants>
        <listOfProducts>
          <speciesReference stoichiometry="1" constant="true" species="P7"/>
        </listOfProducts>
      </reaction>
      <reaction compartment="default_compartment" name="E20_b" fast="false" id="T7" reversible="false">
        <listOfReactants>
          <speciesReference stoichiometry="1" constant="true" species="P7"/>
        </listOfReactants>
        <listOfProducts>
          <speciesReference stoichiometry="1" constant="true" species="P5"/>
        </listOfProducts>
      </reaction>
      <reaction compartment="default_compartment" name="E17_77" fast="false" id="T8" reversible="false">
        <notes>
          <body xmlns="http://www.w3.org/1999/xhtml">
     <p/>
  </body>
        </notes>
        <listOfReactants>
          <speciesReference stoichiometry="1" constant="true" species="P0"/>
          <speciesReference stoichiometry="1" constant="true" species="P8"/>
        </listOfReactants>
        <listOfProducts>
          <speciesReference stoichiometry="1" constant="true" species="P7"/>
        </listOfProducts>
      </reaction>
      <reaction compartment="default_compartment" name="E30" fast="false" id="T9" reversible="false">
        <listOfReactants>
          <speciesReference stoichiometry="1" constant="true" species="P5"/>
          <speciesReference stoichiometry="1" constant="true" species="P19"/>
        </listOfReactants>
        <listOfProducts>
          <speciesReference stoichiometry="1" constant="true" species="P0"/>
          <speciesReference stoichiometry="1" constant="true" species="P13"/>
        </listOfProducts>
      </reaction>
      <reaction compartment="default_compartment" name="OUT_78" fast="false" id="T10" reversible="false">
        <notes>
          <body xmlns="http://www.w3.org/1999/xhtml">
     <p/>
  </body>
        </notes>
        <listOfReactants>
          <speciesReference stoichiometry="1" constant="true" species="P3"/>
        </listOfReactants>
      </reaction>
      <reaction compartment="default_compartment" name="E25" fast="false" id="T11" reversible="false">
        <notes>
          <body xmlns="http://www.w3.org/1999/xhtml">
     <p/>
  </body>
        </notes>
        <listOfReactants>
          <speciesReference stoichiometry="1" constant="true" species="P9"/>
        </listOfReactants>
        <listOfProducts>
          <speciesReference stoichiometry="1" constant="true" species="P3"/>
        </listOfProducts>
      </reaction>
      <reaction compartment="default_compartment" name="E27" fast="false" id="T12" reversible="false">
        <listOfReactants>
          <speciesReference stoichiometry="1" constant="true" species="P7"/>
          <speciesReference stoichiometry="1" constant="true" species="P12"/>
        </listOfReactants>
        <listOfProducts>
          <speciesReference stoichiometry="1" constant="true" species="P0"/>
          <speciesReference stoichiometry="1" constant="true" species="P11"/>
        </listOfProducts>
      </reaction>
      <reaction compartment="default_compartment" name="OUT_82" fast="false" id="T13" reversible="false">
        <notes>
          <body xmlns="http://www.w3.org/1999/xhtml">
     <p/>
  </body>
        </notes>
        <listOfReactants>
          <speciesReference stoichiometry="1" constant="true" species="P5"/>
        </listOfReactants>
      </reaction>
      <reaction compartment="default_compartment" name="E28" fast="false" id="T14" reversible="false">
        <listOfReactants>
          <speciesReference stoichiometry="1" constant="true" species="P11"/>
          <speciesReference stoichiometry="1" constant="true" species="P16"/>
        </listOfReactants>
        <listOfProducts>
          <speciesReference stoichiometry="1" constant="true" species="P15"/>
          <speciesReference stoichiometry="1" constant="true" species="P12"/>
        </listOfProducts>
      </reaction>
      <reaction compartment="default_compartment" name="E29" fast="false" id="T15" reversible="false">
        <notes>
          <body xmlns="http://www.w3.org/1999/xhtml">
     <p/>
  </body>
        </notes>
        <listOfReactants>
          <speciesReference stoichiometry="1" constant="true" species="P11"/>
          <speciesReference stoichiometry="1" constant="true" species="P15"/>
        </listOfReactants>
        <listOfProducts>
          <speciesReference stoichiometry="1" constant="true" species="P14"/>
          <speciesReference stoichiometry="1" constant="true" species="P12"/>
        </listOfProducts>
      </reaction>
      <reaction compartment="default_compartment" name="E45_73" fast="false" id="T16" reversible="false">
        <notes>
          <body xmlns="http://www.w3.org/1999/xhtml">
     <p/>
  </body>
        </notes>
        <listOfReactants>
          <speciesReference stoichiometry="1" constant="true" species="P14"/>
        </listOfReactants>
        <listOfProducts>
          <speciesReference stoichiometry="1" constant="true" species="P15"/>
          <speciesReference stoichiometry="1" constant="true" species="P9"/>
        </listOfProducts>
      </reaction>
      <reaction compartment="default_compartment" name="E31" fast="false" id="T17" reversible="false">
        <listOfReactants>
          <speciesReference stoichiometry="1" constant="true" species="P13"/>
        </listOfReactants>
        <listOfProducts>
          <speciesReference stoichiometry="1" constant="true" species="P17"/>
        </listOfProducts>
      </reaction>
      <reaction compartment="default_compartment" name="E32" fast="false" id="T18" reversible="false">
        <listOfReactants>
          <speciesReference stoichiometry="1" constant="true" species="P17"/>
        </listOfReactants>
        <listOfProducts>
          <speciesReference stoichiometry="1" constant="true" species="P24"/>
          <speciesReference stoichiometry="1" constant="true" species="P10"/>
        </listOfProducts>
      </reaction>
      <reaction compartment="default_compartment" name="E37" fast="false" id="T19" reversible="false">
        <listOfReactants>
          <speciesReference stoichiometry="1" constant="true" species="P16"/>
        </listOfReactants>
        <listOfProducts>
          <speciesReference stoichiometry="1" constant="true" species="P62"/>
          <speciesReference stoichiometry="1" constant="true" species="P10"/>
        </listOfProducts>
      </reaction>
      <reaction compartment="default_compartment" name="E45_66" fast="false" id="T20" reversible="false">
        <notes>
          <body xmlns="http://www.w3.org/1999/xhtml">
     <p/>
  </body>
        </notes>
        <listOfReactants>
          <speciesReference stoichiometry="1" constant="true" species="P15"/>
        </listOfReactants>
        <listOfProducts>
          <speciesReference stoichiometry="1" constant="true" species="P16"/>
          <speciesReference stoichiometry="1" constant="true" species="P9"/>
        </listOfProducts>
      </reaction>
      <reaction compartment="default_compartment" name="OUT_66" fast="false" id="T21" reversible="false">
        <listOfReactants>
          <speciesReference stoichiometry="1" constant="true" species="P16"/>
        </listOfReactants>
      </reaction>
      <reaction compartment="default_compartment" name="OUT_51" fast="false" id="T22" reversible="false">
        <notes>
          <body xmlns="http://www.w3.org/1999/xhtml">
     <p/>
  </body>
        </notes>
        <listOfReactants>
          <speciesReference stoichiometry="1" constant="true" species="P10"/>
        </listOfReactants>
      </reaction>
      <reaction compartment="default_compartment" name="E33" fast="false" id="T23" reversible="false">
        <listOfReactants>
          <speciesReference stoichiometry="1" constant="true" species="P18"/>
        </listOfReactants>
        <listOfProducts>
          <speciesReference stoichiometry="1" constant="true" species="P12"/>
        </listOfProducts>
      </reaction>
      <reaction compartment="default_compartment" name="E34_f" fast="false" id="T24" reversible="false">
        <listOfReactants>
          <speciesReference stoichiometry="1" constant="true" species="P19"/>
        </listOfReactants>
        <listOfProducts>
          <speciesReference stoichiometry="1" constant="true" species="P18"/>
        </listOfProducts>
      </reaction>
      <reaction compartment="default_compartment" name="E34_b" fast="false" id="T25" reversible="false">
        <listOfReactants>
          <speciesReference stoichiometry="1" constant="true" species="P18"/>
        </listOfReactants>
        <listOfProducts>
          <speciesReference stoichiometry="1" constant="true" species="P19"/>
        </listOfProducts>
      </reaction>
      <reaction compartment="default_compartment" name="OUT_71" fast="false" id="T26" reversible="false">
        <notes>
          <body xmlns="http://www.w3.org/1999/xhtml">
     <p/>
  </body>
        </notes>
        <listOfReactants>
          <speciesReference stoichiometry="1" constant="true" species="P14"/>
        </listOfReactants>
      </reaction>
      <reaction compartment="default_compartment" name="OUT_88" fast="false" id="T27" reversible="false">
        <notes>
          <body xmlns="http://www.w3.org/1999/xhtml">
     <p/>
  </body>
        </notes>
        <listOfReactants>
          <speciesReference stoichiometry="1" constant="true" species="P4"/>
        </listOfReactants>
      </reaction>
      <reaction compartment="default_compartment" name="IN_63" fast="false" id="T28" reversible="false">
        <listOfProducts>
          <speciesReference stoichiometry="1" constant="true" species="P62"/>
        </listOfProducts>
      </reaction>
      <reaction compartment="default_compartment" name="E149" fast="false" id="T29" reversible="false">
        <listOfReactants>
          <speciesReference stoichiometry="1" constant="true" species="P22"/>
        </listOfReactants>
        <listOfProducts>
          <speciesReference stoichiometry="1" constant="true" species="P62"/>
        </listOfProducts>
      </reaction>
      <reaction compartment="default_compartment" name="E39" fast="false" id="T30" reversible="false">
        <listOfReactants>
          <speciesReference stoichiometry="1" constant="true" species="P21"/>
        </listOfReactants>
        <listOfProducts>
          <speciesReference stoichiometry="1" constant="true" species="P22"/>
        </listOfProducts>
      </reaction>
      <reaction compartment="default_compartment" name="E12" fast="false" id="T31" reversible="false">
        <listOfReactants>
          <speciesReference stoichiometry="1" constant="true" species="P62"/>
        </listOfReactants>
        <listOfProducts>
          <speciesReference stoichiometry="1" constant="true" species="P23"/>
        </listOfProducts>
      </reaction>
      <reaction compartment="default_compartment" name="E10_49" fast="false" id="T32" reversible="false">
        <notes>
          <body xmlns="http://www.w3.org/1999/xhtml">
     <p/>
  </body>
        </notes>
        <listOfReactants>
          <speciesReference stoichiometry="1" constant="true" species="P10"/>
        </listOfReactants>
        <listOfProducts>
          <speciesReference stoichiometry="1" constant="true" species="P21"/>
        </listOfProducts>
      </reaction>
      <reaction compartment="default_compartment" name="spo_f" fast="false" id="T33" reversible="false">
        <notes>
          <body xmlns="http://www.w3.org/1999/xhtml">
     <p/>
  </body>
        </notes>
        <listOfReactants>
          <speciesReference stoichiometry="1" constant="true" species="P19"/>
        </listOfReactants>
        <listOfProducts>
          <speciesReference stoichiometry="1" constant="true" species="P21"/>
        </listOfProducts>
      </reaction>
      <reaction compartment="default_compartment" name="spo_b" fast="false" id="T34" reversible="false">
        <listOfReactants>
          <speciesReference stoichiometry="1" constant="true" species="P21"/>
        </listOfReactants>
        <listOfProducts>
          <speciesReference stoichiometry="1" constant="true" species="P19"/>
        </listOfProducts>
      </reaction>
      <reaction compartment="default_compartment" name="E8_f" fast="false" id="T35" reversible="false">
        <listOfReactants>
          <speciesReference stoichiometry="1" constant="true" species="P21"/>
        </listOfReactants>
        <listOfProducts>
          <speciesReference stoichiometry="1" constant="true" species="P23"/>
        </listOfProducts>
      </reaction>
      <reaction compartment="default_compartment" name="E8_b" fast="false" id="T36" reversible="false">
        <notes>
          <body xmlns="http://www.w3.org/1999/xhtml">
     <p/>
  </body>
        </notes>
        <listOfReactants>
          <speciesReference stoichiometry="1" constant="true" species="P23"/>
        </listOfReactants>
        <listOfProducts>
          <speciesReference stoichiometry="1" constant="true" species="P21"/>
        </listOfProducts>
      </reaction>
      <reaction compartment="default_compartment" name="E10_56" fast="false" id="T37" reversible="false">
        <notes>
          <body xmlns="http://www.w3.org/1999/xhtml">
     <p/>
  </body>
        </notes>
        <listOfReactants>
          <speciesReference stoichiometry="1" constant="true" species="P24"/>
        </listOfReactants>
        <listOfProducts>
          <speciesReference stoichiometry="1" constant="true" species="P19"/>
        </listOfProducts>
      </reaction>
      <reaction compartment="default_compartment" name="E9_f" fast="false" id="T38" reversible="false">
        <notes>
          <body xmlns="http://www.w3.org/1999/xhtml">
     <p/>
  </body>
        </notes>
        <listOfReactants>
          <speciesReference stoichiometry="1" constant="true" species="P19"/>
        </listOfReactants>
        <listOfProducts>
          <speciesReference stoichiometry="1" constant="true" species="P6"/>
        </listOfProducts>
      </reaction>
      <reaction compartment="default_compartment" name="E9_b" fast="false" id="T39" reversible="false">
        <notes>
          <body xmlns="http://www.w3.org/1999/xhtml">
     <p/>
  </body>
        </notes>
        <listOfReactants>
          <speciesReference stoichiometry="1" constant="true" species="P6"/>
        </listOfReactants>
        <listOfProducts>
          <speciesReference stoichiometry="1" constant="true" species="P19"/>
        </listOfProducts>
      </reaction>
      <reaction compartment="default_compartment" name="OUT_50" fast="false" id="T40" reversible="false">
        <listOfReactants>
          <speciesReference stoichiometry="1" constant="true" species="P6"/>
        </listOfReactants>
      </reaction>
      <reaction compartment="default_compartment" name="R6_b" fast="false" id="T41" reversible="false">
        <notes>
          <body xmlns="http://www.w3.org/1999/xhtml">
     <p/>
  </body>
        </notes>
        <listOfReactants>
          <speciesReference stoichiometry="1" constant="true" species="P25"/>
        </listOfReactants>
        <listOfProducts>
          <speciesReference stoichiometry="1" constant="true" species="P6"/>
        </listOfProducts>
      </reaction>
      <reaction compartment="default_compartment" name="R6_f" fast="false" id="T42" reversible="false">
        <notes>
          <body xmlns="http://www.w3.org/1999/xhtml">
     <p/>
  </body>
        </notes>
        <listOfReactants>
          <speciesReference stoichiometry="1" constant="true" species="P6"/>
        </listOfReactants>
        <listOfProducts>
          <speciesReference stoichiometry="1" constant="true" species="P25"/>
        </listOfProducts>
      </reaction>
      <reaction compartment="default_compartment" name="E46" fast="false" id="T43" reversible="false">
        <listOfReactants>
          <speciesReference stoichiometry="1" constant="true" species="P6"/>
        </listOfReactants>
        <listOfProducts>
          <speciesReference stoichiometry="1" constant="true" species="P26"/>
        </listOfProducts>
      </reaction>
      <reaction compartment="default_compartment" name="R4_b" fast="false" id="T44" reversible="false">
        <notes>
          <body xmlns="http://www.w3.org/1999/xhtml">
     <p/>
  </body>
        </notes>
        <listOfReactants>
          <speciesReference stoichiometry="1" constant="true" species="P29"/>
        </listOfReactants>
        <listOfProducts>
          <speciesReference stoichiometry="1" constant="true" species="P24"/>
          <speciesReference stoichiometry="1" constant="true" species="P25"/>
        </listOfProducts>
      </reaction>
      <reaction compartment="default_compartment" name="R4_f" fast="false" id="T45" reversible="false">
        <notes>
          <body xmlns="http://www.w3.org/1999/xhtml">
     <p/>
  </body>
        </notes>
        <listOfReactants>
          <speciesReference stoichiometry="1" constant="true" species="P24"/>
          <speciesReference stoichiometry="1" constant="true" species="P25"/>
        </listOfReactants>
        <listOfProducts>
          <speciesReference stoichiometry="1" constant="true" species="P29"/>
        </listOfProducts>
      </reaction>
      <reaction compartment="default_compartment" name="R5_1" fast="false" id="T46" reversible="false">
        <notes>
          <body xmlns="http://www.w3.org/1999/xhtml">
     <p/>
  </body>
        </notes>
        <listOfReactants>
          <speciesReference stoichiometry="1" constant="true" species="P26"/>
        </listOfReactants>
        <listOfProducts>
          <speciesReference stoichiometry="1" constant="true" species="P28"/>
        </listOfProducts>
      </reaction>
      <reaction compartment="default_compartment" name="R5_2" fast="false" id="T47" reversible="false">
        <listOfReactants>
          <speciesReference stoichiometry="1" constant="true" species="P26"/>
        </listOfReactants>
        <listOfProducts>
          <speciesReference stoichiometry="1" constant="true" species="P27"/>
        </listOfProducts>
      </reaction>
      <reaction compartment="default_compartment" name="R1" fast="false" id="T48" reversible="false">
        <notes>
          <body xmlns="http://www.w3.org/1999/xhtml">
     <p/>
  </body>
        </notes>
        <listOfReactants>
          <speciesReference stoichiometry="1" constant="true" species="P30"/>
        </listOfReactants>
        <listOfProducts>
          <speciesReference stoichiometry="1" constant="true" species="P29"/>
        </listOfProducts>
      </reaction>
      <reaction compartment="default_compartment" name="R3" fast="false" id="T49" reversible="false">
        <notes>
          <body xmlns="http://www.w3.org/1999/xhtml">
     <p/>
  </body>
        </notes>
        <listOfReactants>
          <speciesReference stoichiometry="1" constant="true" species="P27"/>
          <speciesReference stoichiometry="1" constant="true" species="P28"/>
        </listOfReactants>
        <listOfProducts>
          <speciesReference stoichiometry="1" constant="true" species="P30"/>
        </listOfProducts>
      </reaction>
      <reaction compartment="default_compartment" name="R2" fast="false" id="T50" reversible="false">
        <listOfReactants>
          <speciesReference stoichiometry="1" constant="true" species="P30"/>
        </listOfReactants>
        <listOfProducts>
          <speciesReference stoichiometry="2" constant="true" species="P24"/>
        </listOfProducts>
      </reaction>
      <reaction compartment="default_compartment" name="E16" fast="false" id="T51" reversible="false">
        <notes>
          <body xmlns="http://www.w3.org/1999/xhtml">
     <p/>
  </body>
        </notes>
        <listOfReactants>
          <speciesReference stoichiometry="1" constant="true" species="P23"/>
        </listOfReactants>
        <listOfProducts>
          <speciesReference stoichiometry="1" constant="true" species="P31"/>
        </listOfProducts>
      </reaction>
      <reaction compartment="default_compartment" name="E15" fast="false" id="T52" reversible="false">
        <notes>
          <body xmlns="http://www.w3.org/1999/xhtml">
     <p/>
  </body>
        </notes>
        <listOfReactants>
          <speciesReference stoichiometry="1" constant="true" species="P31"/>
        </listOfReactants>
        <listOfProducts>
          <speciesReference stoichiometry="1" constant="true" species="P23"/>
        </listOfProducts>
      </reaction>
      <reaction compartment="default_compartment" name="E1_44_f" fast="false" id="T53" reversible="false">
        <notes>
          <body xmlns="http://www.w3.org/1999/xhtml">
     <p/>
  </body>
        </notes>
        <listOfReactants>
          <speciesReference stoichiometry="1" constant="true" species="P23"/>
          <speciesReference stoichiometry="1" constant="true" species="P35"/>
        </listOfReactants>
        <listOfProducts>
          <speciesReference stoichiometry="1" constant="true" species="P32"/>
          <speciesReference stoichiometry="1" constant="true" species="P33"/>
        </listOfProducts>
      </reaction>
      <reaction compartment="default_compartment" name="E1_44_b" fast="false" id="T54" reversible="false">
        <listOfReactants>
          <speciesReference stoichiometry="1" constant="true" species="P32"/>
          <speciesReference stoichiometry="1" constant="true" species="P33"/>
        </listOfReactants>
        <listOfProducts>
          <speciesReference stoichiometry="1" constant="true" species="P35"/>
          <speciesReference stoichiometry="1" constant="true" species="P23"/>
        </listOfProducts>
      </reaction>
      <reaction compartment="default_compartment" name="E54_f" fast="false" id="T55" reversible="false">
        <listOfReactants>
          <speciesReference stoichiometry="1" constant="true" species="P34"/>
          <speciesReference stoichiometry="1" constant="true" species="P35"/>
        </listOfReactants>
        <listOfProducts>
          <speciesReference stoichiometry="1" constant="true" species="P23"/>
          <speciesReference stoichiometry="1" constant="true" species="P33"/>
        </listOfProducts>
      </reaction>
      <reaction compartment="default_compartment" name="E54_b" fast="false" id="T56" reversible="false">
        <listOfReactants>
          <speciesReference stoichiometry="1" constant="true" species="P23"/>
          <speciesReference stoichiometry="1" constant="true" species="P33"/>
        </listOfReactants>
        <listOfProducts>
          <speciesReference stoichiometry="1" constant="true" species="P35"/>
          <speciesReference stoichiometry="1" constant="true" species="P34"/>
        </listOfProducts>
      </reaction>
      <reaction compartment="default_compartment" name="E14_f" fast="false" id="T57" reversible="false">
        <notes>
          <body xmlns="http://www.w3.org/1999/xhtml">
     <p/>
  </body>
        </notes>
        <listOfReactants>
          <speciesReference stoichiometry="1" constant="true" species="P31"/>
        </listOfReactants>
        <listOfProducts>
          <speciesReference stoichiometry="1" constant="true" species="P35"/>
          <speciesReference stoichiometry="1" constant="true" species="P20"/>
        </listOfProducts>
      </reaction>
      <reaction compartment="default_compartment" name="E14_b" fast="false" id="T58" reversible="false">
        <notes>
          <body xmlns="http://www.w3.org/1999/xhtml">
     <p/>
  </body>
        </notes>
        <listOfReactants>
          <speciesReference stoichiometry="1" constant="true" species="P20"/>
          <speciesReference stoichiometry="1" constant="true" species="P35"/>
        </listOfReactants>
        <listOfProducts>
          <speciesReference stoichiometry="1" constant="true" species="P31"/>
        </listOfProducts>
      </reaction>
      <reaction compartment="default_compartment" name="E13_f" fast="false" id="T59" reversible="false">
        <notes>
          <body xmlns="http://www.w3.org/1999/xhtml">
     <p/>
  </body>
        </notes>
        <listOfReactants>
          <speciesReference stoichiometry="1" constant="true" species="P20"/>
        </listOfReactants>
        <listOfProducts>
          <speciesReference stoichiometry="1" constant="true" species="P35"/>
        </listOfProducts>
      </reaction>
      <reaction compartment="default_compartment" name="E13_b" fast="false" id="T60" reversible="false">
        <listOfReactants>
          <speciesReference stoichiometry="1" constant="true" species="P35"/>
        </listOfReactants>
        <listOfProducts>
          <speciesReference stoichiometry="1" constant="true" species="P20"/>
        </listOfProducts>
      </reaction>
      <reaction compartment="default_compartment" name="E11_b" fast="false" id="T61" reversible="false">
        <listOfReactants>
          <speciesReference stoichiometry="1" constant="true" species="P20"/>
          <speciesReference stoichiometry="1" constant="true" species="P33"/>
        </listOfReactants>
        <listOfProducts>
          <speciesReference stoichiometry="1" constant="true" species="P36"/>
        </listOfProducts>
      </reaction>
      <reaction compartment="default_compartment" name="E11_f" fast="false" id="T62" reversible="false">
        <notes>
          <body xmlns="http://www.w3.org/1999/xhtml">
     <p/>
  </body>
        </notes>
        <listOfReactants>
          <speciesReference stoichiometry="1" constant="true" species="P36"/>
        </listOfReactants>
        <listOfProducts>
          <speciesReference stoichiometry="1" constant="true" species="P33"/>
          <speciesReference stoichiometry="1" constant="true" species="P20"/>
        </listOfProducts>
      </reaction>
      <reaction compartment="default_compartment" name="E7" fast="false" id="T63" reversible="false">
        <listOfReactants>
          <speciesReference stoichiometry="1" constant="true" species="P36"/>
        </listOfReactants>
        <listOfProducts>
          <speciesReference stoichiometry="1" constant="true" species="P34"/>
        </listOfProducts>
      </reaction>
      <reaction compartment="default_compartment" name="E148_f" fast="false" id="T64" reversible="false">
        <notes>
          <body xmlns="http://www.w3.org/1999/xhtml">
     <p/>
  </body>
        </notes>
        <listOfReactants>
          <speciesReference stoichiometry="1" constant="true" species="P32"/>
        </listOfReactants>
        <listOfProducts>
          <speciesReference stoichiometry="1" constant="true" species="P39"/>
        </listOfProducts>
      </reaction>
      <reaction compartment="default_compartment" name="E148_b" fast="false" id="T65" reversible="false">
        <notes>
          <body xmlns="http://www.w3.org/1999/xhtml">
     <p/>
  </body>
        </notes>
        <listOfReactants>
          <speciesReference stoichiometry="1" constant="true" species="P39"/>
        </listOfReactants>
        <listOfProducts>
          <speciesReference stoichiometry="1" constant="true" species="P32"/>
        </listOfProducts>
      </reaction>
      <reaction compartment="default_compartment" name="E6_f" fast="false" id="T66" reversible="false">
        <notes>
          <body xmlns="http://www.w3.org/1999/xhtml">
     <p/>
  </body>
        </notes>
        <listOfReactants>
          <speciesReference stoichiometry="1" constant="true" species="P21"/>
        </listOfReactants>
        <listOfProducts>
          <speciesReference stoichiometry="1" constant="true" species="P37"/>
        </listOfProducts>
      </reaction>
      <reaction compartment="default_compartment" name="E5" fast="false" id="T67" reversible="false">
        <listOfReactants>
          <speciesReference stoichiometry="1" constant="true" species="P37"/>
        </listOfReactants>
        <listOfProducts>
          <speciesReference stoichiometry="1" constant="true" species="P38"/>
        </listOfProducts>
      </reaction>
      <reaction compartment="default_compartment" name="E4" fast="false" id="T68" reversible="false">
        <listOfReactants>
          <speciesReference stoichiometry="1" constant="true" species="P38"/>
        </listOfReactants>
        <listOfProducts>
          <speciesReference stoichiometry="1" constant="true" species="P39"/>
        </listOfProducts>
      </reaction>
      <reaction compartment="default_compartment" name="E91_f" fast="false" id="T69" reversible="false">
        <listOfReactants>
          <speciesReference stoichiometry="1" constant="true" species="P35"/>
        </listOfReactants>
        <listOfProducts>
          <speciesReference stoichiometry="1" constant="true" species="P40"/>
        </listOfProducts>
      </reaction>
      <reaction compartment="default_compartment" name="E91_b" fast="false" id="T70" reversible="false">
        <notes>
          <body xmlns="http://www.w3.org/1999/xhtml">
     <p/>
  </body>
        </notes>
        <listOfReactants>
          <speciesReference stoichiometry="1" constant="true" species="P40"/>
        </listOfReactants>
        <listOfProducts>
          <speciesReference stoichiometry="1" constant="true" species="P35"/>
        </listOfProducts>
      </reaction>
      <reaction compartment="default_compartment" name="E90_f" fast="false" id="T71" reversible="false">
        <notes>
          <body xmlns="http://www.w3.org/1999/xhtml">
     <p/>
  </body>
        </notes>
        <listOfReactants>
          <speciesReference stoichiometry="1" constant="true" species="P40"/>
        </listOfReactants>
        <listOfProducts>
          <speciesReference stoichiometry="1" constant="true" species="P41"/>
        </listOfProducts>
      </reaction>
      <reaction compartment="default_compartment" name="E90_b" fast="false" id="T72" reversible="false">
        <listOfReactants>
          <speciesReference stoichiometry="1" constant="true" species="P41"/>
        </listOfReactants>
        <listOfProducts>
          <speciesReference stoichiometry="1" constant="true" species="P40"/>
        </listOfProducts>
      </reaction>
      <reaction compartment="default_compartment" name="E89_f" fast="false" id="T73" reversible="false">
        <listOfReactants>
          <speciesReference stoichiometry="1" constant="true" species="P500"/>
        </listOfReactants>
        <listOfProducts>
          <speciesReference stoichiometry="1" constant="true" species="P42"/>
        </listOfProducts>
      </reaction>
      <reaction compartment="default_compartment" name="E89_b" fast="false" id="T74" reversible="false">
        <notes>
          <body xmlns="http://www.w3.org/1999/xhtml">
     <p/>
  </body>
        </notes>
        <listOfReactants>
          <speciesReference stoichiometry="1" constant="true" species="P42"/>
        </listOfReactants>
        <listOfProducts>
          <speciesReference stoichiometry="1" constant="true" species="P500"/>
        </listOfProducts>
      </reaction>
      <reaction compartment="default_compartment" name="E3_f" fast="false" id="T75" reversible="false">
        <notes>
          <body xmlns="http://www.w3.org/1999/xhtml">
     <p/>
  </body>
        </notes>
        <listOfReactants>
          <speciesReference stoichiometry="1" constant="true" species="P43"/>
        </listOfReactants>
        <listOfProducts>
          <speciesReference stoichiometry="1" constant="true" species="P39"/>
        </listOfProducts>
      </reaction>
      <reaction compartment="default_compartment" name="E3_b" fast="false" id="T76" reversible="false">
        <notes>
          <body xmlns="http://www.w3.org/1999/xhtml">
     <p/>
  </body>
        </notes>
        <listOfReactants>
          <speciesReference stoichiometry="1" constant="true" species="P39"/>
        </listOfReactants>
        <listOfProducts>
          <speciesReference stoichiometry="1" constant="true" species="P43"/>
        </listOfProducts>
      </reaction>
      <reaction compartment="default_compartment" name="E1_46_f" fast="false" id="T77" reversible="false">
        <notes>
          <body xmlns="http://www.w3.org/1999/xhtml">
     <p/>
  </body>
        </notes>
        <listOfReactants>
          <speciesReference stoichiometry="1" constant="true" species="P34"/>
          <speciesReference stoichiometry="1" constant="true" species="P35"/>
        </listOfReactants>
        <listOfProducts>
          <speciesReference stoichiometry="1" constant="true" species="P32"/>
          <speciesReference stoichiometry="1" constant="true" species="P43"/>
        </listOfProducts>
      </reaction>
      <reaction compartment="default_compartment" name="E1_46_b" fast="false" id="T78" reversible="false">
        <listOfReactants>
          <speciesReference stoichiometry="1" constant="true" species="P32"/>
          <speciesReference stoichiometry="1" constant="true" species="P43"/>
        </listOfReactants>
        <listOfProducts>
          <speciesReference stoichiometry="1" constant="true" species="P35"/>
          <speciesReference stoichiometry="1" constant="true" species="P34"/>
        </listOfProducts>
      </reaction>
      <reaction compartment="default_compartment" name="E130" fast="false" id="T79" reversible="false">
        <listOfReactants>
          <speciesReference stoichiometry="1" constant="true" species="P39"/>
        </listOfReactants>
        <listOfProducts>
          <speciesReference stoichiometry="1" constant="true" species="P44"/>
        </listOfProducts>
      </reaction>
      <reaction compartment="default_compartment" name="E129_1" fast="false" id="T80" reversible="false">
        <listOfReactants>
          <speciesReference stoichiometry="3" constant="true" species="P44"/>
        </listOfReactants>
        <listOfProducts>
          <speciesReference stoichiometry="6" constant="true" species="P41"/>
        </listOfProducts>
      </reaction>
      <reaction compartment="default_compartment" name="E129_2" fast="false" id="T81" reversible="false">
        <notes>
          <body xmlns="http://www.w3.org/1999/xhtml">
     <p/>
  </body>
        </notes>
        <listOfReactants>
          <speciesReference stoichiometry="1" constant="true" species="P44"/>
        </listOfReactants>
        <listOfProducts>
          <speciesReference stoichiometry="1" constant="true" species="P41"/>
          <speciesReference stoichiometry="1" constant="true" species="P45"/>
        </listOfProducts>
      </reaction>
      <reaction compartment="default_compartment" name="E128" fast="false" id="T82" reversible="false">
        <listOfReactants>
          <speciesReference stoichiometry="1" constant="true" species="P45"/>
        </listOfReactants>
        <listOfProducts>
          <speciesReference stoichiometry="1" constant="true" species="P496"/>
        </listOfProducts>
      </reaction>
      <reaction compartment="default_compartment" name="E126" fast="false" id="T83" reversible="false">
        <notes>
          <body xmlns="http://www.w3.org/1999/xhtml">
     <p/>
  </body>
        </notes>
        <listOfReactants>
          <speciesReference stoichiometry="1" constant="true" species="P46"/>
        </listOfReactants>
        <listOfProducts>
          <speciesReference stoichiometry="1" constant="true" species="P47"/>
        </listOfProducts>
      </reaction>
      <reaction compartment="default_compartment" name="E21" fast="false" id="T84" reversible="false">
        <notes>
          <body xmlns="http://www.w3.org/1999/xhtml">
     <p/>
  </body>
        </notes>
        <listOfReactants>
          <speciesReference stoichiometry="1" constant="true" species="P48"/>
        </listOfReactants>
        <listOfProducts>
          <speciesReference stoichiometry="1" constant="true" species="P46"/>
        </listOfProducts>
      </reaction>
      <reaction compartment="default_compartment" name="E122" fast="false" id="T85" reversible="false">
        <listOfReactants>
          <speciesReference stoichiometry="1" constant="true" species="P48"/>
        </listOfReactants>
        <listOfProducts>
          <speciesReference stoichiometry="1" constant="true" species="P49"/>
        </listOfProducts>
      </reaction>
      <reaction compartment="default_compartment" name="E123" fast="false" id="T86" reversible="false">
        <listOfReactants>
          <speciesReference stoichiometry="1" constant="true" species="P49"/>
        </listOfReactants>
        <listOfProducts>
          <speciesReference stoichiometry="1" constant="true" species="P500"/>
        </listOfProducts>
      </reaction>
      <reaction compartment="default_compartment" name="E38" fast="false" id="T87" reversible="false">
        <listOfReactants>
          <speciesReference stoichiometry="1" constant="true" species="P51"/>
        </listOfReactants>
        <listOfProducts>
          <speciesReference stoichiometry="1" constant="true" species="P52"/>
          <speciesReference stoichiometry="1" constant="true" species="P53"/>
        </listOfProducts>
      </reaction>
      <reaction compartment="default_compartment" name="E42" fast="false" id="T89" reversible="false">
        <listOfReactants>
          <speciesReference stoichiometry="1" constant="true" species="P52"/>
          <speciesReference stoichiometry="1" constant="true" species="P54"/>
        </listOfReactants>
        <listOfProducts>
          <speciesReference stoichiometry="1" constant="true" species="P493"/>
        </listOfProducts>
      </reaction>
      <reaction compartment="default_compartment" name="E43" fast="false" id="T90" reversible="false">
        <listOfReactants>
          <speciesReference stoichiometry="1" constant="true" species="P55"/>
        </listOfReactants>
        <listOfProducts>
          <speciesReference stoichiometry="1" constant="true" species="P56"/>
        </listOfProducts>
      </reaction>
      <reaction compartment="default_compartment" name="E44" fast="false" id="T91" reversible="false">
        <listOfReactants>
          <speciesReference stoichiometry="1" constant="true" species="P56"/>
        </listOfReactants>
        <listOfProducts>
          <speciesReference stoichiometry="1" constant="true" species="P57"/>
        </listOfProducts>
      </reaction>
      <reaction compartment="default_compartment" name="E61_119" fast="false" id="T92" reversible="false">
        <notes>
          <body xmlns="http://www.w3.org/1999/xhtml">
     <p/>
  </body>
        </notes>
        <listOfReactants>
          <speciesReference stoichiometry="1" constant="true" species="P57"/>
          <speciesReference stoichiometry="1" constant="true" species="P58"/>
        </listOfReactants>
        <listOfProducts>
          <speciesReference stoichiometry="1" constant="true" species="P59"/>
        </listOfProducts>
      </reaction>
      <reaction compartment="default_compartment" name="E127" fast="false" id="T93" reversible="false">
        <listOfReactants>
          <speciesReference stoichiometry="1" constant="true" species="P43"/>
        </listOfReactants>
        <listOfProducts>
          <speciesReference stoichiometry="1" constant="true" species="P58"/>
        </listOfProducts>
      </reaction>
      <reaction compartment="default_compartment" name="E35" fast="false" id="T94" reversible="false">
        <notes>
          <body xmlns="http://www.w3.org/1999/xhtml">
     <p/>
  </body>
        </notes>
        <listOfReactants>
          <speciesReference stoichiometry="1" constant="true" species="P58"/>
          <speciesReference stoichiometry="1" constant="true" species="P68"/>
        </listOfReactants>
        <listOfProducts>
          <speciesReference stoichiometry="1" constant="true" species="P60"/>
        </listOfProducts>
      </reaction>
      <reaction compartment="default_compartment" name="E61_80" fast="false" id="T95" reversible="false">
        <notes>
          <body xmlns="http://www.w3.org/1999/xhtml">
     <p/>
  </body>
        </notes>
        <listOfReactants>
          <speciesReference stoichiometry="1" constant="true" species="P59"/>
        </listOfReactants>
        <listOfProducts>
          <speciesReference stoichiometry="1" constant="true" species="P60"/>
        </listOfProducts>
      </reaction>
      <reaction compartment="default_compartment" name="E18_b" fast="false" id="T96" reversible="false">
        <notes>
          <body xmlns="http://www.w3.org/1999/xhtml">
     <p/>
  </body>
        </notes>
        <listOfReactants>
          <speciesReference stoichiometry="1" constant="true" species="P5"/>
          <speciesReference stoichiometry="1" constant="true" species="P62"/>
        </listOfReactants>
        <listOfProducts>
          <speciesReference stoichiometry="1" constant="true" species="P0"/>
          <speciesReference stoichiometry="1" constant="true" species="P16"/>
        </listOfProducts>
      </reaction>
      <reaction compartment="default_compartment" name="E18_f" fast="false" id="T97" reversible="false">
        <notes>
          <body xmlns="http://www.w3.org/1999/xhtml">
     <p/>
  </body>
        </notes>
        <listOfReactants>
          <speciesReference stoichiometry="1" constant="true" species="P0"/>
          <speciesReference stoichiometry="1" constant="true" species="P16"/>
        </listOfReactants>
        <listOfProducts>
          <speciesReference stoichiometry="1" constant="true" species="P62"/>
          <speciesReference stoichiometry="1" constant="true" species="P5"/>
        </listOfProducts>
      </reaction>
      <reaction compartment="default_compartment" name="E17_82" fast="false" id="T98" reversible="false">
        <listOfReactants>
          <speciesReference stoichiometry="1" constant="true" species="P6"/>
          <speciesReference stoichiometry="1" constant="true" species="P61"/>
        </listOfReactants>
        <listOfProducts>
          <speciesReference stoichiometry="1" constant="true" species="P5"/>
        </listOfProducts>
      </reaction>
      <reaction compartment="default_compartment" name="E62_u" fast="false" id="T99" reversible="false">
        <notes>
          <body xmlns="http://www.w3.org/1999/xhtml">
     <p/>
  </body>
        </notes>
        <listOfReactants>
          <speciesReference stoichiometry="1" constant="true" species="P60"/>
        </listOfReactants>
        <listOfProducts>
          <speciesReference stoichiometry="1" constant="true" species="P0"/>
        </listOfProducts>
      </reaction>
      <reaction compartment="default_compartment" name="E139_u_dtom" fast="false" id="T100" reversible="false">
        <notes>
          <body xmlns="http://www.w3.org/1999/xhtml">
     <p/>
  </body>
        </notes>
        <listOfReactants>
          <speciesReference stoichiometry="1" constant="true" species="P0"/>
        </listOfReactants>
        <listOfProducts>
          <speciesReference stoichiometry="1" constant="true" species="P60"/>
        </listOfProducts>
      </reaction>
      <reaction compartment="default_compartment" name="E144_u" fast="false" id="T101" reversible="false">
        <notes>
          <body xmlns="http://www.w3.org/1999/xhtml">
     <p/>
  </body>
        </notes>
        <listOfReactants>
          <speciesReference stoichiometry="1" constant="true" species="P0"/>
        </listOfReactants>
        <listOfProducts>
          <speciesReference stoichiometry="1" constant="true" species="P61"/>
        </listOfProducts>
      </reaction>
      <reaction compartment="default_compartment" name="E139_u_ttod" fast="false" id="T102" reversible="false">
        <notes>
          <body xmlns="http://www.w3.org/1999/xhtml">
     <p/>
  </body>
        </notes>
        <listOfReactants>
          <speciesReference stoichiometry="1" constant="true" species="P61"/>
        </listOfReactants>
        <listOfProducts>
          <speciesReference stoichiometry="1" constant="true" species="P0"/>
        </listOfProducts>
      </reaction>
      <reaction compartment="default_compartment" name="OUT_129_rna" fast="false" id="T103" reversible="false">
        <listOfReactants>
          <speciesReference stoichiometry="1" constant="true" species="P61"/>
        </listOfReactants>
      </reaction>
      <reaction compartment="default_compartment" name="E145_u" fast="false" id="T104" reversible="false">
        <listOfReactants>
          <speciesReference stoichiometry="1" constant="true" species="P61"/>
        </listOfReactants>
        <listOfProducts>
          <speciesReference stoichiometry="1" constant="true" species="P60"/>
        </listOfProducts>
      </reaction>
      <reaction compartment="default_compartment" name="E144_c" fast="false" id="T105" reversible="false">
        <notes>
          <body xmlns="http://www.w3.org/1999/xhtml">
     <p/>
  </body>
        </notes>
        <listOfReactants>
          <speciesReference stoichiometry="1" constant="true" species="P64"/>
        </listOfReactants>
        <listOfProducts>
          <speciesReference stoichiometry="1" constant="true" species="P63"/>
        </listOfProducts>
      </reaction>
      <reaction compartment="default_compartment" name="E139_c_ttod" fast="false" id="T106" reversible="false">
        <listOfReactants>
          <speciesReference stoichiometry="1" constant="true" species="P63"/>
        </listOfReactants>
        <listOfProducts>
          <speciesReference stoichiometry="1" constant="true" species="P64"/>
        </listOfProducts>
      </reaction>
      <reaction compartment="default_compartment" name="E62_c" fast="false" id="T107" reversible="false">
        <listOfReactants>
          <speciesReference stoichiometry="1" constant="true" species="P65"/>
        </listOfReactants>
        <listOfProducts>
          <speciesReference stoichiometry="1" constant="true" species="P64"/>
        </listOfProducts>
      </reaction>
      <reaction compartment="default_compartment" name="E139_c_dtom" fast="false" id="T108" reversible="false">
        <notes>
          <body xmlns="http://www.w3.org/1999/xhtml">
     <p/>
  </body>
        </notes>
        <listOfReactants>
          <speciesReference stoichiometry="1" constant="true" species="P64"/>
        </listOfReactants>
        <listOfProducts>
          <speciesReference stoichiometry="1" constant="true" species="P65"/>
        </listOfProducts>
      </reaction>
      <reaction compartment="default_compartment" name="E146" fast="false" id="T109" reversible="false">
        <listOfReactants>
          <speciesReference stoichiometry="1" constant="true" species="P61"/>
          <speciesReference stoichiometry="1" constant="true" species="P511"/>
        </listOfReactants>
        <listOfProducts>
          <speciesReference stoichiometry="1" constant="true" species="P63"/>
          <speciesReference stoichiometry="1" constant="true" species="P512"/>
        </listOfProducts>
      </reaction>
      <reaction compartment="default_compartment" name="E35_u" fast="false" id="T110" reversible="false">
        <listOfReactants>
          <speciesReference stoichiometry="1" constant="true" species="P66"/>
        </listOfReactants>
        <listOfProducts>
          <speciesReference stoichiometry="1" constant="true" species="P60"/>
        </listOfProducts>
      </reaction>
      <reaction compartment="default_compartment" name="E120_u" fast="false" id="T111" reversible="false">
        <notes>
          <body xmlns="http://www.w3.org/1999/xhtml">
     <p/>
  </body>
        </notes>
        <listOfReactants>
          <speciesReference stoichiometry="1" constant="true" species="P60"/>
        </listOfReactants>
        <listOfProducts>
          <speciesReference stoichiometry="1" constant="true" species="P66"/>
        </listOfProducts>
      </reaction>
      <reaction compartment="default_compartment" name="E35_c" fast="false" id="T112" reversible="false">
        <listOfReactants>
          <speciesReference stoichiometry="1" constant="true" species="P67"/>
        </listOfReactants>
        <listOfProducts>
          <speciesReference stoichiometry="1" constant="true" species="P65"/>
        </listOfProducts>
      </reaction>
      <reaction compartment="default_compartment" name="E147" fast="false" id="T113" reversible="false">
        <listOfReactants>
          <speciesReference stoichiometry="1" constant="true" species="P67"/>
        </listOfReactants>
        <listOfProducts>
          <speciesReference stoichiometry="1" constant="true" species="P66"/>
          <speciesReference stoichiometry="1" constant="true" species="P508"/>
        </listOfProducts>
      </reaction>
      <reaction compartment="default_compartment" name="E131" fast="false" id="T114" reversible="false">
        <listOfReactants>
          <speciesReference stoichiometry="1" constant="true" species="P66"/>
        </listOfReactants>
        <listOfProducts>
          <speciesReference stoichiometry="1" constant="true" species="P43"/>
          <speciesReference stoichiometry="1" constant="true" species="P68"/>
        </listOfProducts>
      </reaction>
      <reaction compartment="default_compartment" name="E132" fast="false" id="T115" reversible="false">
        <notes>
          <body xmlns="http://www.w3.org/1999/xhtml">
     <p/>
  </body>
        </notes>
        <listOfReactants>
          <speciesReference stoichiometry="1" constant="true" species="P68"/>
        </listOfReactants>
        <listOfProducts>
          <speciesReference stoichiometry="1" constant="true" species="P69"/>
        </listOfProducts>
      </reaction>
      <reaction compartment="default_compartment" name="E137" fast="false" id="T116" reversible="false">
        <listOfReactants>
          <speciesReference stoichiometry="1" constant="true" species="P69"/>
        </listOfReactants>
        <listOfProducts>
          <speciesReference stoichiometry="1" constant="true" species="P70"/>
        </listOfProducts>
      </reaction>
      <reaction compartment="default_compartment" name="E138" fast="false" id="T117" reversible="false">
        <listOfReactants>
          <speciesReference stoichiometry="1" constant="true" species="P70"/>
        </listOfReactants>
        <listOfProducts>
          <speciesReference stoichiometry="1" constant="true" species="P508"/>
        </listOfProducts>
      </reaction>
      <reaction compartment="default_compartment" name="E120_c" fast="false" id="T118" reversible="false">
        <notes>
          <body xmlns="http://www.w3.org/1999/xhtml">
     <p/>
  </body>
        </notes>
        <listOfReactants>
          <speciesReference stoichiometry="1" constant="true" species="P65"/>
        </listOfReactants>
        <listOfProducts>
          <speciesReference stoichiometry="1" constant="true" species="P67"/>
        </listOfProducts>
      </reaction>
      <reaction compartment="default_compartment" name="E145_c" fast="false" id="T119" reversible="false">
        <listOfReactants>
          <speciesReference stoichiometry="1" constant="true" species="P63"/>
        </listOfReactants>
        <listOfProducts>
          <speciesReference stoichiometry="1" constant="true" species="P65"/>
        </listOfProducts>
      </reaction>
      <reaction compartment="default_compartment" name="E104_f" fast="false" id="T120" reversible="false">
        <notes>
          <body xmlns="http://www.w3.org/1999/xhtml">
     <p/>
  </body>
        </notes>
        <listOfReactants>
          <speciesReference stoichiometry="1" constant="true" species="P73"/>
          <speciesReference stoichiometry="1" constant="true" species="P74"/>
        </listOfReactants>
        <listOfProducts>
          <speciesReference stoichiometry="1" constant="true" species="P72"/>
          <speciesReference stoichiometry="1" constant="true" species="P71"/>
        </listOfProducts>
      </reaction>
      <reaction compartment="default_compartment" name="E104_b" fast="false" id="T121" reversible="false">
        <notes>
          <body xmlns="http://www.w3.org/1999/xhtml">
     <p/>
  </body>
        </notes>
        <listOfReactants>
          <speciesReference stoichiometry="1" constant="true" species="P71"/>
          <speciesReference stoichiometry="1" constant="true" species="P72"/>
        </listOfReactants>
        <listOfProducts>
          <speciesReference stoichiometry="1" constant="true" species="P73"/>
          <speciesReference stoichiometry="1" constant="true" species="P74"/>
        </listOfProducts>
      </reaction>
      <reaction compartment="default_compartment" name="E109" fast="false" id="T122" reversible="false">
        <listOfReactants>
          <speciesReference stoichiometry="1" constant="true" species="P53"/>
          <speciesReference stoichiometry="1" constant="true" species="P98"/>
        </listOfReactants>
        <listOfProducts>
          <speciesReference stoichiometry="1" constant="true" species="P51"/>
        </listOfProducts>
      </reaction>
      <reaction compartment="default_compartment" name="E108" fast="false" id="T123" reversible="false">
        <notes>
          <body xmlns="http://www.w3.org/1999/xhtml">
     <p/>
  </body>
        </notes>
        <listOfReactants>
          <speciesReference stoichiometry="1" constant="true" species="P51"/>
          <speciesReference stoichiometry="1" constant="true" species="P75"/>
        </listOfReactants>
        <listOfProducts>
          <speciesReference stoichiometry="2" constant="true" species="P53"/>
        </listOfProducts>
      </reaction>
      <reaction compartment="default_compartment" name="E107" fast="false" id="T124" reversible="false">
        <listOfReactants>
          <speciesReference stoichiometry="1" constant="true" species="P51"/>
          <speciesReference stoichiometry="1" constant="true" species="P75"/>
        </listOfReactants>
        <listOfProducts>
          <speciesReference stoichiometry="2" constant="true" species="P53"/>
        </listOfProducts>
      </reaction>
      <reaction compartment="default_compartment" name="E106_f" fast="false" id="T125" reversible="false">
        <listOfReactants>
          <speciesReference stoichiometry="1" constant="true" species="P75"/>
          <speciesReference stoichiometry="1" constant="true" species="P98"/>
        </listOfReactants>
        <listOfProducts>
          <speciesReference stoichiometry="1" constant="true" species="P53"/>
        </listOfProducts>
      </reaction>
      <reaction compartment="default_compartment" name="E106_b" fast="false" id="T126" reversible="false">
        <listOfReactants>
          <speciesReference stoichiometry="1" constant="true" species="P53"/>
        </listOfReactants>
        <listOfProducts>
          <speciesReference stoichiometry="1" constant="true" species="P98"/>
          <speciesReference stoichiometry="1" constant="true" species="P75"/>
        </listOfProducts>
      </reaction>
      <reaction compartment="default_compartment" name="E105" fast="false" id="T127" reversible="false">
        <notes>
          <body xmlns="http://www.w3.org/1999/xhtml">
     <p/>
  </body>
        </notes>
        <listOfReactants>
          <speciesReference stoichiometry="1" constant="true" species="P53"/>
        </listOfReactants>
        <listOfProducts>
          <speciesReference stoichiometry="1" constant="true" species="P74"/>
        </listOfProducts>
      </reaction>
      <reaction compartment="default_compartment" name="E103" fast="false" id="T128" reversible="false">
        <notes>
          <body xmlns="http://www.w3.org/1999/xhtml">
     <p/>
  </body>
        </notes>
        <listOfReactants>
          <speciesReference stoichiometry="1" constant="true" species="P72"/>
        </listOfReactants>
        <listOfProducts>
          <speciesReference stoichiometry="1" constant="true" species="P77"/>
        </listOfProducts>
      </reaction>
      <reaction compartment="default_compartment" name="E102_f" fast="false" id="T129" reversible="false">
        <notes>
          <body xmlns="http://www.w3.org/1999/xhtml">
     <p/>
  </body>
        </notes>
        <listOfReactants>
          <speciesReference stoichiometry="1" constant="true" species="P78"/>
        </listOfReactants>
        <listOfProducts>
          <speciesReference stoichiometry="1" constant="true" species="P77"/>
          <speciesReference stoichiometry="1" constant="true" species="P76"/>
        </listOfProducts>
      </reaction>
      <reaction compartment="default_compartment" name="E102_b" fast="false" id="T130" reversible="false">
        <notes>
          <body xmlns="http://www.w3.org/1999/xhtml">
     <p/>
  </body>
        </notes>
        <listOfReactants>
          <speciesReference stoichiometry="1" constant="true" species="P76"/>
          <speciesReference stoichiometry="1" constant="true" species="P77"/>
        </listOfReactants>
        <listOfProducts>
          <speciesReference stoichiometry="1" constant="true" species="P78"/>
        </listOfProducts>
      </reaction>
      <reaction compartment="default_compartment" name="E101" fast="false" id="T131" reversible="false">
        <notes>
          <body xmlns="http://www.w3.org/1999/xhtml">
     <p/>
  </body>
        </notes>
        <listOfReactants>
          <speciesReference stoichiometry="1" constant="true" species="P75"/>
          <speciesReference stoichiometry="1" constant="true" species="P76"/>
        </listOfReactants>
        <listOfProducts>
          <speciesReference stoichiometry="1" constant="true" species="P78"/>
        </listOfProducts>
      </reaction>
      <reaction compartment="default_compartment" name="E97_f" fast="false" id="T132" reversible="false">
        <notes>
          <body xmlns="http://www.w3.org/1999/xhtml">
     <p/>
  </body>
        </notes>
        <listOfReactants>
          <speciesReference stoichiometry="1" constant="true" species="P77"/>
        </listOfReactants>
        <listOfProducts>
          <speciesReference stoichiometry="1" constant="true" species="P79"/>
        </listOfProducts>
      </reaction>
      <reaction compartment="default_compartment" name="E97_b" fast="false" id="T133" reversible="false">
        <listOfReactants>
          <speciesReference stoichiometry="1" constant="true" species="P79"/>
        </listOfReactants>
        <listOfProducts>
          <speciesReference stoichiometry="1" constant="true" species="P77"/>
        </listOfProducts>
      </reaction>
      <reaction compartment="default_compartment" name="E96_f" fast="false" id="T134" reversible="false">
        <listOfReactants>
          <speciesReference stoichiometry="1" constant="true" species="P79"/>
        </listOfReactants>
        <listOfProducts>
          <speciesReference stoichiometry="1" constant="true" species="P80"/>
        </listOfProducts>
      </reaction>
      <reaction compartment="default_compartment" name="E96_b" fast="false" id="T135" reversible="false">
        <notes>
          <body xmlns="http://www.w3.org/1999/xhtml">
     <p/>
  </body>
        </notes>
        <listOfReactants>
          <speciesReference stoichiometry="1" constant="true" species="P80"/>
        </listOfReactants>
        <listOfProducts>
          <speciesReference stoichiometry="1" constant="true" species="P79"/>
        </listOfProducts>
      </reaction>
      <reaction compartment="default_compartment" name="E94_f" fast="false" id="T136" reversible="false">
        <notes>
          <body xmlns="http://www.w3.org/1999/xhtml">
     <p/>
  </body>
        </notes>
        <listOfReactants>
          <speciesReference stoichiometry="1" constant="true" species="P80"/>
        </listOfReactants>
        <listOfProducts>
          <speciesReference stoichiometry="1" constant="true" species="P81"/>
        </listOfProducts>
      </reaction>
      <reaction compartment="default_compartment" name="E94_b" fast="false" id="T137" reversible="false">
        <notes>
          <body xmlns="http://www.w3.org/1999/xhtml">
     <p/>
  </body>
        </notes>
        <listOfReactants>
          <speciesReference stoichiometry="1" constant="true" species="P81"/>
        </listOfReactants>
        <listOfProducts>
          <speciesReference stoichiometry="1" constant="true" species="P80"/>
        </listOfProducts>
      </reaction>
      <reaction compartment="default_compartment" name="E98" fast="false" id="T138" reversible="false">
        <listOfReactants>
          <speciesReference stoichiometry="1" constant="true" species="P81"/>
          <speciesReference stoichiometry="1" constant="true" species="P83"/>
        </listOfReactants>
        <listOfProducts>
          <speciesReference stoichiometry="1" constant="true" species="P76"/>
          <speciesReference stoichiometry="1" constant="true" species="P82"/>
        </listOfProducts>
      </reaction>
      <reaction compartment="default_compartment" name="E99" fast="false" id="T139" reversible="false">
        <listOfReactants>
          <speciesReference stoichiometry="1" constant="true" species="P82"/>
        </listOfReactants>
        <listOfProducts>
          <speciesReference stoichiometry="1" constant="true" species="P84"/>
        </listOfProducts>
      </reaction>
      <reaction compartment="default_compartment" name="E100" fast="false" id="T140" reversible="false">
        <listOfReactants>
          <speciesReference stoichiometry="1" constant="true" species="P84"/>
        </listOfReactants>
        <listOfProducts>
          <speciesReference stoichiometry="1" constant="true" species="P75"/>
        </listOfProducts>
      </reaction>
      <reaction compartment="default_compartment" name="E93" fast="false" id="T141" reversible="false">
        <notes>
          <body xmlns="http://www.w3.org/1999/xhtml">
     <p/>
  </body>
        </notes>
        <listOfReactants>
          <speciesReference stoichiometry="1" constant="true" species="P81"/>
        </listOfReactants>
        <listOfProducts>
          <speciesReference stoichiometry="1" constant="true" species="P85"/>
        </listOfProducts>
      </reaction>
      <reaction compartment="default_compartment" name="E92" fast="false" id="T142" reversible="false">
        <notes>
          <body xmlns="http://www.w3.org/1999/xhtml">
     <p/>
  </body>
        </notes>
        <listOfReactants>
          <speciesReference stoichiometry="1" constant="true" species="P85"/>
        </listOfReactants>
        <listOfProducts>
          <speciesReference stoichiometry="1" constant="true" species="P81"/>
        </listOfProducts>
      </reaction>
      <reaction compartment="default_compartment" name="E111" fast="false" id="T143" reversible="false">
        <listOfReactants>
          <speciesReference stoichiometry="1" constant="true" species="P85"/>
        </listOfReactants>
        <listOfProducts>
          <speciesReference stoichiometry="1" constant="true" species="P73"/>
        </listOfProducts>
      </reaction>
      <reaction compartment="default_compartment" name="E110" fast="false" id="T144" reversible="false">
        <notes>
          <body xmlns="http://www.w3.org/1999/xhtml">
     <p/>
  </body>
        </notes>
        <listOfReactants>
          <speciesReference stoichiometry="1" constant="true" species="P73"/>
        </listOfReactants>
        <listOfProducts>
          <speciesReference stoichiometry="1" constant="true" species="P85"/>
        </listOfProducts>
      </reaction>
      <reaction compartment="default_compartment" name="E63_f" fast="false" id="T145" reversible="false">
        <notes>
          <body xmlns="http://www.w3.org/1999/xhtml">
     <p/>
  </body>
        </notes>
        <listOfReactants>
          <speciesReference stoichiometry="1" constant="true" species="P85"/>
        </listOfReactants>
        <listOfProducts>
          <speciesReference stoichiometry="1" constant="true" species="P42"/>
        </listOfProducts>
      </reaction>
      <reaction compartment="default_compartment" name="E63_b" fast="false" id="T146" reversible="false">
        <listOfReactants>
          <speciesReference stoichiometry="1" constant="true" species="P42"/>
        </listOfReactants>
        <listOfProducts>
          <speciesReference stoichiometry="1" constant="true" species="P85"/>
        </listOfProducts>
      </reaction>
      <reaction compartment="default_compartment" name="E113_f" fast="false" id="T147" reversible="false">
        <notes>
          <body xmlns="http://www.w3.org/1999/xhtml">
     <p/>
  </body>
        </notes>
        <listOfReactants>
          <speciesReference stoichiometry="1" constant="true" species="P71"/>
          <speciesReference stoichiometry="1" constant="true" species="P75"/>
        </listOfReactants>
        <listOfProducts>
          <speciesReference stoichiometry="1" constant="true" species="P73"/>
          <speciesReference stoichiometry="1" constant="true" species="P53"/>
        </listOfProducts>
      </reaction>
      <reaction compartment="default_compartment" name="E113_b" fast="false" id="T148" reversible="false">
        <notes>
          <body xmlns="http://www.w3.org/1999/xhtml">
     <p/>
  </body>
        </notes>
        <listOfReactants>
          <speciesReference stoichiometry="1" constant="true" species="P53"/>
          <speciesReference stoichiometry="1" constant="true" species="P73"/>
        </listOfReactants>
        <listOfProducts>
          <speciesReference stoichiometry="1" constant="true" species="P75"/>
          <speciesReference stoichiometry="1" constant="true" species="P71"/>
        </listOfProducts>
      </reaction>
      <reaction compartment="default_compartment" name="E125" fast="false" id="T149" reversible="false">
        <notes>
          <body xmlns="http://www.w3.org/1999/xhtml">
     <p/>
  </body>
        </notes>
        <listOfReactants>
          <speciesReference stoichiometry="1" constant="true" species="P84"/>
        </listOfReactants>
        <listOfProducts>
          <speciesReference stoichiometry="1" constant="true" species="P77"/>
          <speciesReference stoichiometry="1" constant="true" species="P47"/>
        </listOfProducts>
      </reaction>
      <reaction compartment="default_compartment" name="E121" fast="false" id="T151" reversible="false">
        <notes>
          <body xmlns="http://www.w3.org/1999/xhtml">
     <p/>
  </body>
        </notes>
        <listOfReactants>
          <speciesReference stoichiometry="1" constant="true" species="P47"/>
          <speciesReference stoichiometry="1" constant="true" species="P87"/>
        </listOfReactants>
        <listOfProducts>
          <speciesReference stoichiometry="1" constant="true" species="P86"/>
          <speciesReference stoichiometry="1" constant="true" species="P48"/>
        </listOfProducts>
      </reaction>
      <reaction compartment="default_compartment" name="E113" fast="false" id="T152" reversible="false">
        <listOfReactants>
          <speciesReference stoichiometry="1" constant="true" species="P47"/>
          <speciesReference stoichiometry="1" constant="true" species="P53"/>
        </listOfReactants>
        <listOfProducts>
          <speciesReference stoichiometry="1" constant="true" species="P86"/>
          <speciesReference stoichiometry="1" constant="true" species="P75"/>
        </listOfProducts>
      </reaction>
      <reaction compartment="default_compartment" name="IN_18" fast="false" id="T153" reversible="false">
        <listOfProducts>
          <speciesReference stoichiometry="1" constant="true" species="P86"/>
        </listOfProducts>
      </reaction>
      <reaction compartment="default_compartment" name="E119" fast="false" id="T154" reversible="false">
        <listOfReactants>
          <speciesReference stoichiometry="2" constant="true" species="P86"/>
        </listOfReactants>
        <listOfProducts>
          <speciesReference stoichiometry="1" constant="true" species="P87"/>
          <speciesReference stoichiometry="1" constant="true" species="P98"/>
        </listOfProducts>
      </reaction>
      <reaction compartment="default_compartment" name="E118" fast="false" id="T155" reversible="false">
        <listOfReactants>
          <speciesReference stoichiometry="1" constant="true" species="P87"/>
          <speciesReference stoichiometry="1" constant="true" species="P98"/>
        </listOfReactants>
        <listOfProducts>
          <speciesReference stoichiometry="2" constant="true" species="P86"/>
        </listOfProducts>
      </reaction>
      <reaction compartment="default_compartment" name="E117" fast="false" id="T156" reversible="false">
        <notes>
          <body xmlns="http://www.w3.org/1999/xhtml">
     <p/>
  </body>
        </notes>
        <listOfReactants>
          <speciesReference stoichiometry="1" constant="true" species="P83"/>
          <speciesReference stoichiometry="1" constant="true" species="P87"/>
        </listOfReactants>
        <listOfProducts>
          <speciesReference stoichiometry="1" constant="true" species="P76"/>
          <speciesReference stoichiometry="1" constant="true" species="P89"/>
        </listOfProducts>
      </reaction>
      <reaction compartment="default_compartment" name="E116" fast="false" id="T157" reversible="false">
        <notes>
          <body xmlns="http://www.w3.org/1999/xhtml">
     <p/>
  </body>
        </notes>
        <listOfReactants>
          <speciesReference stoichiometry="1" constant="true" species="P89"/>
        </listOfReactants>
        <listOfProducts>
          <speciesReference stoichiometry="1" constant="true" species="P90"/>
          <speciesReference stoichiometry="1" constant="true" species="P88"/>
        </listOfProducts>
      </reaction>
      <reaction compartment="default_compartment" name="E115" fast="false" id="T158" reversible="false">
        <notes>
          <body xmlns="http://www.w3.org/1999/xhtml">
     <p/>
  </body>
        </notes>
        <listOfReactants>
          <speciesReference stoichiometry="1" constant="true" species="P91"/>
        </listOfReactants>
        <listOfProducts>
          <speciesReference stoichiometry="1" constant="true" species="P88"/>
        </listOfProducts>
      </reaction>
      <reaction compartment="default_compartment" name="E112" fast="false" id="T159" reversible="false">
        <notes>
          <body xmlns="http://www.w3.org/1999/xhtml">
     <p/>
  </body>
        </notes>
        <listOfReactants>
          <speciesReference stoichiometry="1" constant="true" species="P73"/>
        </listOfReactants>
        <listOfProducts>
          <speciesReference stoichiometry="1" constant="true" species="P91"/>
        </listOfProducts>
      </reaction>
      <reaction compartment="default_compartment" name="E114" fast="false" id="T160" reversible="false">
        <listOfReactants>
          <speciesReference stoichiometry="1" constant="true" species="P76"/>
          <speciesReference stoichiometry="1" constant="true" species="P88"/>
        </listOfReactants>
        <listOfProducts>
          <speciesReference stoichiometry="1" constant="true" species="P83"/>
        </listOfProducts>
      </reaction>
      <reaction compartment="default_compartment" name="OUT_113" fast="false" id="T162" reversible="false">
        <notes>
          <body xmlns="http://www.w3.org/1999/xhtml">
     <p/>
  </body>
        </notes>
        <listOfReactants>
          <speciesReference stoichiometry="1" constant="true" species="P90"/>
        </listOfReactants>
      </reaction>
      <reaction compartment="default_compartment" name="E2_f" fast="false" id="T163" reversible="false">
        <notes>
          <body xmlns="http://www.w3.org/1999/xhtml">
     <p/>
  </body>
        </notes>
        <listOfReactants>
          <speciesReference stoichiometry="1" constant="true" species="P53"/>
          <speciesReference stoichiometry="1" constant="true" species="P81"/>
        </listOfReactants>
        <listOfProducts>
          <speciesReference stoichiometry="1" constant="true" species="P75"/>
          <speciesReference stoichiometry="1" constant="true" species="P54"/>
        </listOfProducts>
      </reaction>
      <reaction compartment="default_compartment" name="E2_b" fast="false" id="T164" reversible="false">
        <notes>
          <body xmlns="http://www.w3.org/1999/xhtml">
     <p/>
  </body>
        </notes>
        <listOfReactants>
          <speciesReference stoichiometry="1" constant="true" species="P54"/>
          <speciesReference stoichiometry="1" constant="true" species="P75"/>
        </listOfReactants>
        <listOfProducts>
          <speciesReference stoichiometry="1" constant="true" species="P81"/>
          <speciesReference stoichiometry="1" constant="true" species="P53"/>
        </listOfProducts>
      </reaction>
      <reaction compartment="default_compartment" name="E140" fast="false" id="T165" reversible="false">
        <listOfReactants>
          <speciesReference stoichiometry="1" constant="true" species="P51"/>
          <speciesReference stoichiometry="1" constant="true" species="P54"/>
        </listOfReactants>
        <listOfProducts>
          <speciesReference stoichiometry="1" constant="true" species="P92"/>
          <speciesReference stoichiometry="1" constant="true" species="P53"/>
        </listOfProducts>
      </reaction>
      <reaction compartment="default_compartment" name="E141" fast="false" id="T166" reversible="false">
        <listOfReactants>
          <speciesReference stoichiometry="1" constant="true" species="P92"/>
        </listOfReactants>
        <listOfProducts>
          <speciesReference stoichiometry="1" constant="true" species="P98"/>
          <speciesReference stoichiometry="1" constant="true" species="P54"/>
        </listOfProducts>
      </reaction>
      <reaction compartment="default_compartment" name="IN_29" fast="false" id="T167" reversible="false">
        <notes>
          <body xmlns="http://www.w3.org/1999/xhtml">
     <p/>
  </body>
        </notes>
        <listOfProducts>
          <speciesReference stoichiometry="1" constant="true" species="P98"/>
        </listOfProducts>
      </reaction>
      <reaction compartment="default_compartment" name="IN_94" fast="false" id="T168" reversible="false">
        <listOfProducts>
          <speciesReference stoichiometry="1" constant="true" species="P93"/>
        </listOfProducts>
      </reaction>
      <reaction compartment="default_compartment" name="OUT_94" fast="false" id="T169" reversible="false">
        <listOfReactants>
          <speciesReference stoichiometry="1" constant="true" species="P93"/>
        </listOfReactants>
      </reaction>
      <reaction compartment="default_compartment" name="E134" fast="false" id="T170" reversible="false">
        <listOfReactants>
          <speciesReference stoichiometry="1" constant="true" species="P54"/>
          <speciesReference stoichiometry="1" constant="true" species="P93"/>
        </listOfReactants>
        <listOfProducts>
          <speciesReference stoichiometry="1" constant="true" species="P94"/>
        </listOfProducts>
      </reaction>
      <reaction compartment="default_compartment" name="E40" fast="false" id="T171" reversible="false">
        <listOfReactants>
          <speciesReference stoichiometry="1" constant="true" species="P52"/>
          <speciesReference stoichiometry="1" constant="true" species="P95"/>
        </listOfReactants>
        <listOfProducts>
          <speciesReference stoichiometry="1" constant="true" species="P93"/>
        </listOfProducts>
      </reaction>
      <reaction compartment="default_compartment" name="E135" fast="false" id="T172" reversible="false">
        <listOfReactants>
          <speciesReference stoichiometry="1" constant="true" species="P96"/>
        </listOfReactants>
        <listOfProducts>
          <speciesReference stoichiometry="1" constant="true" species="P95"/>
          <speciesReference stoichiometry="1" constant="true" species="P97"/>
        </listOfProducts>
      </reaction>
      <reaction compartment="default_compartment" name="E133_f" fast="false" id="T173" reversible="false">
        <notes>
          <body xmlns="http://www.w3.org/1999/xhtml">
     <p/>
  </body>
        </notes>
        <listOfReactants>
          <speciesReference stoichiometry="1" constant="true" species="P94"/>
        </listOfReactants>
        <listOfProducts>
          <speciesReference stoichiometry="1" constant="true" species="P79"/>
          <speciesReference stoichiometry="1" constant="true" species="P96"/>
        </listOfProducts>
      </reaction>
      <reaction compartment="default_compartment" name="E133_b" fast="false" id="T174" reversible="false">
        <notes>
          <body xmlns="http://www.w3.org/1999/xhtml">
     <p/>
  </body>
        </notes>
        <listOfReactants>
          <speciesReference stoichiometry="1" constant="true" species="P79"/>
          <speciesReference stoichiometry="1" constant="true" species="P96"/>
        </listOfReactants>
        <listOfProducts>
          <speciesReference stoichiometry="1" constant="true" species="P94"/>
        </listOfProducts>
      </reaction>
      <reaction compartment="default_compartment" name="E136" fast="false" id="T175" reversible="false">
        <listOfReactants>
          <speciesReference stoichiometry="1" constant="true" species="P97"/>
        </listOfReactants>
        <listOfProducts>
          <speciesReference stoichiometry="2" constant="true" species="P98"/>
        </listOfProducts>
      </reaction>
      <reaction compartment="default_compartment" name="OUT_122_rna" fast="false" id="T176" reversible="false">
        <listOfReactants>
          <speciesReference stoichiometry="1" constant="true" species="P63"/>
        </listOfReactants>
      </reaction>
      <reaction compartment="default_compartment" name="E65" fast="false" id="T177" reversible="false">
        <listOfReactants>
          <speciesReference stoichiometry="1" constant="true" species="P99"/>
        </listOfReactants>
        <listOfProducts>
          <speciesReference stoichiometry="1" constant="true" species="P100"/>
        </listOfProducts>
      </reaction>
      <reaction compartment="default_compartment" name="E64" fast="false" id="T178" reversible="false">
        <listOfReactants>
          <speciesReference stoichiometry="1" constant="true" species="P85"/>
          <speciesReference stoichiometry="1" constant="true" species="P505"/>
        </listOfReactants>
        <listOfProducts>
          <speciesReference stoichiometry="1" constant="true" species="P99"/>
        </listOfProducts>
      </reaction>
      <reaction compartment="default_compartment" name="E66_95_f" fast="false" id="T179" reversible="false">
        <notes>
          <body xmlns="http://www.w3.org/1999/xhtml">
     <p/>
  </body>
        </notes>
        <listOfReactants>
          <speciesReference stoichiometry="1" constant="true" species="P100"/>
        </listOfReactants>
        <listOfProducts>
          <speciesReference stoichiometry="1" constant="true" species="P101"/>
        </listOfProducts>
      </reaction>
      <reaction compartment="default_compartment" name="E66_95_b" fast="false" id="T180" reversible="false">
        <notes>
          <body xmlns="http://www.w3.org/1999/xhtml">
     <p/>
  </body>
        </notes>
        <listOfReactants>
          <speciesReference stoichiometry="1" constant="true" species="P101"/>
        </listOfReactants>
        <listOfProducts>
          <speciesReference stoichiometry="1" constant="true" species="P100"/>
        </listOfProducts>
      </reaction>
      <reaction compartment="default_compartment" name="E67_101_f" fast="false" id="T181" reversible="false">
        <notes>
          <body xmlns="http://www.w3.org/1999/xhtml">
     <p/>
  </body>
        </notes>
        <listOfReactants>
          <speciesReference stoichiometry="1" constant="true" species="P100"/>
        </listOfReactants>
        <listOfProducts>
          <speciesReference stoichiometry="1" constant="true" species="P102"/>
        </listOfProducts>
      </reaction>
      <reaction compartment="default_compartment" name="E67_101_b" fast="false" id="T182" reversible="false">
        <notes>
          <body xmlns="http://www.w3.org/1999/xhtml">
     <p/>
  </body>
        </notes>
        <listOfReactants>
          <speciesReference stoichiometry="1" constant="true" species="P102"/>
        </listOfReactants>
        <listOfProducts>
          <speciesReference stoichiometry="1" constant="true" species="P100"/>
        </listOfProducts>
      </reaction>
      <reaction compartment="default_compartment" name="E67_95_f" fast="false" id="T183" reversible="false">
        <notes>
          <body xmlns="http://www.w3.org/1999/xhtml">
     <p/>
  </body>
        </notes>
        <listOfReactants>
          <speciesReference stoichiometry="1" constant="true" species="P101"/>
        </listOfReactants>
        <listOfProducts>
          <speciesReference stoichiometry="1" constant="true" species="P103"/>
        </listOfProducts>
      </reaction>
      <reaction compartment="default_compartment" name="E67_95_b" fast="false" id="T184" reversible="false">
        <notes>
          <body xmlns="http://www.w3.org/1999/xhtml">
     <p/>
  </body>
        </notes>
        <listOfReactants>
          <speciesReference stoichiometry="1" constant="true" species="P103"/>
        </listOfReactants>
        <listOfProducts>
          <speciesReference stoichiometry="1" constant="true" species="P101"/>
        </listOfProducts>
      </reaction>
      <reaction compartment="default_compartment" name="E66_101_f" fast="false" id="T185" reversible="false">
        <notes>
          <body xmlns="http://www.w3.org/1999/xhtml">
     <p/>
  </body>
        </notes>
        <listOfReactants>
          <speciesReference stoichiometry="1" constant="true" species="P102"/>
        </listOfReactants>
        <listOfProducts>
          <speciesReference stoichiometry="1" constant="true" species="P103"/>
        </listOfProducts>
      </reaction>
      <reaction compartment="default_compartment" name="E66_101_b" fast="false" id="T186" reversible="false">
        <notes>
          <body xmlns="http://www.w3.org/1999/xhtml">
     <p/>
  </body>
        </notes>
        <listOfReactants>
          <speciesReference stoichiometry="1" constant="true" species="P103"/>
        </listOfReactants>
        <listOfProducts>
          <speciesReference stoichiometry="1" constant="true" species="P102"/>
        </listOfProducts>
      </reaction>
      <reaction compartment="default_compartment" name="E67" fast="false" id="T187" reversible="false">
        <listOfReactants>
          <speciesReference stoichiometry="1" constant="true" species="P103"/>
        </listOfReactants>
        <listOfProducts>
          <speciesReference stoichiometry="1" constant="true" species="P104"/>
        </listOfProducts>
      </reaction>
      <reaction compartment="default_compartment" name="E68" fast="false" id="T188" reversible="false">
        <listOfReactants>
          <speciesReference stoichiometry="1" constant="true" species="P85"/>
          <speciesReference stoichiometry="1" constant="true" species="P104"/>
        </listOfReactants>
        <listOfProducts>
          <speciesReference stoichiometry="1" constant="true" species="P105"/>
        </listOfProducts>
      </reaction>
      <reaction compartment="default_compartment" name="E69" fast="false" id="T189" reversible="false">
        <listOfReactants>
          <speciesReference stoichiometry="1" constant="true" species="P105"/>
        </listOfReactants>
        <listOfProducts>
          <speciesReference stoichiometry="1" constant="true" species="P106"/>
        </listOfProducts>
      </reaction>
      <reaction compartment="default_compartment" name="E70" fast="false" id="T190" reversible="false">
        <notes>
          <body xmlns="http://www.w3.org/1999/xhtml">
     <p/>
  </body>
        </notes>
        <listOfReactants>
          <speciesReference stoichiometry="1" constant="true" species="P106"/>
        </listOfReactants>
        <listOfProducts>
          <speciesReference stoichiometry="1" constant="true" species="P107"/>
        </listOfProducts>
      </reaction>
      <reaction compartment="default_compartment" name="E71_f" fast="false" id="T191" reversible="false">
        <notes>
          <body xmlns="http://www.w3.org/1999/xhtml">
     <p/>
  </body>
        </notes>
        <listOfReactants>
          <speciesReference stoichiometry="1" constant="true" species="P53"/>
          <speciesReference stoichiometry="1" constant="true" species="P107"/>
        </listOfReactants>
        <listOfProducts>
          <speciesReference stoichiometry="1" constant="true" species="P75"/>
          <speciesReference stoichiometry="1" constant="true" species="P108"/>
        </listOfProducts>
      </reaction>
      <reaction compartment="default_compartment" name="OUT_105" fast="false" id="T192" reversible="false">
        <notes>
          <body xmlns="http://www.w3.org/1999/xhtml">
     <p/>
  </body>
        </notes>
        <listOfReactants>
          <speciesReference stoichiometry="1" constant="true" species="P107"/>
        </listOfReactants>
      </reaction>
      <reaction compartment="default_compartment" name="E72_106" fast="false" id="T193" reversible="false">
        <notes>
          <body xmlns="http://www.w3.org/1999/xhtml">
     <p/>
  </body>
        </notes>
        <listOfReactants>
          <speciesReference stoichiometry="1" constant="true" species="P107"/>
        </listOfReactants>
        <listOfProducts>
          <speciesReference stoichiometry="1" constant="true" species="P109"/>
        </listOfProducts>
      </reaction>
      <reaction compartment="default_compartment" name="E72_107" fast="false" id="T194" reversible="false">
        <listOfReactants>
          <speciesReference stoichiometry="1" constant="true" species="P108"/>
        </listOfReactants>
        <listOfProducts>
          <speciesReference stoichiometry="1" constant="true" species="P110"/>
        </listOfProducts>
      </reaction>
      <reaction compartment="default_compartment" name="E73" fast="false" id="T195" reversible="false">
        <listOfReactants>
          <speciesReference stoichiometry="1" constant="true" species="P108"/>
        </listOfReactants>
        <listOfProducts>
          <speciesReference stoichiometry="1" constant="true" species="P111"/>
        </listOfProducts>
      </reaction>
      <reaction compartment="default_compartment" name="E75_f" fast="false" id="T196" reversible="false">
        <notes>
          <body xmlns="http://www.w3.org/1999/xhtml">
     <p/>
  </body>
        </notes>
        <listOfReactants>
          <speciesReference stoichiometry="1" constant="true" species="P75"/>
          <speciesReference stoichiometry="1" constant="true" species="P110"/>
        </listOfReactants>
        <listOfProducts>
          <speciesReference stoichiometry="1" constant="true" species="P53"/>
          <speciesReference stoichiometry="1" constant="true" species="P109"/>
        </listOfProducts>
      </reaction>
      <reaction compartment="default_compartment" name="E80" fast="false" id="T198" reversible="false">
        <notes>
          <body xmlns="http://www.w3.org/1999/xhtml">
     <p/>
  </body>
        </notes>
        <listOfReactants>
          <speciesReference stoichiometry="1" constant="true" species="P76"/>
          <speciesReference stoichiometry="1" constant="true" species="P112"/>
        </listOfReactants>
        <listOfProducts>
          <speciesReference stoichiometry="1" constant="true" species="P113"/>
        </listOfProducts>
      </reaction>
      <reaction compartment="default_compartment" name="E81_104" fast="false" id="T199" reversible="false">
        <notes>
          <body xmlns="http://www.w3.org/1999/xhtml">
     <p/>
  </body>
        </notes>
        <listOfReactants>
          <speciesReference stoichiometry="1" constant="true" species="P102"/>
          <speciesReference stoichiometry="1" constant="true" species="P113"/>
        </listOfReactants>
        <listOfProducts>
          <speciesReference stoichiometry="1" constant="true" species="P76"/>
          <speciesReference stoichiometry="1" constant="true" species="P114"/>
        </listOfProducts>
      </reaction>
      <reaction compartment="default_compartment" name="E81_100" fast="false" id="T200" reversible="false">
        <listOfReactants>
          <speciesReference stoichiometry="0" constant="true" species="P103"/>
          <speciesReference stoichiometry="1" constant="true" species="P113"/>
        </listOfReactants>
        <listOfProducts>
          <speciesReference stoichiometry="1" constant="true" species="P76"/>
          <speciesReference stoichiometry="1" constant="true" species="P115"/>
        </listOfProducts>
      </reaction>
      <reaction compartment="default_compartment" name="E82_111" fast="false" id="T201" reversible="false">
        <listOfReactants>
          <speciesReference stoichiometry="1" constant="true" species="P114"/>
        </listOfReactants>
        <listOfProducts>
          <speciesReference stoichiometry="1" constant="true" species="P116"/>
        </listOfProducts>
      </reaction>
      <reaction compartment="default_compartment" name="E82_90" fast="false" id="T202" reversible="false">
        <listOfReactants>
          <speciesReference stoichiometry="1" constant="true" species="P115"/>
        </listOfReactants>
        <listOfProducts>
          <speciesReference stoichiometry="1" constant="true" species="P117"/>
        </listOfProducts>
      </reaction>
      <reaction compartment="default_compartment" name="E81_111" fast="false" id="T203" reversible="false">
        <notes>
          <body xmlns="http://www.w3.org/1999/xhtml">
     <p/>
  </body>
        </notes>
        <listOfReactants>
          <speciesReference stoichiometry="1" constant="true" species="P76"/>
          <speciesReference stoichiometry="1" constant="true" species="P116"/>
        </listOfReactants>
        <listOfProducts>
          <speciesReference stoichiometry="1" constant="true" species="P118"/>
          <speciesReference stoichiometry="1" constant="true" species="P102"/>
        </listOfProducts>
      </reaction>
      <reaction compartment="default_compartment" name="E81_90" fast="false" id="T204" reversible="false">
        <notes>
          <body xmlns="http://www.w3.org/1999/xhtml">
     <p/>
  </body>
        </notes>
        <listOfReactants>
          <speciesReference stoichiometry="1" constant="true" species="P76"/>
          <speciesReference stoichiometry="1" constant="true" species="P117"/>
        </listOfReactants>
        <listOfProducts>
          <speciesReference stoichiometry="1" constant="true" species="P118"/>
          <speciesReference stoichiometry="0" constant="true" species="P103"/>
        </listOfProducts>
      </reaction>
      <reaction compartment="default_compartment" name="E83" fast="false" id="T205" reversible="false">
        <listOfReactants>
          <speciesReference stoichiometry="1" constant="true" species="P118"/>
        </listOfReactants>
        <listOfProducts>
          <speciesReference stoichiometry="1" constant="true" species="P119"/>
        </listOfProducts>
      </reaction>
      <reaction compartment="default_compartment" name="E84" fast="false" id="T206" reversible="false">
        <listOfReactants>
          <speciesReference stoichiometry="1" constant="true" species="P119"/>
        </listOfReactants>
        <listOfProducts>
          <speciesReference stoichiometry="1" constant="true" species="P120"/>
          <speciesReference stoichiometry="1" constant="true" species="P76"/>
        </listOfProducts>
      </reaction>
      <reaction compartment="default_compartment" name="E85" fast="false" id="T207" reversible="false">
        <listOfReactants>
          <speciesReference stoichiometry="1" constant="true" species="P120"/>
        </listOfReactants>
        <listOfProducts>
          <speciesReference stoichiometry="1" constant="true" species="P121"/>
        </listOfProducts>
      </reaction>
      <reaction compartment="default_compartment" name="E88_19" fast="false" id="T208" reversible="false">
        <listOfReactants>
          <speciesReference stoichiometry="1" constant="true" species="P121"/>
        </listOfReactants>
        <listOfProducts>
          <speciesReference stoichiometry="1" constant="true" species="P122"/>
        </listOfProducts>
      </reaction>
      <reaction compartment="default_compartment" name="OUT_30a" fast="false" id="T209" reversible="false">
        <notes>
          <body xmlns="http://www.w3.org/1999/xhtml">
     <p/>
  </body>
        </notes>
        <listOfReactants>
          <speciesReference stoichiometry="1" constant="true" species="P122"/>
        </listOfReactants>
      </reaction>
      <reaction compartment="default_compartment" name="E86_31" fast="false" id="T210" reversible="false">
        <notes>
          <body xmlns="http://www.w3.org/1999/xhtml">
     <p/>
  </body>
        </notes>
        <listOfReactants>
          <speciesReference stoichiometry="1" constant="true" species="P121"/>
        </listOfReactants>
        <listOfProducts>
          <speciesReference stoichiometry="1" constant="true" species="P123"/>
        </listOfProducts>
      </reaction>
      <reaction compartment="default_compartment" name="E87_48" fast="false" id="T211" reversible="false">
        <notes>
          <body xmlns="http://www.w3.org/1999/xhtml">
     <p/>
  </body>
        </notes>
        <listOfReactants>
          <speciesReference stoichiometry="1" constant="true" species="P123"/>
        </listOfReactants>
        <listOfProducts>
          <speciesReference stoichiometry="1" constant="true" species="P124"/>
        </listOfProducts>
      </reaction>
      <reaction compartment="default_compartment" name="E95" fast="false" id="T212" reversible="false">
        <notes>
          <body xmlns="http://www.w3.org/1999/xhtml">
     <p/>
  </body>
        </notes>
        <listOfReactants>
          <speciesReference stoichiometry="1" constant="true" species="P446"/>
        </listOfReactants>
        <listOfProducts>
          <speciesReference stoichiometry="1" constant="true" species="P125"/>
        </listOfProducts>
      </reaction>
      <reaction compartment="default_compartment" name="E88_48" fast="false" id="T214" reversible="false">
        <listOfReactants>
          <speciesReference stoichiometry="1" constant="true" species="P124"/>
        </listOfReactants>
        <listOfProducts>
          <speciesReference stoichiometry="1" constant="true" species="P432"/>
        </listOfProducts>
      </reaction>
      <reaction compartment="default_compartment" name="E79" fast="false" id="T215" reversible="false">
        <listOfReactants>
          <speciesReference stoichiometry="1" constant="true" species="P126"/>
        </listOfReactants>
        <listOfProducts>
          <speciesReference stoichiometry="1" constant="true" species="P112"/>
        </listOfProducts>
      </reaction>
      <reaction compartment="default_compartment" name="E77" fast="false" id="T216" reversible="false">
        <listOfReactants>
          <speciesReference stoichiometry="1" constant="true" species="P111"/>
        </listOfReactants>
        <listOfProducts>
          <speciesReference stoichiometry="1" constant="true" species="P98"/>
          <speciesReference stoichiometry="1" constant="true" species="P126"/>
        </listOfProducts>
      </reaction>
      <reaction compartment="default_compartment" name="E78" fast="false" id="T217" reversible="false">
        <notes>
          <body xmlns="http://www.w3.org/1999/xhtml">
     <p/>
  </body>
        </notes>
        <listOfReactants>
          <speciesReference stoichiometry="1" constant="true" species="P111"/>
        </listOfReactants>
        <listOfProducts>
          <speciesReference stoichiometry="1" constant="true" species="P126"/>
          <speciesReference stoichiometry="1" constant="true" species="P98"/>
        </listOfProducts>
      </reaction>
      <reaction compartment="default_compartment" name="OUT_93" fast="false" id="T218" reversible="false">
        <listOfReactants>
          <speciesReference stoichiometry="1" constant="true" species="P76"/>
        </listOfReactants>
      </reaction>
      <reaction compartment="default_compartment" name="OUT_92" fast="false" id="T219" reversible="false">
        <notes>
          <body xmlns="http://www.w3.org/1999/xhtml">
     <p/>
  </body>
        </notes>
        <listOfReactants>
          <speciesReference stoichiometry="1" constant="true" species="P83"/>
        </listOfReactants>
      </reaction>
      <reaction compartment="default_compartment" name="IN_93" fast="false" id="T220" reversible="false">
        <listOfProducts>
          <speciesReference stoichiometry="1" constant="true" species="P76"/>
        </listOfProducts>
      </reaction>
      <reaction compartment="default_compartment" name="IN_92" fast="false" id="T221" reversible="false">
        <notes>
          <body xmlns="http://www.w3.org/1999/xhtml">
     <p/>
  </body>
        </notes>
        <listOfProducts>
          <speciesReference stoichiometry="1" constant="true" species="P83"/>
        </listOfProducts>
      </reaction>
      <reaction compartment="default_compartment" name="IN_73" fast="false" id="T222" reversible="false">
        <listOfProducts>
          <speciesReference stoichiometry="1" constant="true" species="P9"/>
        </listOfProducts>
      </reaction>
      <reaction compartment="default_compartment" name="E22" fast="false" id="T223" reversible="false">
        <notes>
          <body xmlns="http://www.w3.org/1999/xhtml">
     <p/>
  </body>
        </notes>
        <listOfReactants>
          <speciesReference stoichiometry="1" constant="true" species="P9"/>
        </listOfReactants>
        <listOfProducts>
          <speciesReference stoichiometry="1" constant="true" species="P8"/>
        </listOfProducts>
      </reaction>
      <reaction compartment="default_compartment" name="OUT_74" fast="false" id="T224" reversible="false">
        <notes>
          <body xmlns="http://www.w3.org/1999/xhtml">
     <p/>
  </body>
        </notes>
        <listOfReactants>
          <speciesReference stoichiometry="1" constant="true" species="P12"/>
        </listOfReactants>
      </reaction>
      <reaction compartment="default_compartment" name="OUT_29" fast="false" id="T225" reversible="false">
        <notes>
          <body xmlns="http://www.w3.org/1999/xhtml">
     <p/>
  </body>
        </notes>
        <listOfReactants>
          <speciesReference stoichiometry="1" constant="true" species="P98"/>
        </listOfReactants>
      </reaction>
      <reaction compartment="default_compartment" name="OUT_62" fast="false" id="T226" reversible="false">
        <notes>
          <body xmlns="http://www.w3.org/1999/xhtml">
     <p/>
  </body>
        </notes>
        <listOfReactants>
          <speciesReference stoichiometry="1" constant="true" species="P22"/>
        </listOfReactants>
      </reaction>
      <reaction compartment="default_compartment" name="E36_b" fast="false" id="T228" reversible="false">
        <notes>
          <body xmlns="http://www.w3.org/1999/xhtml">
     <p/>
  </body>
        </notes>
        <listOfReactants>
          <speciesReference stoichiometry="1" constant="true" species="P127"/>
        </listOfReactants>
        <listOfProducts>
          <speciesReference stoichiometry="1" constant="true" species="P9"/>
          <speciesReference stoichiometry="1" constant="true" species="P10"/>
        </listOfProducts>
      </reaction>
      <reaction compartment="default_compartment" name="E36_f" fast="false" id="T229" reversible="false">
        <listOfReactants>
          <speciesReference stoichiometry="1" constant="true" species="P9"/>
          <speciesReference stoichiometry="1" constant="true" species="P10"/>
        </listOfReactants>
        <listOfProducts>
          <speciesReference stoichiometry="1" constant="true" species="P127"/>
        </listOfProducts>
      </reaction>
      <reaction compartment="default_compartment" name="OUT_107" fast="false" id="T231" reversible="false">
        <listOfReactants>
          <speciesReference stoichiometry="1" constant="true" species="P110"/>
        </listOfReactants>
      </reaction>
      <reaction compartment="default_compartment" name="E74" fast="false" id="T423" reversible="false">
        <notes>
          <body xmlns="http://www.w3.org/1999/xhtml">
     <p/>
  </body>
        </notes>
        <listOfReactants>
          <speciesReference stoichiometry="1" constant="true" species="P109"/>
        </listOfReactants>
        <listOfProducts>
          <speciesReference stoichiometry="1" constant="true" species="P424"/>
        </listOfProducts>
      </reaction>
      <reaction compartment="default_compartment" name="OUT_99" fast="false" id="T425" reversible="false">
        <notes>
          <body xmlns="http://www.w3.org/1999/xhtml">
     <p/>
  </body>
        </notes>
        <listOfReactants>
          <speciesReference stoichiometry="1" constant="true" species="P424"/>
        </listOfReactants>
      </reaction>
      <reaction compartment="default_compartment" name="E6_b" fast="false" id="T429" reversible="false">
        <notes>
          <body xmlns="http://www.w3.org/1999/xhtml">
     <p/>
  </body>
        </notes>
        <listOfReactants>
          <speciesReference stoichiometry="1" constant="true" species="P37"/>
        </listOfReactants>
        <listOfProducts>
          <speciesReference stoichiometry="1" constant="true" species="P21"/>
        </listOfProducts>
      </reaction>
      <reaction compartment="default_compartment" name="E71_b" fast="false" id="T430" reversible="false">
        <notes>
          <body xmlns="http://www.w3.org/1999/xhtml">
     <p/>
  </body>
        </notes>
        <listOfReactants>
          <speciesReference stoichiometry="1" constant="true" species="P75"/>
          <speciesReference stoichiometry="1" constant="true" species="P108"/>
        </listOfReactants>
        <listOfProducts>
          <speciesReference stoichiometry="1" constant="true" species="P53"/>
          <speciesReference stoichiometry="1" constant="true" species="P107"/>
        </listOfProducts>
      </reaction>
      <reaction compartment="default_compartment" name="E75_b" fast="false" id="T431" reversible="false">
        <notes>
          <body xmlns="http://www.w3.org/1999/xhtml">
     <p/>
  </body>
        </notes>
        <listOfReactants>
          <speciesReference stoichiometry="1" constant="true" species="P53"/>
          <speciesReference stoichiometry="1" constant="true" species="P109"/>
        </listOfReactants>
        <listOfProducts>
          <speciesReference stoichiometry="1" constant="true" species="P110"/>
          <speciesReference stoichiometry="1" constant="true" species="P75"/>
        </listOfProducts>
      </reaction>
      <reaction compartment="default_compartment" name="OUT_30b" fast="false" id="T433" reversible="false">
        <notes>
          <body xmlns="http://www.w3.org/1999/xhtml">
     <p/>
  </body>
        </notes>
        <listOfReactants>
          <speciesReference stoichiometry="1" constant="true" species="P432"/>
        </listOfReactants>
      </reaction>
      <reaction compartment="default_compartment" name="E152" fast="false" id="T436" reversible="false">
        <notes>
          <body xmlns="http://www.w3.org/1999/xhtml">
     <p/>
  </body>
        </notes>
        <listOfReactants>
          <speciesReference stoichiometry="1" constant="true" species="P1"/>
        </listOfReactants>
        <listOfProducts>
          <speciesReference stoichiometry="1" constant="true" species="P437"/>
        </listOfProducts>
      </reaction>
      <reaction compartment="default_compartment" name="E150" fast="false" id="T438" reversible="false">
        <notes>
          <body xmlns="http://www.w3.org/1999/xhtml">
     <p/>
  </body>
        </notes>
        <listOfReactants>
          <speciesReference stoichiometry="1" constant="true" species="P2"/>
        </listOfReactants>
        <listOfProducts>
          <speciesReference stoichiometry="1" constant="true" species="P439"/>
        </listOfProducts>
      </reaction>
      <reaction compartment="default_compartment" name="E151" fast="false" id="T441" reversible="false">
        <notes>
          <body xmlns="http://www.w3.org/1999/xhtml">
     <p/>
  </body>
        </notes>
        <listOfReactants>
          <speciesReference stoichiometry="1" constant="true" species="P440"/>
        </listOfReactants>
        <listOfProducts>
          <speciesReference stoichiometry="1" constant="true" species="P1"/>
        </listOfProducts>
      </reaction>
      <reaction compartment="default_compartment" name="E26_b" fast="false" id="T443" reversible="false">
        <notes>
          <body xmlns="http://www.w3.org/1999/xhtml">
     <p/>
  </body>
        </notes>
        <listOfReactants>
          <speciesReference stoichiometry="1" constant="true" species="P61"/>
          <speciesReference stoichiometry="1" constant="true" species="P440"/>
        </listOfReactants>
        <listOfProducts>
          <speciesReference stoichiometry="1" constant="true" species="P439"/>
        </listOfProducts>
      </reaction>
      <reaction compartment="default_compartment" name="E143_b" fast="false" id="T444" reversible="false">
        <notes>
          <body xmlns="http://www.w3.org/1999/xhtml">
     <p/>
  </body>
        </notes>
        <listOfReactants>
          <speciesReference stoichiometry="1" constant="true" species="P3"/>
        </listOfReactants>
        <listOfProducts>
          <speciesReference stoichiometry="1" constant="true" species="P437"/>
        </listOfProducts>
      </reaction>
      <reaction compartment="default_compartment" name="E87_134" fast="false" id="T447" reversible="false">
        <notes>
          <body xmlns="http://www.w3.org/1999/xhtml">
     <p/>
  </body>
        </notes>
        <listOfReactants>
          <speciesReference stoichiometry="1" constant="true" species="P445"/>
        </listOfReactants>
        <listOfProducts>
          <speciesReference stoichiometry="1" constant="true" species="P446"/>
        </listOfProducts>
      </reaction>
      <reaction compartment="default_compartment" name="E86_133" fast="false" id="T448" reversible="false">
        <notes>
          <body xmlns="http://www.w3.org/1999/xhtml">
     <p/>
  </body>
        </notes>
        <listOfReactants>
          <speciesReference stoichiometry="1" constant="true" species="P120"/>
        </listOfReactants>
        <listOfProducts>
          <speciesReference stoichiometry="1" constant="true" species="P445"/>
        </listOfProducts>
      </reaction>
      <reaction compartment="default_compartment" name="E153" fast="false" id="T449" reversible="false">
        <notes>
          <body xmlns="http://www.w3.org/1999/xhtml">
     <p/>
  </body>
        </notes>
        <listOfReactants>
          <speciesReference stoichiometry="1" constant="true" species="P446"/>
        </listOfReactants>
        <listOfProducts>
          <speciesReference stoichiometry="1" constant="true" species="P124"/>
        </listOfProducts>
      </reaction>
      <reaction compartment="default_compartment" name="OUT_55_sinapate-esther-synthesis" fast="false" id="T450" reversible="false">
        <notes>
          <body xmlns="http://www.w3.org/1999/xhtml">
     <p/>
  </body>
        </notes>
        <listOfReactants>
          <speciesReference stoichiometry="1" constant="true" species="P125"/>
        </listOfReactants>
      </reaction>
      <reaction compartment="default_compartment" name="E154" fast="false" id="T451" reversible="false">
        <notes>
          <body xmlns="http://www.w3.org/1999/xhtml">
     <p/>
  </body>
        </notes>
        <listOfReactants>
          <speciesReference stoichiometry="1" constant="true" species="P73"/>
          <speciesReference stoichiometry="1" constant="true" species="P76"/>
        </listOfReactants>
        <listOfProducts>
          <speciesReference stoichiometry="1" constant="true" species="P83"/>
        </listOfProducts>
      </reaction>
      <reaction compartment="default_compartment" name="E155" fast="false" id="T452" reversible="false">
        <notes>
          <body xmlns="http://www.w3.org/1999/xhtml">
     <p/>
  </body>
        </notes>
        <listOfReactants>
          <speciesReference stoichiometry="1" constant="true" species="P47"/>
          <speciesReference stoichiometry="1" constant="true" species="P83"/>
        </listOfReactants>
        <listOfProducts>
          <speciesReference stoichiometry="1" constant="true" species="P80"/>
          <speciesReference stoichiometry="1" constant="true" species="P76"/>
        </listOfProducts>
      </reaction>
      <reaction compartment="default_compartment" name="Export_117_toSuc" fast="false" id="T494" reversible="false">
        <notes>
          <body xmlns="http://www.w3.org/1999/xhtml">
     <p/>
  </body>
        </notes>
        <listOfReactants>
          <speciesReference stoichiometry="1" constant="true" species="P493"/>
        </listOfReactants>
      </reaction>
      <reaction compartment="default_compartment" name="Import_117_fromCit" fast="false" id="T495" reversible="false">
        <notes>
          <body xmlns="http://www.w3.org/1999/xhtml">
     <p/>
  </body>
        </notes>
        <listOfProducts>
          <speciesReference stoichiometry="1" constant="true" species="P55"/>
        </listOfProducts>
      </reaction>
      <reaction compartment="default_compartment" name="Export_35_toCit" fast="false" id="T497" reversible="false">
        <notes>
          <body xmlns="http://www.w3.org/1999/xhtml">
     <p/>
  </body>
        </notes>
        <listOfReactants>
          <speciesReference stoichiometry="1" constant="true" species="P496"/>
        </listOfReactants>
      </reaction>
      <reaction compartment="default_compartment" name="Import_35_fromSuc" fast="false" id="T498" reversible="false">
        <notes>
          <body xmlns="http://www.w3.org/1999/xhtml">
     <p/>
  </body>
        </notes>
        <listOfProducts>
          <speciesReference stoichiometry="1" constant="true" species="P46"/>
        </listOfProducts>
      </reaction>
      <reaction compartment="default_compartment" name="Export_40_toSuc" fast="false" id="T501" reversible="false">
        <notes>
          <body xmlns="http://www.w3.org/1999/xhtml">
     <p/>
  </body>
        </notes>
        <listOfReactants>
          <speciesReference stoichiometry="1" constant="true" species="P500"/>
        </listOfReactants>
      </reaction>
      <reaction compartment="default_compartment" name="Import_40_fromSuc" fast="false" id="T502" reversible="false">
        <notes>
          <body xmlns="http://www.w3.org/1999/xhtml">
     <p/>
  </body>
        </notes>
        <listOfProducts>
          <speciesReference stoichiometry="1" constant="true" species="P500"/>
        </listOfProducts>
      </reaction>
      <reaction compartment="default_compartment" name="Import_40_fromCit" fast="false" id="T503" reversible="false">
        <notes>
          <body xmlns="http://www.w3.org/1999/xhtml">
     <p/>
  </body>
        </notes>
        <listOfProducts>
          <speciesReference stoichiometry="1" constant="true" species="P41"/>
        </listOfProducts>
      </reaction>
      <reaction compartment="default_compartment" name="Export_40_toCit" fast="false" id="T504" reversible="false">
        <notes>
          <body xmlns="http://www.w3.org/1999/xhtml">
     <p/>
  </body>
        </notes>
        <listOfReactants>
          <speciesReference stoichiometry="1" constant="true" species="P41"/>
        </listOfReactants>
      </reaction>
      <reaction compartment="default_compartment" name="Import_32_fromSuc" fast="false" id="T506" reversible="false">
        <notes>
          <body xmlns="http://www.w3.org/1999/xhtml">
     <p/>
  </body>
        </notes>
        <listOfProducts>
          <speciesReference stoichiometry="1" constant="true" species="P505"/>
        </listOfProducts>
      </reaction>
      <reaction compartment="default_compartment" name="Export_32_toCit" fast="false" id="T507" reversible="false">
        <notes>
          <body xmlns="http://www.w3.org/1999/xhtml">
     <p/>
  </body>
        </notes>
        <listOfReactants>
          <speciesReference stoichiometry="1" constant="true" species="P33"/>
        </listOfReactants>
      </reaction>
      <reaction compartment="default_compartment" name="Export_29_toCit" fast="false" id="T510" reversible="false">
        <notes>
          <body xmlns="http://www.w3.org/1999/xhtml">
     <p/>
  </body>
        </notes>
        <listOfReactants>
          <speciesReference stoichiometry="1" constant="true" species="P508"/>
        </listOfReactants>
      </reaction>
    </listOfReactions>
  </model>
</sbml>
