# Supplementary material for: Modeling the Metabolism of Arabidopsis thaliana: Application of Network Decomposition and Network Reduction in the Context of Petri Nets
Source: Front Genet. 2017 Jun 30;8:85. doi: 10.3389/fgene.2017.00085 (PMC5491931; doi:10.3389/fgene.2017.00085)
Supplement: Supplementary file 3 [file DataSheet1.ZIP › Netze/net_orginal.xml]

<?xml version='1.0' encoding='UTF-8' standalone='no'?>
<!-- Created by MonaLisa version MonaLisa R5 1.0.0  on 2016-21-29 at 18:21:21 MESZ with JSBML version 1.1. -->
<sbml xmlns="http://www.sbml.org/sbml/level3/version1/core" level="3" version="1">
  <model name="Core Metabolism Arabidopsis thaliana" id="MonaLisaExport" metaid="_75084d57-a674-4aee-a73a-2eb97ef4feda">
    <annotation>
	<rdf:RDF xmlns:rdf="http://www.w3.org/1999/02/22-rdf-syntax-ns#" xmlns:dc="http://purl.org/dc/elements/1.1/" xmlns:vCard="http://www.w3.org/2001/vcard-rdf/3.0#" xmlns:dcterms="http://purl.org/dc/terms/">
	<rdf:Description rdf:about="#_75084d57-a674-4aee-a73a-2eb97ef4feda">
	<dc:creator>
	<rdf:Bag>
	<rdf:li rdf:parseType="Resource">
	<vCard:N rdf:parseType="Resource">
	<vCard:Family>Nöthen</vCard:Family>
	<vCard:Given>Joachim</vCard:Given>
	</vCard:N>
	<vCard:EMAIL>joachim.noethen@bioinformatik.uni-frankfurt.de</vCard:EMAIL>
	<vCard:ORG rdf:parseType="Resource">
	<vCard:Orgname>Johann Wolfgang Goethe-University, Frankfurt am Main, Germany</vCard:Orgname>
	</vCard:ORG>
	</rdf:li>
	</rdf:Bag>
	</dc:creator>
	<dcterms:created rdf:parseType="Resource">
	<dcterms:W3CDTF>2013-12-31T11:00:00Z</dcterms:W3CDTF>
	</dcterms:created>
	</rdf:Description>
	</rdf:RDF>
	</annotation>
      <listOfCompartments>
      <compartment constant="true" id="default_compartment" size="1" spatialDimensions="3"/>
    </listOfCompartments>
    <listOfSpecies>
      <species boundaryCondition="false" constant="false" metaid="_5b77fd74-86c7-431f-9cec-72fddb27464d" hasOnlySubstanceUnits="true" initialAmount="0" sboTerm="SBO:0000299" compartment="default_compartment" name="115" id="P0">
        <annotation>
	<rdf:RDF xmlns:rdf="http://www.w3.org/1999/02/22-rdf-syntax-ns#" xmlns:bqbiol="http://biomodels.net/biology-qualifiers/">
	<rdf:Description rdf:about="#_5b77fd74-86c7-431f-9cec-72fddb27464d">
	<bqbiol:isVersionOf>
	<rdf:Bag>
	<rdf:li rdf:resource="http://identifiers.org/chebi/CHEBI:58223"/>
	</rdf:Bag>
	</bqbiol:isVersionOf>
	</rdf:Description>
	</rdf:RDF>
	</annotation>
            </species>
      <species boundaryCondition="false" constant="false" metaid="ea094cfa-4985-419f-86e8-cc838a588bb0" hasOnlySubstanceUnits="true" initialAmount="0" sboTerm="SBO:0000299" compartment="default_compartment" name="87" id="P1">
        <notes>
          <body xmlns="http://www.w3.org/1999/xhtml">
     <p/>
  </body>
        </notes>
        <annotation>
	<rdf:RDF xmlns:rdf="http://www.w3.org/1999/02/22-rdf-syntax-ns#" xmlns:bqbiol="http://biomodels.net/biology-qualifiers/">
	<rdf:Description rdf:about="#ea094cfa-4985-419f-86e8-cc838a588bb0">
	<bqbiol:isVersionOf>
	<rdf:Bag>
	<rdf:li rdf:resource="http://identifiers.org/chebi/CHEBI:58658"/>
	</rdf:Bag>
	</bqbiol:isVersionOf>
	</rdf:Description>
	</rdf:RDF>
	</annotation>
            </species>
      <species boundaryCondition="false" constant="false" metaid="b536d209-b8a8-4c74-a080-f0c4aacd9d74" hasOnlySubstanceUnits="true" initialAmount="0" sboTerm="SBO:0000299" compartment="default_compartment" name="85" id="P2">
        <annotation>
	<rdf:RDF xmlns:rdf="http://www.w3.org/1999/02/22-rdf-syntax-ns#" xmlns:bqbiol="http://biomodels.net/biology-qualifiers/">
	<rdf:Description rdf:about="#b536d209-b8a8-4c74-a080-f0c4aacd9d74">
	<bqbiol:isVersionOf>
	<rdf:Bag>
	<rdf:li rdf:resource="http://identifiers.org/chebi/CHEBI:58052"/>
	</rdf:Bag>
	</bqbiol:isVersionOf>
	</rdf:Description>
	</rdf:RDF>
	</annotation>
            </species>
      <species boundaryCondition="false" constant="false" metaid="_0c7b2e8c-fb32-4659-ad6b-8d3c76a79c3b" hasOnlySubstanceUnits="true" initialAmount="0" sboTerm="SBO:0000299" compartment="default_compartment" name="78" id="P3">
        <annotation>
	<rdf:RDF xmlns:rdf="http://www.w3.org/1999/02/22-rdf-syntax-ns#" xmlns:bqbiol="http://biomodels.net/biology-qualifiers/">
	<rdf:Description rdf:about="#_0c7b2e8c-fb32-4659-ad6b-8d3c76a79c3b">
	<bqbiol:isVersionOf>
	<rdf:Bag>
	<rdf:li rdf:resource="http://identifiers.org/chebi/CHEBI:17464"/>
	</rdf:Bag>
	</bqbiol:isVersionOf>
	</rdf:Description>
	</rdf:RDF>
	</annotation>
            </species>
      <species boundaryCondition="false" constant="false" metaid="_43898870-bcaa-4a40-b316-5e73461d054f" hasOnlySubstanceUnits="true" initialAmount="0" sboTerm="SBO:0000299" compartment="default_compartment" name="88" id="P4">
        <annotation>
	<rdf:RDF xmlns:rdf="http://www.w3.org/1999/02/22-rdf-syntax-ns#" xmlns:bqbiol="http://biomodels.net/biology-qualifiers/">
	<rdf:Description rdf:about="#_43898870-bcaa-4a40-b316-5e73461d054f">
	<bqbiol:isVersionOf>
	<rdf:Bag>
	<rdf:li rdf:resource="http://identifiers.org/chebi/CHEBI:57632"/>
	</rdf:Bag>
	</bqbiol:isVersionOf>
	</rdf:Description>
	</rdf:RDF>
	</annotation>
            </species>
      <species boundaryCondition="false" constant="false" metaid="_455f044d-6bb7-465a-b0ff-7442c788ea3e" hasOnlySubstanceUnits="true" initialAmount="0" sboTerm="SBO:0000299" compartment="default_compartment" name="82" id="P5">
        <notes>
          <body xmlns="http://www.w3.org/1999/xhtml">
     <p/>
  </body>
        </notes>
        <annotation>
	<rdf:RDF xmlns:rdf="http://www.w3.org/1999/02/22-rdf-syntax-ns#" xmlns:bqbiol="http://biomodels.net/biology-qualifiers/">
	<rdf:Description rdf:about="#_455f044d-6bb7-465a-b0ff-7442c788ea3e">
	<bqbiol:isVersionOf>
	<rdf:Bag>
	<rdf:li rdf:resource="http://identifiers.org/chebi/CHEBI:18066"/>
	</rdf:Bag>
	</bqbiol:isVersionOf>
	</rdf:Description>
	</rdf:RDF>
	</annotation>
            </species>
      <species boundaryCondition="false" constant="false" metaid="f60637da-9ede-48ce-8911-2a76d8d8dd94" hasOnlySubstanceUnits="true" initialAmount="0" sboTerm="SBO:0000299" compartment="default_compartment" name="50" id="P6">
        <annotation>
	<rdf:RDF xmlns:rdf="http://www.w3.org/1999/02/22-rdf-syntax-ns#" xmlns:bqbiol="http://biomodels.net/biology-qualifiers/">
	<rdf:Description rdf:about="#f60637da-9ede-48ce-8911-2a76d8d8dd94">
	<bqbiol:isVersionOf>
	<rdf:Bag>
	<rdf:li rdf:resource="http://identifiers.org/chebi/CHEBI:58601"/>
	</rdf:Bag>
	</bqbiol:isVersionOf>
	</rdf:Description>
	</rdf:RDF>
	</annotation>
            </species>
      <species boundaryCondition="false" constant="false" metaid="eb807741-fdd9-44b9-90c9-8c4283389b6a" hasOnlySubstanceUnits="true" initialAmount="0" sboTerm="SBO:0000299" compartment="default_compartment" name="77" id="P7">
        <annotation>
	<rdf:RDF xmlns:rdf="http://www.w3.org/1999/02/22-rdf-syntax-ns#" xmlns:bqbiol="http://biomodels.net/biology-qualifiers/">
	<rdf:Description rdf:about="#eb807741-fdd9-44b9-90c9-8c4283389b6a">
	<bqbiol:isVersionOf>
	<rdf:Bag>
	<rdf:li rdf:resource="http://identifiers.org/chebi/CHEBI:58439"/>
	</rdf:Bag>
	</bqbiol:isVersionOf>
	</rdf:Description>
	</rdf:RDF>
	</annotation>
            </species>
      <species boundaryCondition="false" constant="false" metaid="_5fea2ec1-3aeb-4793-b041-976e12712376" hasOnlySubstanceUnits="true" initialAmount="0" sboTerm="SBO:0000299" compartment="default_compartment" name="76" id="P8">
        <annotation>
	<rdf:RDF xmlns:rdf="http://www.w3.org/1999/02/22-rdf-syntax-ns#" xmlns:bqbiol="http://biomodels.net/biology-qualifiers/">
	<rdf:Description rdf:about="#_5fea2ec1-3aeb-4793-b041-976e12712376">
	<bqbiol:isVersionOf>
	<rdf:Bag>
	<rdf:li rdf:resource="http://identifiers.org/chebi/CHEBI:58336"/>
	</rdf:Bag>
	</bqbiol:isVersionOf>
	</rdf:Description>
	</rdf:RDF>
	</annotation>
            </species>
      <species boundaryCondition="false" constant="false" metaid="_37dcd64b-5657-42cf-8538-3856cb2c2635" hasOnlySubstanceUnits="true" initialAmount="0" sboTerm="SBO:0000299" compartment="default_compartment" name="73" id="P9">
        <notes>
          <body xmlns="http://www.w3.org/1999/xhtml">
     <p/>
  </body>
        </notes>
        <annotation>
	<rdf:RDF xmlns:rdf="http://www.w3.org/1999/02/22-rdf-syntax-ns#" xmlns:bqbiol="http://biomodels.net/biology-qualifiers/">
	<rdf:Description rdf:about="#_37dcd64b-5657-42cf-8538-3856cb2c2635">
	<bqbiol:isVersionOf>
	<rdf:Bag>
	<rdf:li rdf:resource="http://identifiers.org/chebi/CHEBI:4139"/>
	</rdf:Bag>
	</bqbiol:isVersionOf>
	</rdf:Description>
	</rdf:RDF>
	</annotation>
            </species>
      <species boundaryCondition="false" constant="false" metaid="_472bb1ec-8310-45b4-9ade-adbcfd721763" hasOnlySubstanceUnits="true" initialAmount="0" sboTerm="SBO:0000299" compartment="default_compartment" name="51" id="P10">
        <annotation>
	<rdf:RDF xmlns:rdf="http://www.w3.org/1999/02/22-rdf-syntax-ns#" xmlns:bqbiol="http://biomodels.net/biology-qualifiers/">
	<rdf:Description rdf:about="#_472bb1ec-8310-45b4-9ade-adbcfd721763">
	<bqbiol:isVersionOf>
	<rdf:Bag>
	<rdf:li rdf:resource="http://identifiers.org/chebi/CHEBI:15903"/>
	</rdf:Bag>
	</bqbiol:isVersionOf>
	</rdf:Description>
	</rdf:RDF>
	</annotation>
            </species>
      <species boundaryCondition="false" constant="false" metaid="_41c3ef04-a9d3-4666-9c6f-fab1f512109a" hasOnlySubstanceUnits="true" initialAmount="0" sboTerm="SBO:0000299" compartment="default_compartment" name="72" id="P11">
        <notes>
          <body xmlns="http://www.w3.org/1999/xhtml">
     <p/>
  </body>
        </notes>
        <annotation>
	<rdf:RDF xmlns:rdf="http://www.w3.org/1999/02/22-rdf-syntax-ns#" xmlns:bqbiol="http://biomodels.net/biology-qualifiers/">
	<rdf:Description rdf:about="#_41c3ef04-a9d3-4666-9c6f-fab1f512109a">
	<bqbiol:isVersionOf>
	<rdf:Bag>
	<rdf:li rdf:resource="http://identifiers.org/chebi/CHEBI:17505"/>
	</rdf:Bag>
	</bqbiol:isVersionOf>
	</rdf:Description>
	</rdf:RDF>
	</annotation>
            </species>
      <species boundaryCondition="false" constant="false" metaid="_62e552de-9eed-4feb-a814-3d11e5b49fbc" hasOnlySubstanceUnits="true" initialAmount="0" sboTerm="SBO:0000299" compartment="default_compartment" name="74" id="P12">
        <annotation>
	<rdf:RDF xmlns:rdf="http://www.w3.org/1999/02/22-rdf-syntax-ns#" xmlns:bqbiol="http://biomodels.net/biology-qualifiers/">
	<rdf:Description rdf:about="#_62e552de-9eed-4feb-a814-3d11e5b49fbc">
	<bqbiol:isVersionOf>
	<rdf:Bag>
	<rdf:li rdf:resource="http://identifiers.org/chebi/CHEBI:17268"/>
	</rdf:Bag>
	</bqbiol:isVersionOf>
	</rdf:Description>
	</rdf:RDF>
	</annotation>
            </species>
      <species boundaryCondition="false" constant="false" metaid="_5bce8513-b119-48a1-a03c-df0aaae5bf5e" hasOnlySubstanceUnits="true" initialAmount="0" sboTerm="SBO:0000299" compartment="default_compartment" name="84" id="P13">
        <annotation>
	<rdf:RDF xmlns:rdf="http://www.w3.org/1999/02/22-rdf-syntax-ns#" xmlns:bqbiol="http://biomodels.net/biology-qualifiers/">
	<rdf:Description rdf:about="#_5bce8513-b119-48a1-a03c-df0aaae5bf5e">
	<bqbiol:isVersionOf>
	<rdf:Bag>
	<rdf:li rdf:resource="http://identifiers.org/chebi/CHEBI:58429"/>
	</rdf:Bag>
	</bqbiol:isVersionOf>
	</rdf:Description>
	</rdf:RDF>
	</annotation>
            </species>
      <species boundaryCondition="false" constant="false" metaid="_6ec8bf2b-285f-44e5-871e-6dc3a41863aa" hasOnlySubstanceUnits="true" initialAmount="0" sboTerm="SBO:0000299" compartment="default_compartment" name="71" id="P14">
        <notes>
          <body xmlns="http://www.w3.org/1999/xhtml">
     <p/>
  </body>
        </notes>
        <annotation>
	<rdf:RDF xmlns:rdf="http://www.w3.org/1999/02/22-rdf-syntax-ns#" xmlns:bqbiol="http://biomodels.net/biology-qualifiers/">
	<rdf:Description rdf:about="#_6ec8bf2b-285f-44e5-871e-6dc3a41863aa">
	<bqbiol:isVersionOf>
	<rdf:Bag>
	<rdf:li rdf:resource="http://identifiers.org/chebi/CHEBI:17164"/>
	</rdf:Bag>
	</bqbiol:isVersionOf>
	</rdf:Description>
	</rdf:RDF>
	</annotation>
            </species>
      <species boundaryCondition="false" constant="false" metaid="_0dd352e3-fd48-42e8-9fab-bf97531a13fd" hasOnlySubstanceUnits="true" initialAmount="0" sboTerm="SBO:0000299" compartment="default_compartment" name="70" id="P15">
        <annotation>
	<rdf:RDF xmlns:rdf="http://www.w3.org/1999/02/22-rdf-syntax-ns#" xmlns:bqbiol="http://biomodels.net/biology-qualifiers/">
	<rdf:Description rdf:about="#_0dd352e3-fd48-42e8-9fab-bf97531a13fd">
	<bqbiol:isVersionOf>
	<rdf:Bag>
	<rdf:li rdf:resource="http://identifiers.org/chebi/CHEBI:16634"/>
	</rdf:Bag>
	</bqbiol:isVersionOf>
	</rdf:Description>
	</rdf:RDF>
	</annotation>
            </species>
      <species boundaryCondition="false" constant="false" metaid="_92767a8c-45bb-4972-ac7a-a1000fc15146" hasOnlySubstanceUnits="true" initialAmount="0" sboTerm="SBO:0000299" compartment="default_compartment" name="66" id="P16">
        <notes>
          <body xmlns="http://www.w3.org/1999/xhtml">
     <p/>
  </body>
        </notes>
        <annotation>
	<rdf:RDF xmlns:rdf="http://www.w3.org/1999/02/22-rdf-syntax-ns#" xmlns:bqbiol="http://biomodels.net/biology-qualifiers/">
	<rdf:Description rdf:about="#_92767a8c-45bb-4972-ac7a-a1000fc15146">
	<bqbiol:isVersionOf>
	<rdf:Bag>
	<rdf:li rdf:resource="http://identifiers.org/chebi/CHEBI:17992"/>
	</rdf:Bag>
	</bqbiol:isVersionOf>
	</rdf:Description>
	</rdf:RDF>
	</annotation>
            </species>
      <species boundaryCondition="false" constant="false" metaid="_1121b428-d6cc-4011-80f3-9c06015b3d40" hasOnlySubstanceUnits="true" initialAmount="0" sboTerm="SBO:0000299" compartment="default_compartment" name="83" id="P17">
        <annotation>
	<rdf:RDF xmlns:rdf="http://www.w3.org/1999/02/22-rdf-syntax-ns#" xmlns:bqbiol="http://biomodels.net/biology-qualifiers/">
	<rdf:Description rdf:about="#_1121b428-d6cc-4011-80f3-9c06015b3d40">
	<bqbiol:isVersionOf>
	<rdf:Bag>
	<rdf:li rdf:resource="http://identifiers.org/chebi/CHEBI:16551"/>
	</rdf:Bag>
	</bqbiol:isVersionOf>
	</rdf:Description>
	</rdf:RDF>
	</annotation>
            </species>
      <species boundaryCondition="false" constant="false" metaid="_53b9a6ae-051f-479c-b3c8-e269fc635f6e" hasOnlySubstanceUnits="true" initialAmount="0" sboTerm="SBO:0000299" compartment="default_compartment" name="69" id="P18">
        <annotation>
	<rdf:RDF xmlns:rdf="http://www.w3.org/1999/02/22-rdf-syntax-ns#" xmlns:bqbiol="http://biomodels.net/biology-qualifiers/">
	<rdf:Description rdf:about="#_53b9a6ae-051f-479c-b3c8-e269fc635f6e">
	<bqbiol:isVersionOf>
	<rdf:Bag>
	<rdf:li rdf:resource="http://identifiers.org/chebi/CHEBI:58401"/>
	</rdf:Bag>
	</bqbiol:isVersionOf>
	</rdf:Description>
	</rdf:RDF>
	</annotation>
            </species>
      <species boundaryCondition="false" constant="false" metaid="_7a741dbc-f296-4f88-aa3e-c009dee4a043" hasOnlySubstanceUnits="true" initialAmount="0" sboTerm="SBO:0000299" compartment="default_compartment" name="56" id="P19">
        <notes>
          <body xmlns="http://www.w3.org/1999/xhtml">
     <p/>
  </body>
        </notes>
        <annotation>
	<rdf:RDF xmlns:rdf="http://www.w3.org/1999/02/22-rdf-syntax-ns#" xmlns:bqbiol="http://biomodels.net/biology-qualifiers/">
	<rdf:Description rdf:about="#_7a741dbc-f296-4f88-aa3e-c009dee4a043">
	<bqbiol:isVersionOf>
	<rdf:Bag>
	<rdf:li rdf:resource="http://identifiers.org/chebi/CHEBI:58225"/>
	</rdf:Bag>
	</bqbiol:isVersionOf>
	</rdf:Description>
	</rdf:RDF>
	</annotation>
            </species>
      <species boundaryCondition="false" constant="false" metaid="_94737e15-e8d2-44dd-b375-c8015f3c8a1b" hasOnlySubstanceUnits="true" initialAmount="0" sboTerm="SBO:0000299" compartment="default_compartment" name="68" id="P20">
        <notes>
          <body xmlns="http://www.w3.org/1999/xhtml">
     <p/>
  </body>
        </notes>
        <annotation>
	<rdf:RDF xmlns:rdf="http://www.w3.org/1999/02/22-rdf-syntax-ns#" xmlns:bqbiol="http://biomodels.net/biology-qualifiers/">
	<rdf:Description rdf:about="#_94737e15-e8d2-44dd-b375-c8015f3c8a1b">
	<bqbiol:isVersionOf>
	<rdf:Bag>
	<rdf:li rdf:resource="http://identifiers.org/chebi/CHEBI:57642"/>
	</rdf:Bag>
	</bqbiol:isVersionOf>
	</rdf:Description>
	</rdf:RDF>
	</annotation>
            </species>
      <species boundaryCondition="false" constant="false" metaid="b1d2b417-a356-4152-92f8-71c0f3ae6249" hasOnlySubstanceUnits="true" initialAmount="0" sboTerm="SBO:0000299" compartment="default_compartment" name="49" id="P21">
        <notes>
          <body xmlns="http://www.w3.org/1999/xhtml">
     <p/>
  </body>
        </notes>
        <annotation>
	<rdf:RDF xmlns:rdf="http://www.w3.org/1999/02/22-rdf-syntax-ns#" xmlns:bqbiol="http://biomodels.net/biology-qualifiers/">
	<rdf:Description rdf:about="#b1d2b417-a356-4152-92f8-71c0f3ae6249">
	<bqbiol:isVersionOf>
	<rdf:Bag>
	<rdf:li rdf:resource="http://identifiers.org/chebi/CHEBI:58247"/>
	</rdf:Bag>
	</bqbiol:isVersionOf>
	</rdf:Description>
	</rdf:RDF>
	</annotation>
            </species>
      <species boundaryCondition="false" constant="false" metaid="aa44f885-f3cb-4231-9439-0182bff0b360" hasOnlySubstanceUnits="true" initialAmount="0" sboTerm="SBO:0000299" compartment="default_compartment" name="62" id="P22">
        <notes>
          <body xmlns="http://www.w3.org/1999/xhtml">
     <p/>
  </body>
        </notes>
        <annotation>
	<rdf:RDF xmlns:rdf="http://www.w3.org/1999/02/22-rdf-syntax-ns#" xmlns:bqbiol="http://biomodels.net/biology-qualifiers/">
	<rdf:Description rdf:about="#aa44f885-f3cb-4231-9439-0182bff0b360">
	<bqbiol:isVersionOf>
	<rdf:Bag>
	<rdf:li rdf:resource="http://identifiers.org/chebi/CHEBI:17924"/>
	</rdf:Bag>
	</bqbiol:isVersionOf>
	</rdf:Description>
	</rdf:RDF>
	</annotation>
            </species>
      <species boundaryCondition="false" constant="false" metaid="_00538c3c-a405-4763-b801-b4e1eacccedc" hasOnlySubstanceUnits="true" initialAmount="0" sboTerm="SBO:0000299" compartment="default_compartment" name="44" id="P23">
        <notes>
          <body xmlns="http://www.w3.org/1999/xhtml">
     <p/>
  </body>
        </notes>
        <annotation>
	<rdf:RDF xmlns:rdf="http://www.w3.org/1999/02/22-rdf-syntax-ns#" xmlns:bqbiol="http://biomodels.net/biology-qualifiers/">
	<rdf:Description rdf:about="#_00538c3c-a405-4763-b801-b4e1eacccedc">
	<bqbiol:isVersionOf>
	<rdf:Bag>
	<rdf:li rdf:resource="http://identifiers.org/chebi/CHEBI:15903"/>
	</rdf:Bag>
	</bqbiol:isVersionOf>
	</rdf:Description>
	</rdf:RDF>
	</annotation>
            </species>
      <species boundaryCondition="false" constant="false" metaid="f933c575-eed4-4c68-af47-9d51d0dbb78f" hasOnlySubstanceUnits="true" initialAmount="0" sboTerm="SBO:0000299" compartment="default_compartment" name="57" id="P24">
        <annotation>
	<rdf:RDF xmlns:rdf="http://www.w3.org/1999/02/22-rdf-syntax-ns#" xmlns:bqbiol="http://biomodels.net/biology-qualifiers/">
	<rdf:Description rdf:about="#f933c575-eed4-4c68-af47-9d51d0dbb78f">
	<bqbiol:isVersionOf>
	<rdf:Bag>
	<rdf:li rdf:resource="http://identifiers.org/chebi/CHEBI:17925"/>
	</rdf:Bag>
	</bqbiol:isVersionOf>
	</rdf:Description>
	</rdf:RDF>
	</annotation>
            </species>
      <species boundaryCondition="false" constant="false" metaid="_60ebfb21-591d-45e5-8ff0-2c2952013071" hasOnlySubstanceUnits="true" initialAmount="0" sboTerm="SBO:0000299" compartment="default_compartment" name="89" id="P25">
        <notes>
          <body xmlns="http://www.w3.org/1999/xhtml">
     <p/>
  </body>
        </notes>
        <annotation>
	<rdf:RDF xmlns:rdf="http://www.w3.org/1999/02/22-rdf-syntax-ns#" xmlns:bqbiol="http://biomodels.net/biology-qualifiers/">
	<rdf:Description rdf:about="#_60ebfb21-591d-45e5-8ff0-2c2952013071">
	<bqbiol:isVersionOf>
	<rdf:Bag>
	<rdf:li rdf:resource="http://identifiers.org/kegg.compound/C01923"/>
	</rdf:Bag>
	</bqbiol:isVersionOf>
	</rdf:Description>
	</rdf:RDF>
	</annotation>
            </species>
      <species boundaryCondition="false" constant="false" metaid="c04cb1fc-1c5b-466a-b736-d5fce8d66b00" hasOnlySubstanceUnits="true" initialAmount="0" sboTerm="SBO:0000299" compartment="default_compartment" name="58" id="P26">
        <notes>
          <body xmlns="http://www.w3.org/1999/xhtml">
     <p/>
  </body>
        </notes>
        <annotation>
	<rdf:RDF xmlns:rdf="http://www.w3.org/1999/02/22-rdf-syntax-ns#" xmlns:bqbiol="http://biomodels.net/biology-qualifiers/">
	<rdf:Description rdf:about="#c04cb1fc-1c5b-466a-b736-d5fce8d66b00">
	<bqbiol:isVersionOf>
	<rdf:Bag>
	<rdf:li rdf:resource="http://identifiers.org/pubchem.compound/25244286"/>
	</rdf:Bag>
	</bqbiol:isVersionOf>
	</rdf:Description>
	</rdf:RDF>
	</annotation>
            </species>
      <species boundaryCondition="false" constant="false" metaid="_6dda3c30-8d5c-4a21-9723-d12c2083cde9" hasOnlySubstanceUnits="true" initialAmount="0" sboTerm="SBO:0000299" compartment="default_compartment" name="81" id="P27">
        <notes>
          <body xmlns="http://www.w3.org/1999/xhtml">
     <p/>
  </body>
        </notes>
        <annotation>
	<rdf:RDF xmlns:rdf="http://www.w3.org/1999/02/22-rdf-syntax-ns#" xmlns:bqbiol="http://biomodels.net/biology-qualifiers/">
	<rdf:Description rdf:about="#_6dda3c30-8d5c-4a21-9723-d12c2083cde9">
	<bqbiol:isVersionOf>
	<rdf:Bag>
	<rdf:li rdf:resource="http://identifiers.org/kegg.compound/C00718"/>
	</rdf:Bag>
	</bqbiol:isVersionOf>
	</rdf:Description>
	</rdf:RDF>
	</annotation>
            </species>
      <species boundaryCondition="false" constant="false" metaid="_29c5a70b-a502-4719-908e-30039469e8cc" hasOnlySubstanceUnits="true" initialAmount="0" sboTerm="SBO:0000299" compartment="default_compartment" name="86" id="P28">
        <notes>
          <body xmlns="http://www.w3.org/1999/xhtml">
     <p/>
  </body>
        </notes>
        <annotation>
	<rdf:RDF xmlns:rdf="http://www.w3.org/1999/02/22-rdf-syntax-ns#" xmlns:bqbiol="http://biomodels.net/biology-qualifiers/">
	<rdf:Description rdf:about="#_29c5a70b-a502-4719-908e-30039469e8cc">
	<bqbiol:isVersionOf>
	<rdf:Bag>
	<rdf:li rdf:resource="http://identifiers.org/kegg.compound/C00718"/>
	</rdf:Bag>
	</bqbiol:isVersionOf>
	</rdf:Description>
	</rdf:RDF>
	</annotation>
            </species>
      <species boundaryCondition="false" constant="false" metaid="_7aa5a550-b6ae-43fc-a6f1-ad404c6462ca" hasOnlySubstanceUnits="true" initialAmount="0" sboTerm="SBO:0000299" compartment="default_compartment" name="61" id="P29">
        <notes>
          <body xmlns="http://www.w3.org/1999/xhtml">
     <p/>
  </body>
        </notes>
        <annotation>
	<rdf:RDF xmlns:rdf="http://www.w3.org/1999/02/22-rdf-syntax-ns#" xmlns:bqbiol="http://biomodels.net/biology-qualifiers/">
	<rdf:Description rdf:about="#_7aa5a550-b6ae-43fc-a6f1-ad404c6462ca">
	<bqbiol:isVersionOf>
	<rdf:Bag>
	<rdf:li rdf:resource="http://identifiers.org/chebi/CHEBI:18147"/>
	</rdf:Bag>
	</bqbiol:isVersionOf>
	</rdf:Description>
	</rdf:RDF>
	</annotation>
            </species>
      <species boundaryCondition="false" constant="false" metaid="f2e4a974-0b20-411c-9a3d-ad434afc1bf5" hasOnlySubstanceUnits="true" initialAmount="0" sboTerm="SBO:0000299" compartment="default_compartment" name="59" id="P30">
        <annotation>
	<rdf:RDF xmlns:rdf="http://www.w3.org/1999/02/22-rdf-syntax-ns#" xmlns:bqbiol="http://biomodels.net/biology-qualifiers/">
	<rdf:Description rdf:about="#f2e4a974-0b20-411c-9a3d-ad434afc1bf5">
	<bqbiol:isVersionOf>
	<rdf:Bag>
	<rdf:li rdf:resource="http://identifiers.org/kegg.compound/C00718"/>
	</rdf:Bag>
	</bqbiol:isVersionOf>
	</rdf:Description>
	</rdf:RDF>
	</annotation>
            </species>
      <species boundaryCondition="false" constant="false" metaid="f3b5552a-a947-44c9-80cd-248f61e8382c" hasOnlySubstanceUnits="true" initialAmount="0" sboTerm="SBO:0000299" compartment="default_compartment" name="43" id="P31">
        <notes>
          <body xmlns="http://www.w3.org/1999/xhtml">
     <p/>
  </body>
        </notes>
        <annotation>
	<rdf:RDF xmlns:rdf="http://www.w3.org/1999/02/22-rdf-syntax-ns#" xmlns:bqbiol="http://biomodels.net/biology-qualifiers/">
	<rdf:Description rdf:about="#f3b5552a-a947-44c9-80cd-248f61e8382c">
	<bqbiol:isVersionOf>
	<rdf:Bag>
	<rdf:li rdf:resource="http://identifiers.org/chebi/CHEBI:32966"/>
	</rdf:Bag>
	</bqbiol:isVersionOf>
	</rdf:Description>
	</rdf:RDF>
	</annotation>
            </species>
      <species boundaryCondition="false" constant="false" metaid="c77d76fb-fe81-4c85-ae99-5b89076339cc" hasOnlySubstanceUnits="true" initialAmount="0" sboTerm="SBO:0000299" compartment="default_compartment" name="45" id="P32">
        <annotation>
	<rdf:RDF xmlns:rdf="http://www.w3.org/1999/02/22-rdf-syntax-ns#" xmlns:bqbiol="http://biomodels.net/biology-qualifiers/">
	<rdf:Description rdf:about="#c77d76fb-fe81-4c85-ae99-5b89076339cc">
	<bqbiol:isVersionOf>
	<rdf:Bag>
	<rdf:li rdf:resource="http://identifiers.org/chebi/CHEBI:57737"/>
	</rdf:Bag>
	</bqbiol:isVersionOf>
	</rdf:Description>
	</rdf:RDF>
	</annotation>
            </species>
      <species boundaryCondition="false" constant="false" metaid="_61b8186a-1b82-4e07-a6a8-0be73b1040d1" hasOnlySubstanceUnits="true" initialAmount="0" sboTerm="SBO:0000299" compartment="default_compartment" name="32" id="P33">
        <notes>
          <body xmlns="http://www.w3.org/1999/xhtml">
     <p/>
  </body>
        </notes>
        <annotation>
	<rdf:RDF xmlns:rdf="http://www.w3.org/1999/02/22-rdf-syntax-ns#" xmlns:bqbiol="http://biomodels.net/biology-qualifiers/">
	<rdf:Description rdf:about="#_61b8186a-1b82-4e07-a6a8-0be73b1040d1">
	<bqbiol:isVersionOf>
	<rdf:Bag>
	<rdf:li rdf:resource="http://identifiers.org/chebi/CHEBI:16897"/>
	</rdf:Bag>
	</bqbiol:isVersionOf>
	</rdf:Description>
	</rdf:RDF>
	</annotation>
            </species>
      <species boundaryCondition="false" constant="false" metaid="_5f082c20-f403-4433-95a5-d439cfa8de7e" hasOnlySubstanceUnits="true" initialAmount="0" sboTerm="SBO:0000299" compartment="default_compartment" name="65" id="P34">
        <notes>
          <body xmlns="http://www.w3.org/1999/xhtml">
     <p/>
  </body>
        </notes>
        <annotation>
	<rdf:RDF xmlns:rdf="http://www.w3.org/1999/02/22-rdf-syntax-ns#" xmlns:bqbiol="http://biomodels.net/biology-qualifiers/">
	<rdf:Description rdf:about="#_5f082c20-f403-4433-95a5-d439cfa8de7e">
	<bqbiol:isVersionOf>
	<rdf:Bag>
	<rdf:li rdf:resource="http://identifiers.org/chebi/CHEBI:57483"/>
	</rdf:Bag>
	</bqbiol:isVersionOf>
	</rdf:Description>
	</rdf:RDF>
	</annotation>
            </species>
      <species boundaryCondition="false" constant="false" metaid="_604bd4b8-abc6-421b-9bd6-d1a575e1377c" hasOnlySubstanceUnits="true" initialAmount="0" sboTerm="SBO:0000299" compartment="default_compartment" name="42" id="P35">
        <notes>
          <body xmlns="http://www.w3.org/1999/xhtml">
     <p/>
  </body>
        </notes>
        <annotation>
	<rdf:RDF xmlns:rdf="http://www.w3.org/1999/02/22-rdf-syntax-ns#" xmlns:bqbiol="http://biomodels.net/biology-qualifiers/">
	<rdf:Description rdf:about="#_604bd4b8-abc6-421b-9bd6-d1a575e1377c">
	<bqbiol:isVersionOf>
	<rdf:Bag>
	<rdf:li rdf:resource="http://identifiers.org/chebi/CHEBI:59776"/>
	</rdf:Bag>
	</bqbiol:isVersionOf>
	</rdf:Description>
	</rdf:RDF>
	</annotation>
            </species>
      <species boundaryCondition="false" constant="false" metaid="_3c1aec82-8188-4caf-939d-7032283ed831" hasOnlySubstanceUnits="true" initialAmount="0" sboTerm="SBO:0000299" compartment="default_compartment" name="67" id="P36">
        <annotation>
	<rdf:RDF xmlns:rdf="http://www.w3.org/1999/02/22-rdf-syntax-ns#" xmlns:bqbiol="http://biomodels.net/biology-qualifiers/">
	<rdf:Description rdf:about="#_3c1aec82-8188-4caf-939d-7032283ed831">
	<bqbiol:isVersionOf>
	<rdf:Bag>
	<rdf:li rdf:resource="http://identifiers.org/pubchem.compound/25244771"/>
	</rdf:Bag>
	</bqbiol:isVersionOf>
	</rdf:Description>
	</rdf:RDF>
	</annotation>
            </species>
      <species boundaryCondition="false" constant="false" metaid="_828dd729-7df4-4c0c-87af-2a7e74d78c05" hasOnlySubstanceUnits="true" initialAmount="0" sboTerm="SBO:0000299" compartment="default_compartment" name="54" id="P37">
        <annotation>
	<rdf:RDF xmlns:rdf="http://www.w3.org/1999/02/22-rdf-syntax-ns#" xmlns:bqbiol="http://biomodels.net/biology-qualifiers/">
	<rdf:Description rdf:about="#_828dd729-7df4-4c0c-87af-2a7e74d78c05">
	<bqbiol:isVersionOf>
	<rdf:Bag>
	<rdf:li rdf:resource="http://identifiers.org/chebi/CHEBI:57955"/>
	</rdf:Bag>
	</bqbiol:isVersionOf>
	</rdf:Description>
	</rdf:RDF>
	</annotation>
            </species>
      <species boundaryCondition="false" constant="false" metaid="_0d74d7bc-f549-4ec3-a438-7aa616a2edf0" hasOnlySubstanceUnits="true" initialAmount="0" sboTerm="SBO:0000299" compartment="default_compartment" name="53" id="P38">
        <annotation>
	<rdf:RDF xmlns:rdf="http://www.w3.org/1999/02/22-rdf-syntax-ns#" xmlns:bqbiol="http://biomodels.net/biology-qualifiers/">
	<rdf:Description rdf:about="#_0d74d7bc-f549-4ec3-a438-7aa616a2edf0">
	<bqbiol:isVersionOf>
	<rdf:Bag>
	<rdf:li rdf:resource="http://identifiers.org/chebi/CHEBI:58759"/>
	</rdf:Bag>
	</bqbiol:isVersionOf>
	</rdf:Description>
	</rdf:RDF>
	</annotation>
            </species>
      <species boundaryCondition="false" constant="false" metaid="ebcc176b-61d4-4f5b-bea8-da460cf8d985" hasOnlySubstanceUnits="true" initialAmount="0" sboTerm="SBO:0000299" compartment="default_compartment" name="52" id="P39">
        <annotation>
	<rdf:RDF xmlns:rdf="http://www.w3.org/1999/02/22-rdf-syntax-ns#" xmlns:bqbiol="http://biomodels.net/biology-qualifiers/">
	<rdf:Description rdf:about="#ebcc176b-61d4-4f5b-bea8-da460cf8d985">
	<bqbiol:isVersionOf>
	<rdf:Bag>
	<rdf:li rdf:resource="http://identifiers.org/chebi/CHEBI:58121"/>
	</rdf:Bag>
	</bqbiol:isVersionOf>
	</rdf:Description>
	</rdf:RDF>
	</annotation>
            </species>
      <species boundaryCondition="false" constant="false" metaid="_203bacae-27fa-47e1-80d6-b6268dcc784d" hasOnlySubstanceUnits="true" initialAmount="0" sboTerm="SBO:0000299" compartment="default_compartment" name="41" id="P40">
        <annotation>
	<rdf:RDF xmlns:rdf="http://www.w3.org/1999/02/22-rdf-syntax-ns#" xmlns:bqbiol="http://biomodels.net/biology-qualifiers/">
	<rdf:Description rdf:about="#_203bacae-27fa-47e1-80d6-b6268dcc784d">
	<bqbiol:isVersionOf>
	<rdf:Bag>
	<rdf:li rdf:resource="http://identifiers.org/pubchem.compound/23405621"/>
	</rdf:Bag>
	</bqbiol:isVersionOf>
	</rdf:Description>
	</rdf:RDF>
	</annotation>
            </species>
      <species boundaryCondition="false" constant="false" metaid="b55a1100-2dc9-4133-b380-666c61498f84" hasOnlySubstanceUnits="true" initialAmount="0" sboTerm="SBO:0000299" compartment="default_compartment" name="40" id="P41">
        <notes>
          <body xmlns="http://www.w3.org/1999/xhtml">
     <p/>
  </body>
        </notes>
        <annotation>
	<rdf:RDF xmlns:rdf="http://www.w3.org/1999/02/22-rdf-syntax-ns#" xmlns:bqbiol="http://biomodels.net/biology-qualifiers/">
	<rdf:Description rdf:about="#b55a1100-2dc9-4133-b380-666c61498f84">
	<bqbiol:isVersionOf>
	<rdf:Bag>
	<rdf:li rdf:resource="http://identifiers.org/chebi/CHEBI:58272"/>
	</rdf:Bag>
	</bqbiol:isVersionOf>
	</rdf:Description>
	</rdf:RDF>
	</annotation>
            </species>
      <species boundaryCondition="false" constant="false" metaid="ec10fdc6-1ad5-49f4-ae5b-31d4034e3a3e" hasOnlySubstanceUnits="true" initialAmount="0" sboTerm="SBO:0000299" compartment="default_compartment" name="39" id="P42">
        <notes>
          <body xmlns="http://www.w3.org/1999/xhtml">
     <p/>
  </body>
        </notes>
        <annotation>
	<rdf:RDF xmlns:rdf="http://www.w3.org/1999/02/22-rdf-syntax-ns#" xmlns:bqbiol="http://biomodels.net/biology-qualifiers/">
	<rdf:Description rdf:about="#ec10fdc6-1ad5-49f4-ae5b-31d4034e3a3e">
	<bqbiol:isVersionOf>
	<rdf:Bag>
	<rdf:li rdf:resource="http://identifiers.org/chebi/CHEBI:58289"/>
	</rdf:Bag>
	</bqbiol:isVersionOf>
	</rdf:Description>
	</rdf:RDF>
	</annotation>
            </species>
      <species boundaryCondition="false" constant="false" metaid="_255eeb46-c8ac-4e17-8cf9-c9bdac8c4e95" hasOnlySubstanceUnits="true" initialAmount="0" sboTerm="SBO:0000299" compartment="default_compartment" name="46" id="P43">
        <notes>
          <body xmlns="http://www.w3.org/1999/xhtml">
     <p/>
  </body>
        </notes>
        <annotation>
	<rdf:RDF xmlns:rdf="http://www.w3.org/1999/02/22-rdf-syntax-ns#" xmlns:bqbiol="http://biomodels.net/biology-qualifiers/">
	<rdf:Description rdf:about="#_255eeb46-c8ac-4e17-8cf9-c9bdac8c4e95">
	<bqbiol:isVersionOf>
	<rdf:Bag>
	<rdf:li rdf:resource="http://identifiers.org/chebi/CHEBI:17797"/>
	</rdf:Bag>
	</bqbiol:isVersionOf>
	</rdf:Description>
	</rdf:RDF>
	</annotation>
            </species>
      <species boundaryCondition="false" constant="false" metaid="e084f989-b7b5-4f8b-8756-8258a5b1c3bc" hasOnlySubstanceUnits="true" initialAmount="0" sboTerm="SBO:0000299" compartment="default_compartment" name="60" id="P44">
        <notes>
          <body xmlns="http://www.w3.org/1999/xhtml">
     <p/>
  </body>
        </notes>
        <annotation>
	<rdf:RDF xmlns:rdf="http://www.w3.org/1999/02/22-rdf-syntax-ns#" xmlns:bqbiol="http://biomodels.net/biology-qualifiers/">
	<rdf:Description rdf:about="#e084f989-b7b5-4f8b-8756-8258a5b1c3bc">
	<bqbiol:isVersionOf>
	<rdf:Bag>
	<rdf:li rdf:resource="http://identifiers.org/pubchem.compound/4337391"/>
	</rdf:Bag>
	</bqbiol:isVersionOf>
	</rdf:Description>
	</rdf:RDF>
	</annotation>
            </species>
      <species boundaryCondition="false" constant="false" metaid="da432a74-987b-4ade-9258-7c5b4d078a9a" hasOnlySubstanceUnits="true" initialAmount="0" sboTerm="SBO:0000299" compartment="default_compartment" name="64" id="P45">
        <notes>
          <body xmlns="http://www.w3.org/1999/xhtml">
     <p/>
  </body>
        </notes>
        <annotation>
	<rdf:RDF xmlns:rdf="http://www.w3.org/1999/02/22-rdf-syntax-ns#" xmlns:bqbiol="http://biomodels.net/biology-qualifiers/">
	<rdf:Description rdf:about="#da432a74-987b-4ade-9258-7c5b4d078a9a">
	<bqbiol:encodes>
	<rdf:Bag>
	<rdf:li rdf:resource="http://identifiers.org/pubchem.compound/24916760"/>
	</rdf:Bag>
	</bqbiol:encodes>
	</rdf:Description>
	</rdf:RDF>
	</annotation>
            </species>
      <species boundaryCondition="false" constant="false" metaid="dfdeb88d-b136-4d05-80f1-21eeef7d8462" hasOnlySubstanceUnits="true" initialAmount="0" sboTerm="SBO:0000299" compartment="default_compartment" name="35" id="P46">
        <notes>
          <body xmlns="http://www.w3.org/1999/xhtml">
     <p/>
  </body>
        </notes>
        <annotation>
	<rdf:RDF xmlns:rdf="http://www.w3.org/1999/02/22-rdf-syntax-ns#" xmlns:bqbiol="http://biomodels.net/biology-qualifiers/">
	<rdf:Description rdf:about="#dfdeb88d-b136-4d05-80f1-21eeef7d8462">
	<bqbiol:isVersionOf>
	<rdf:Bag>
	<rdf:li rdf:resource="http://identifiers.org/chebi/CHEBI:29805"/>
	</rdf:Bag>
	</bqbiol:isVersionOf>
	</rdf:Description>
	</rdf:RDF>
	</annotation>
            </species>
      <species boundaryCondition="false" constant="false" metaid="_0d70a099-aaac-4b8a-8b9e-e11f6c725d71" hasOnlySubstanceUnits="true" initialAmount="0" sboTerm="SBO:0000299" compartment="default_compartment" name="13" id="P47">
        <notes>
          <body xmlns="http://www.w3.org/1999/xhtml">
     <p/>
  </body>
        </notes>
        <annotation>
	<rdf:RDF xmlns:rdf="http://www.w3.org/1999/02/22-rdf-syntax-ns#" xmlns:bqbiol="http://biomodels.net/biology-qualifiers/">
	<rdf:Description rdf:about="#_0d70a099-aaac-4b8a-8b9e-e11f6c725d71">
	<bqbiol:isVersionOf>
	<rdf:Bag>
	<rdf:li rdf:resource="http://identifiers.org/chebi/CHEBI:36655"/>
	</rdf:Bag>
	</bqbiol:isVersionOf>
	</rdf:Description>
	</rdf:RDF>
	</annotation>
            </species>
      <species boundaryCondition="false" constant="false" metaid="_976b8bcd-f498-4d02-b4a3-7f95c4906ef9" hasOnlySubstanceUnits="true" initialAmount="0" sboTerm="SBO:0000299" compartment="default_compartment" name="15" id="P48">
        <annotation>
	<rdf:RDF xmlns:rdf="http://www.w3.org/1999/02/22-rdf-syntax-ns#" xmlns:bqbiol="http://biomodels.net/biology-qualifiers/">
	<rdf:Description rdf:about="#_976b8bcd-f498-4d02-b4a3-7f95c4906ef9">
	<bqbiol:isVersionOf>
	<rdf:Bag>
	<rdf:li rdf:resource="http://identifiers.org/chebi/CHEBI:17180"/>
	</rdf:Bag>
	</bqbiol:isVersionOf>
	</rdf:Description>
	</rdf:RDF>
	</annotation>
            </species>
      <species boundaryCondition="false" constant="false" metaid="f8083e19-5a67-4943-bf1a-72c502471727" hasOnlySubstanceUnits="true" initialAmount="0" sboTerm="SBO:0000299" compartment="default_compartment" name="14" id="P49">
        <annotation>
	<rdf:RDF xmlns:rdf="http://www.w3.org/1999/02/22-rdf-syntax-ns#" xmlns:bqbiol="http://biomodels.net/biology-qualifiers/">
	<rdf:Description rdf:about="#f8083e19-5a67-4943-bf1a-72c502471727">
	<bqbiol:isVersionOf>
	<rdf:Bag>
	<rdf:li rdf:resource="http://identifiers.org/chebi/CHEBI:16659"/>
	</rdf:Bag>
	</bqbiol:isVersionOf>
	</rdf:Description>
	</rdf:RDF>
	</annotation>
            </species>
      <species boundaryCondition="false" constant="false" metaid="_146f37ba-e553-4113-b71c-b068be704f9f" hasOnlySubstanceUnits="true" initialAmount="0" sboTerm="SBO:0000299" compartment="default_compartment" name="33" id="P51">
        <annotation>
	<rdf:RDF xmlns:rdf="http://www.w3.org/1999/02/22-rdf-syntax-ns#" xmlns:bqbiol="http://biomodels.net/biology-qualifiers/">
	<rdf:Description rdf:about="#_146f37ba-e553-4113-b71c-b068be704f9f">
	<bqbiol:isVersionOf>
	<rdf:Bag>
	<rdf:li rdf:resource="http://identifiers.org/chebi/CHEBI:28300"/>
	</rdf:Bag>
	</bqbiol:isVersionOf>
	</rdf:Description>
	</rdf:RDF>
	</annotation>
            </species>
      <species boundaryCondition="false" constant="false" metaid="_734a10ea-44dc-4454-b1e9-709f3f3b920b" hasOnlySubstanceUnits="true" initialAmount="0" sboTerm="SBO:0000299" compartment="default_compartment" name="116" id="P52">
        <annotation>
	<rdf:RDF xmlns:rdf="http://www.w3.org/1999/02/22-rdf-syntax-ns#" xmlns:bqbiol="http://biomodels.net/biology-qualifiers/">
	<rdf:Description rdf:about="#_734a10ea-44dc-4454-b1e9-709f3f3b920b">
	<bqbiol:isVersionOf>
	<rdf:Bag>
	<rdf:li rdf:resource="http://identifiers.org/chebi/CHEBI:58228"/>
	</rdf:Bag>
	</bqbiol:isVersionOf>
	</rdf:Description>
	</rdf:RDF>
	</annotation>
            </species>
      <species boundaryCondition="false" constant="false" metaid="b07f3a08-e26e-4c12-9a0b-736f6aef1789" hasOnlySubstanceUnits="true" initialAmount="0" sboTerm="SBO:0000299" compartment="default_compartment" name="2" id="P53">
        <notes>
          <body xmlns="http://www.w3.org/1999/xhtml">
     <p/>
  </body>
        </notes>
        <annotation>
	<rdf:RDF xmlns:rdf="http://www.w3.org/1999/02/22-rdf-syntax-ns#" xmlns:bqbiol="http://biomodels.net/biology-qualifiers/">
	<rdf:Description rdf:about="#b07f3a08-e26e-4c12-9a0b-736f6aef1789">
	<bqbiol:isVersionOf>
	<rdf:Bag>
	<rdf:li rdf:resource="http://identifiers.org/chebi/CHEBI:29985"/>
	</rdf:Bag>
	</bqbiol:isVersionOf>
	</rdf:Description>
	</rdf:RDF>
	</annotation>
            </species>
      <species boundaryCondition="false" constant="false" metaid="_5aab47ce-0697-4605-b398-20a29df78220" hasOnlySubstanceUnits="true" initialAmount="0" sboTerm="SBO:0000299" compartment="default_compartment" name="23" id="P54">
        <annotation>
	<rdf:RDF xmlns:rdf="http://www.w3.org/1999/02/22-rdf-syntax-ns#" xmlns:bqbiol="http://biomodels.net/biology-qualifiers/">
	<rdf:Description rdf:about="#_5aab47ce-0697-4605-b398-20a29df78220">
	<bqbiol:isVersionOf>
	<rdf:Bag>
	<rdf:li rdf:resource="http://identifiers.org/chebi/CHEBI:29991"/>
	</rdf:Bag>
	</bqbiol:isVersionOf>
	</rdf:Description>
	</rdf:RDF>
	</annotation>
            </species>
      <species boundaryCondition="false" constant="false" metaid="_8ad6a91b-64ce-45b7-81d8-49dc486dfe81" hasOnlySubstanceUnits="true" initialAmount="0" sboTerm="SBO:0000299" compartment="default_compartment" name="117" id="P55">
        <annotation>
	<rdf:RDF xmlns:rdf="http://www.w3.org/1999/02/22-rdf-syntax-ns#" xmlns:bqbiol="http://biomodels.net/biology-qualifiers/">
	<rdf:Description rdf:about="#_8ad6a91b-64ce-45b7-81d8-49dc486dfe81">
	<bqbiol:isVersionOf>
	<rdf:Bag>
	<rdf:li rdf:resource="http://identifiers.org/pubchem.compound/21960964"/>
	</rdf:Bag>
	</bqbiol:isVersionOf>
	</rdf:Description>
	</rdf:RDF>
	</annotation>
            </species>
      <species boundaryCondition="false" constant="false" metaid="_377911f9-52d6-4ea2-aeb1-3e1782cc7b7a" hasOnlySubstanceUnits="true" initialAmount="0" sboTerm="SBO:0000299" compartment="default_compartment" name="118" id="P56">
        <notes>
          <body xmlns="http://www.w3.org/1999/xhtml">
     <p/>
  </body>
        </notes>
        <annotation>
	<rdf:RDF xmlns:rdf="http://www.w3.org/1999/02/22-rdf-syntax-ns#" xmlns:bqbiol="http://biomodels.net/biology-qualifiers/">
	<rdf:Description rdf:about="#_377911f9-52d6-4ea2-aeb1-3e1782cc7b7a">
	<bqbiol:isVersionOf>
	<rdf:Bag>
	<rdf:li rdf:resource="http://identifiers.org/chebi/CHEBI:30864"/>
	</rdf:Bag>
	</bqbiol:isVersionOf>
	</rdf:Description>
	</rdf:RDF>
	</annotation>
            </species>
      <species boundaryCondition="false" constant="false" metaid="_59efc9c0-8c87-4f90-b67e-b0d784adfbb3" hasOnlySubstanceUnits="true" initialAmount="0" sboTerm="SBO:0000299" compartment="default_compartment" name="119" id="P57">
        <annotation>
	<rdf:RDF xmlns:rdf="http://www.w3.org/1999/02/22-rdf-syntax-ns#" xmlns:bqbiol="http://biomodels.net/biology-qualifiers/">
	<rdf:Description rdf:about="#_59efc9c0-8c87-4f90-b67e-b0d784adfbb3">
	<bqbiol:isVersionOf>
	<rdf:Bag>
	<rdf:li rdf:resource="http://identifiers.org/chebi/CHEBI:30839"/>
	</rdf:Bag>
	</bqbiol:isVersionOf>
	</rdf:Description>
	</rdf:RDF>
	</annotation>
            </species>
      <species boundaryCondition="false" constant="false" metaid="a176a5e3-9c9b-4f7d-8245-992171820ea5" hasOnlySubstanceUnits="true" initialAmount="0" sboTerm="SBO:0000299" compartment="default_compartment" name="121" id="P58">
        <notes>
          <body xmlns="http://www.w3.org/1999/xhtml">
     <p/>
  </body>
        </notes>
        <annotation>
	<rdf:RDF xmlns:rdf="http://www.w3.org/1999/02/22-rdf-syntax-ns#" xmlns:bqbiol="http://biomodels.net/biology-qualifiers/">
	<rdf:Description rdf:about="#a176a5e3-9c9b-4f7d-8245-992171820ea5">
	<bqbiol:isVersionOf>
	<rdf:Bag>
	<rdf:li rdf:resource="http://identifiers.org/chebi/CHEBI:58017"/>
	</rdf:Bag>
	</bqbiol:isVersionOf>
	</rdf:Description>
	</rdf:RDF>
	</annotation>
            </species>
      <species boundaryCondition="false" constant="false" metaid="_2678dcf0-f01c-4cd9-8ae8-b5456572abda" hasOnlySubstanceUnits="true" initialAmount="0" sboTerm="SBO:0000299" compartment="default_compartment" name="120" id="P59">
        <notes>
          <body xmlns="http://www.w3.org/1999/xhtml">
     <p/>
  </body>
        </notes>
        <annotation>
	<rdf:RDF xmlns:rdf="http://www.w3.org/1999/02/22-rdf-syntax-ns#" xmlns:bqbiol="http://biomodels.net/biology-qualifiers/">
	<rdf:Description rdf:about="#_2678dcf0-f01c-4cd9-8ae8-b5456572abda">
	<bqbiol:isVersionOf>
	<rdf:Bag>
	<rdf:li rdf:resource="http://identifiers.org/pubchem.compound/25245207"/>
	</rdf:Bag>
	</bqbiol:isVersionOf>
	</rdf:Description>
	</rdf:RDF>
	</annotation>
            </species>
      <species boundaryCondition="false" constant="false" metaid="_6139eb58-a694-448b-878c-e0189f2f78f8" hasOnlySubstanceUnits="true" initialAmount="0" sboTerm="SBO:0000299" compartment="default_compartment" name="80" id="P60">
        <notes>
          <body xmlns="http://www.w3.org/1999/xhtml">
     <p/>
  </body>
        </notes>
        <annotation>
	<rdf:RDF xmlns:rdf="http://www.w3.org/1999/02/22-rdf-syntax-ns#" xmlns:bqbiol="http://biomodels.net/biology-qualifiers/">
	<rdf:Description rdf:about="#_6139eb58-a694-448b-878c-e0189f2f78f8">
	<bqbiol:isVersionOf>
	<rdf:Bag>
	<rdf:li rdf:resource="http://identifiers.org/chebi/CHEBI:57865"/>
	</rdf:Bag>
	</bqbiol:isVersionOf>
	</rdf:Description>
	</rdf:RDF>
	</annotation>
            </species>
      <species boundaryCondition="false" constant="false" metaid="_4885734f-d28d-4a09-91ea-1de75c332ec2" hasOnlySubstanceUnits="true" initialAmount="0" sboTerm="SBO:0000299" compartment="default_compartment" name="129" id="P61">
        <annotation>
	<rdf:RDF xmlns:rdf="http://www.w3.org/1999/02/22-rdf-syntax-ns#" xmlns:bqbiol="http://biomodels.net/biology-qualifiers/">
	<rdf:Description rdf:about="#_4885734f-d28d-4a09-91ea-1de75c332ec2">
	<bqbiol:isVersionOf>
	<rdf:Bag>
	<rdf:li rdf:resource="http://identifiers.org/chebi/CHEBI:46398"/>
	</rdf:Bag>
	</bqbiol:isVersionOf>
	</rdf:Description>
	</rdf:RDF>
	</annotation>
            </species>
      <species boundaryCondition="false" constant="false" metaid="_46b9a61a-efbe-4b83-bec7-7ff3df1a450e" hasOnlySubstanceUnits="true" initialAmount="0" sboTerm="SBO:0000299" compartment="default_compartment" name="63" id="P62">
        <annotation>
	<rdf:RDF xmlns:rdf="http://www.w3.org/1999/02/22-rdf-syntax-ns#" xmlns:bqbiol="http://biomodels.net/biology-qualifiers/">
	<rdf:Description rdf:about="#_46b9a61a-efbe-4b83-bec7-7ff3df1a450e">
	<bqbiol:isVersionOf>
	<rdf:Bag>
	<rdf:li rdf:resource="http://identifiers.org/chebi/CHEBI:15824"/>
	</rdf:Bag>
	</bqbiol:isVersionOf>
	</rdf:Description>
	</rdf:RDF>
	</annotation>
            </species>
      <species boundaryCondition="false" constant="false" metaid="_3762032c-772f-4963-b70f-ca3073687269" hasOnlySubstanceUnits="true" initialAmount="0" sboTerm="SBO:0000299" compartment="default_compartment" name="122" id="P63">
        <annotation>
	<rdf:RDF xmlns:rdf="http://www.w3.org/1999/02/22-rdf-syntax-ns#" xmlns:bqbiol="http://biomodels.net/biology-qualifiers/">
	<rdf:Description rdf:about="#_3762032c-772f-4963-b70f-ca3073687269">
	<bqbiol:isVersionOf>
	<rdf:Bag>
	<rdf:li rdf:resource="http://identifiers.org/chebi/CHEBI:37563"/>
	</rdf:Bag>
	</bqbiol:isVersionOf>
	</rdf:Description>
	</rdf:RDF>
	</annotation>
            </species>
      <species boundaryCondition="false" constant="false" metaid="_99d8f887-c635-4378-be38-8dca2fe62cd4" hasOnlySubstanceUnits="true" initialAmount="0" sboTerm="SBO:0000299" compartment="default_compartment" name="128" id="P64">
        <notes>
          <body xmlns="http://www.w3.org/1999/xhtml">
     <p/>
  </body>
        </notes>
        <annotation>
	<rdf:RDF xmlns:rdf="http://www.w3.org/1999/02/22-rdf-syntax-ns#" xmlns:bqbiol="http://biomodels.net/biology-qualifiers/">
	<rdf:Description rdf:about="#_99d8f887-c635-4378-be38-8dca2fe62cd4">
	<bqbiol:isVersionOf>
	<rdf:Bag>
	<rdf:li rdf:resource="http://identifiers.org/chebi/CHEBI:58069"/>
	</rdf:Bag>
	</bqbiol:isVersionOf>
	</rdf:Description>
	</rdf:RDF>
	</annotation>
            </species>
      <species boundaryCondition="false" constant="false" metaid="_92602a3c-f292-47c7-9928-9810adc8f9d6" hasOnlySubstanceUnits="true" initialAmount="0" sboTerm="SBO:0000299" compartment="default_compartment" name="123" id="P65">
        <notes>
          <body xmlns="http://www.w3.org/1999/xhtml">
     <p/>
  </body>
        </notes>
        <annotation>
	<rdf:RDF xmlns:rdf="http://www.w3.org/1999/02/22-rdf-syntax-ns#" xmlns:bqbiol="http://biomodels.net/biology-qualifiers/">
	<rdf:Description rdf:about="#_92602a3c-f292-47c7-9928-9810adc8f9d6">
	<bqbiol:isVersionOf>
	<rdf:Bag>
	<rdf:li rdf:resource="http://identifiers.org/chebi/CHEBI:60377"/>
	</rdf:Bag>
	</bqbiol:isVersionOf>
	</rdf:Description>
	</rdf:RDF>
	</annotation>
            </species>
      <species boundaryCondition="false" constant="false" metaid="_66e14eaa-3f22-43be-8a6b-2343419ba5a6" hasOnlySubstanceUnits="true" initialAmount="0" sboTerm="SBO:0000299" compartment="default_compartment" name="126" id="P66">
        <annotation>
	<rdf:RDF xmlns:rdf="http://www.w3.org/1999/02/22-rdf-syntax-ns#" xmlns:bqbiol="http://biomodels.net/biology-qualifiers/">
	<rdf:Description rdf:about="#_66e14eaa-3f22-43be-8a6b-2343419ba5a6">
	<bqbiol:isVersionOf>
	<rdf:Bag>
	<rdf:li rdf:resource="http://identifiers.org/chebi/CHEBI:16704"/>
	</rdf:Bag>
	</bqbiol:isVersionOf>
	</rdf:Description>
	</rdf:RDF>
	</annotation>
            </species>
      <species boundaryCondition="false" constant="false" metaid="_1b4af8f5-4eba-4200-9268-40767d002168" hasOnlySubstanceUnits="true" initialAmount="0" sboTerm="SBO:0000299" compartment="default_compartment" name="127" id="P67">
        <annotation>
	<rdf:RDF xmlns:rdf="http://www.w3.org/1999/02/22-rdf-syntax-ns#" xmlns:bqbiol="http://biomodels.net/biology-qualifiers/">
	<rdf:Description rdf:about="#_1b4af8f5-4eba-4200-9268-40767d002168">
	<bqbiol:isVersionOf>
	<rdf:Bag>
	<rdf:li rdf:resource="http://identifiers.org/chebi/CHEBI:17562"/>
	</rdf:Bag>
	</bqbiol:isVersionOf>
	</rdf:Description>
	</rdf:RDF>
	</annotation>
            </species>
      <species boundaryCondition="false" constant="false" metaid="_10eeba6f-06e6-4f8f-8298-8f5907c7e3cc" hasOnlySubstanceUnits="true" initialAmount="0" sboTerm="SBO:0000299" compartment="default_compartment" name="24" id="P68">
        <annotation>
	<rdf:RDF xmlns:rdf="http://www.w3.org/1999/02/22-rdf-syntax-ns#" xmlns:bqbiol="http://biomodels.net/biology-qualifiers/">
	<rdf:Description rdf:about="#_10eeba6f-06e6-4f8f-8298-8f5907c7e3cc">
	<bqbiol:isVersionOf>
	<rdf:Bag>
	<rdf:li rdf:resource="http://identifiers.org/chebi/CHEBI:17568"/>
	</rdf:Bag>
	</bqbiol:isVersionOf>
	</rdf:Description>
	</rdf:RDF>
	</annotation>
            </species>
      <species boundaryCondition="false" constant="false" metaid="_116de809-33f5-47e1-9c3f-43bc410e6ed6" hasOnlySubstanceUnits="true" initialAmount="0" sboTerm="SBO:0000299" compartment="default_compartment" name="124" id="P69">
        <annotation>
	<rdf:RDF xmlns:rdf="http://www.w3.org/1999/02/22-rdf-syntax-ns#" xmlns:bqbiol="http://biomodels.net/biology-qualifiers/">
	<rdf:Description rdf:about="#_116de809-33f5-47e1-9c3f-43bc410e6ed6">
	<bqbiol:isVersionOf>
	<rdf:Bag>
	<rdf:li rdf:resource="http://identifiers.org/chebi/CHEBI:15901"/>
	</rdf:Bag>
	</bqbiol:isVersionOf>
	</rdf:Description>
	</rdf:RDF>
	</annotation>
            </species>
      <species boundaryCondition="false" constant="false" metaid="_438d1f3a-990e-4946-9da4-987119a21cfb" hasOnlySubstanceUnits="true" initialAmount="0" sboTerm="SBO:0000299" compartment="default_compartment" name="125" id="P70">
        <annotation>
	<rdf:RDF xmlns:rdf="http://www.w3.org/1999/02/22-rdf-syntax-ns#" xmlns:bqbiol="http://biomodels.net/biology-qualifiers/">
	<rdf:Description rdf:about="#_438d1f3a-990e-4946-9da4-987119a21cfb">
	<bqbiol:isVersionOf>
	<rdf:Bag>
	<rdf:li rdf:resource="http://identifiers.org/chebi/CHEBI:11892"/>
	</rdf:Bag>
	</bqbiol:isVersionOf>
	</rdf:Description>
	</rdf:RDF>
	</annotation>
            </species>
      <species boundaryCondition="false" constant="false" metaid="dfa55a6c-e2d4-4a15-9680-f87d6388d11e" hasOnlySubstanceUnits="true" initialAmount="0" sboTerm="SBO:0000299" compartment="default_compartment" name="21" id="P71">
        <annotation>
	<rdf:RDF xmlns:rdf="http://www.w3.org/1999/02/22-rdf-syntax-ns#" xmlns:bqbiol="http://biomodels.net/biology-qualifiers/">
	<rdf:Description rdf:about="#dfa55a6c-e2d4-4a15-9680-f87d6388d11e">
	<bqbiol:isVersionOf>
	<rdf:Bag>
	<rdf:li rdf:resource="http://identifiers.org/chebi/CHEBI:16977"/>
	</rdf:Bag>
	</bqbiol:isVersionOf>
	</rdf:Description>
	</rdf:RDF>
	</annotation>
            </species>
      <species boundaryCondition="false" constant="false" metaid="dbe348ad-a0f1-476c-a11e-33c6cece7554" hasOnlySubstanceUnits="true" initialAmount="0" sboTerm="SBO:0000299" compartment="default_compartment" name="79" id="P72">
        <notes>
          <body xmlns="http://www.w3.org/1999/xhtml">
     <p/>
  </body>
        </notes>
        <annotation>
	<rdf:RDF xmlns:rdf="http://www.w3.org/1999/02/22-rdf-syntax-ns#" xmlns:bqbiol="http://biomodels.net/biology-qualifiers/">
	<rdf:Description rdf:about="#dbe348ad-a0f1-476c-a11e-33c6cece7554">
	<bqbiol:isVersionOf>
	<rdf:Bag>
	<rdf:li rdf:resource="http://identifiers.org/chebi/CHEBI:57706"/>
	</rdf:Bag>
	</bqbiol:isVersionOf>
	</rdf:Description>
	</rdf:RDF>
	</annotation>
            </species>
      <species boundaryCondition="false" constant="false" metaid="_78123ef7-b923-4315-be34-f148bb234d97" hasOnlySubstanceUnits="true" initialAmount="0" sboTerm="SBO:0000299" compartment="default_compartment" name="20" id="P73">
        <notes>
          <body xmlns="http://www.w3.org/1999/xhtml">
     <p/>
  </body>
        </notes>
        <annotation>
	<rdf:RDF xmlns:rdf="http://www.w3.org/1999/02/22-rdf-syntax-ns#" xmlns:bqbiol="http://biomodels.net/biology-qualifiers/">
	<rdf:Description rdf:about="#_78123ef7-b923-4315-be34-f148bb234d97">
	<bqbiol:isVersionOf>
	<rdf:Bag>
	<rdf:li rdf:resource="http://identifiers.org/chebi/CHEBI:15361"/>
	</rdf:Bag>
	</bqbiol:isVersionOf>
	</rdf:Description>
	</rdf:RDF>
	</annotation>
            </species>
      <species boundaryCondition="false" constant="false" metaid="_202787c2-9ddb-4c1d-a068-5d2a2b65a149" hasOnlySubstanceUnits="true" initialAmount="0" sboTerm="SBO:0000299" compartment="default_compartment" name="3" id="P74">
        <notes>
          <body xmlns="http://www.w3.org/1999/xhtml">
     <p/>
  </body>
        </notes>
        <annotation>
	<rdf:RDF xmlns:rdf="http://www.w3.org/1999/02/22-rdf-syntax-ns#" xmlns:bqbiol="http://biomodels.net/biology-qualifiers/">
	<rdf:Description rdf:about="#_202787c2-9ddb-4c1d-a068-5d2a2b65a149">
	<bqbiol:isVersionOf>
	<rdf:Bag>
	<rdf:li rdf:resource="http://identifiers.org/chebi/CHEBI:59888"/>
	</rdf:Bag>
	</bqbiol:isVersionOf>
	</rdf:Description>
	</rdf:RDF>
	</annotation>
            </species>
      <species boundaryCondition="false" constant="false" metaid="_35f5da9c-ac80-474c-bce1-7cb28869815e" hasOnlySubstanceUnits="true" initialAmount="0" sboTerm="SBO:0000299" compartment="default_compartment" name="9" id="P75">
        <notes>
          <body xmlns="http://www.w3.org/1999/xhtml">
     <p/>
  </body>
        </notes>
        <annotation>
	<rdf:RDF xmlns:rdf="http://www.w3.org/1999/02/22-rdf-syntax-ns#" xmlns:bqbiol="http://biomodels.net/biology-qualifiers/">
	<rdf:Description rdf:about="#_35f5da9c-ac80-474c-bce1-7cb28869815e">
	<bqbiol:isVersionOf>
	<rdf:Bag>
	<rdf:li rdf:resource="http://identifiers.org/chebi/CHEBI:16810"/>
	</rdf:Bag>
	</bqbiol:isVersionOf>
	</rdf:Description>
	</rdf:RDF>
	</annotation>
            </species>
      <species boundaryCondition="false" constant="false" metaid="eaedc103-43fe-4192-8a06-dd722f91b54f" hasOnlySubstanceUnits="true" initialAmount="0" sboTerm="SBO:0000299" compartment="default_compartment" name="93" id="P76">
        <notes>
          <body xmlns="http://www.w3.org/1999/xhtml">
     <p/>
  </body>
        </notes>
        <annotation>
	<rdf:RDF xmlns:rdf="http://www.w3.org/1999/02/22-rdf-syntax-ns#" xmlns:bqbiol="http://biomodels.net/biology-qualifiers/">
	<rdf:Description rdf:about="#eaedc103-43fe-4192-8a06-dd722f91b54f">
	<bqbiol:isVersionOf>
	<rdf:Bag>
	<rdf:li rdf:resource="http://identifiers.org/chebi/CHEBI:57287"/>
	</rdf:Bag>
	</bqbiol:isVersionOf>
	</rdf:Description>
	</rdf:RDF>
	</annotation>
            </species>
      <species boundaryCondition="false" constant="false" metaid="d7aa2a5c-6658-4727-8db4-2555bbe8cbe2" hasOnlySubstanceUnits="true" initialAmount="0" sboTerm="SBO:0000299" compartment="default_compartment" name="4" id="P77">
        <notes>
          <body xmlns="http://www.w3.org/1999/xhtml">
     <p/>
  </body>
        </notes>
        <annotation>
	<rdf:RDF xmlns:rdf="http://www.w3.org/1999/02/22-rdf-syntax-ns#" xmlns:bqbiol="http://biomodels.net/biology-qualifiers/">
	<rdf:Description rdf:about="#d7aa2a5c-6658-4727-8db4-2555bbe8cbe2">
	<bqbiol:isVersionOf>
	<rdf:Bag>
	<rdf:li rdf:resource="http://identifiers.org/chebi/CHEBI:30031"/>
	</rdf:Bag>
	</bqbiol:isVersionOf>
	</rdf:Description>
	</rdf:RDF>
	</annotation>
            </species>
      <species boundaryCondition="false" constant="false" metaid="ca0496e6-2f2b-4bff-9e70-259539a7940e" hasOnlySubstanceUnits="true" initialAmount="0" sboTerm="SBO:0000299" compartment="default_compartment" name="5" id="P78">
        <annotation>
	<rdf:RDF xmlns:rdf="http://www.w3.org/1999/02/22-rdf-syntax-ns#" xmlns:bqbiol="http://biomodels.net/biology-qualifiers/">
	<rdf:Description rdf:about="#ca0496e6-2f2b-4bff-9e70-259539a7940e">
	<bqbiol:isVersionOf>
	<rdf:Bag>
	<rdf:li rdf:resource="http://identifiers.org/pubchem.compound/25245777"/>
	</rdf:Bag>
	</bqbiol:isVersionOf>
	</rdf:Description>
	</rdf:RDF>
	</annotation>
            </species>
      <species boundaryCondition="false" constant="false" metaid="_502c85d7-b56f-4776-800a-c12628b5cf08" hasOnlySubstanceUnits="true" initialAmount="0" sboTerm="SBO:0000299" compartment="default_compartment" name="6" id="P79">
        <annotation>
	<rdf:RDF xmlns:rdf="http://www.w3.org/1999/02/22-rdf-syntax-ns#" xmlns:bqbiol="http://biomodels.net/biology-qualifiers/">
	<rdf:Description rdf:about="#_502c85d7-b56f-4776-800a-c12628b5cf08">
	<bqbiol:isVersionOf>
	<rdf:Bag>
	<rdf:li rdf:resource="http://identifiers.org/chebi/CHEBI:29806"/>
	</rdf:Bag>
	</bqbiol:isVersionOf>
	</rdf:Description>
	</rdf:RDF>
	</annotation>
            </species>
      <species boundaryCondition="false" constant="false" metaid="d7aef6b1-4a66-42c1-b08d-6e030cf7e080" hasOnlySubstanceUnits="true" initialAmount="0" sboTerm="SBO:0000299" compartment="default_compartment" name="8" id="P80">
        <annotation>
	<rdf:RDF xmlns:rdf="http://www.w3.org/1999/02/22-rdf-syntax-ns#" xmlns:bqbiol="http://biomodels.net/biology-qualifiers/">
	<rdf:Description rdf:about="#d7aef6b1-4a66-42c1-b08d-6e030cf7e080">
	<bqbiol:isVersionOf>
	<rdf:Bag>
	<rdf:li rdf:resource="http://identifiers.org/chebi/CHEBI:15589"/>
	</rdf:Bag>
	</bqbiol:isVersionOf>
	</rdf:Description>
	</rdf:RDF>
	</annotation>
            </species>
      <species boundaryCondition="false" constant="false" metaid="_0172868f-5aff-4c74-976d-426c793bf157" hasOnlySubstanceUnits="true" initialAmount="0" sboTerm="SBO:0000299" compartment="default_compartment" name="12" id="P81">
        <notes>
          <body xmlns="http://www.w3.org/1999/xhtml">
     <p/>
  </body>
        </notes>
        <annotation>
	<rdf:RDF xmlns:rdf="http://www.w3.org/1999/02/22-rdf-syntax-ns#" xmlns:bqbiol="http://biomodels.net/biology-qualifiers/">
	<rdf:Description rdf:about="#_0172868f-5aff-4c74-976d-426c793bf157">
	<bqbiol:isVersionOf>
	<rdf:Bag>
	<rdf:li rdf:resource="http://identifiers.org/chebi/CHEBI:16452"/>
	</rdf:Bag>
	</bqbiol:isVersionOf>
	</rdf:Description>
	</rdf:RDF>
	</annotation>
            </species>
      <species boundaryCondition="false" constant="false" metaid="_755d018b-466c-451b-97cc-bfc96e2c66ee" hasOnlySubstanceUnits="true" initialAmount="0" sboTerm="SBO:0000299" compartment="default_compartment" name="11" id="P82">
        <notes>
          <body xmlns="http://www.w3.org/1999/xhtml">
     <p/>
  </body>
        </notes>
        <annotation>
	<rdf:RDF xmlns:rdf="http://www.w3.org/1999/02/22-rdf-syntax-ns#" xmlns:bqbiol="http://biomodels.net/biology-qualifiers/">
	<rdf:Description rdf:about="#_755d018b-466c-451b-97cc-bfc96e2c66ee">
	<bqbiol:isVersionOf>
	<rdf:Bag>
	<rdf:li rdf:resource="http://identifiers.org/chebi/CHEBI:16947"/>
	</rdf:Bag>
	</bqbiol:isVersionOf>
	</rdf:Description>
	</rdf:RDF>
	</annotation>
            </species>
      <species boundaryCondition="false" constant="false" metaid="_8fc17112-02df-46a6-afb9-182bd00dab3c" hasOnlySubstanceUnits="true" initialAmount="0" sboTerm="SBO:0000299" compartment="default_compartment" name="92" id="P83">
        <annotation>
	<rdf:RDF xmlns:rdf="http://www.w3.org/1999/02/22-rdf-syntax-ns#" xmlns:bqbiol="http://biomodels.net/biology-qualifiers/">
	<rdf:Description rdf:about="#_8fc17112-02df-46a6-afb9-182bd00dab3c">
	<bqbiol:isVersionOf>
	<rdf:Bag>
	<rdf:li rdf:resource="http://identifiers.org/chebi/CHEBI:15351"/>
	</rdf:Bag>
	</bqbiol:isVersionOf>
	</rdf:Description>
	</rdf:RDF>
	</annotation>
            </species>
      <species boundaryCondition="false" constant="false" metaid="_16c45174-1fab-4653-9bac-971c705a1f58" hasOnlySubstanceUnits="true" initialAmount="0" sboTerm="SBO:0000299" compartment="default_compartment" name="10" id="P84">
        <annotation>
	<rdf:RDF xmlns:rdf="http://www.w3.org/1999/02/22-rdf-syntax-ns#" xmlns:bqbiol="http://biomodels.net/biology-qualifiers/">
	<rdf:Description rdf:about="#_16c45174-1fab-4653-9bac-971c705a1f58">
	<bqbiol:isVersionOf>
	<rdf:Bag>
	<rdf:li rdf:resource="http://identifiers.org/chebi/CHEBI:30887"/>
	</rdf:Bag>
	</bqbiol:isVersionOf>
	</rdf:Description>
	</rdf:RDF>
	</annotation>
            </species>
      <species boundaryCondition="false" constant="false" metaid="_6e6ec0be-7f8c-4542-9a2d-191e5e08db42" hasOnlySubstanceUnits="true" initialAmount="0" sboTerm="SBO:0000299" compartment="default_compartment" name="34" id="P85">
        <notes>
          <body xmlns="http://www.w3.org/1999/xhtml">
     <p/>
  </body>
        </notes>
        <annotation>
	<rdf:RDF xmlns:rdf="http://www.w3.org/1999/02/22-rdf-syntax-ns#" xmlns:bqbiol="http://biomodels.net/biology-qualifiers/">
	<rdf:Description rdf:about="#_6e6ec0be-7f8c-4542-9a2d-191e5e08db42">
	<bqbiol:isVersionOf>
	<rdf:Bag>
	<rdf:li rdf:resource="http://identifiers.org/chebi/CHEBI:58702"/>
	</rdf:Bag>
	</bqbiol:isVersionOf>
	</rdf:Description>
	</rdf:RDF>
	</annotation>
            </species>
      <species boundaryCondition="false" constant="false" metaid="f91dc233-24a8-457d-8654-98c4f4cb3f9e" hasOnlySubstanceUnits="true" initialAmount="0" sboTerm="SBO:0000299" compartment="default_compartment" name="18" id="P86">
        <notes>
          <body xmlns="http://www.w3.org/1999/xhtml">
     <p/>
  </body>
        </notes>
        <annotation>
	<rdf:RDF xmlns:rdf="http://www.w3.org/1999/02/22-rdf-syntax-ns#" xmlns:bqbiol="http://biomodels.net/biology-qualifiers/">
	<rdf:Description rdf:about="#f91dc233-24a8-457d-8654-98c4f4cb3f9e">
	<bqbiol:isVersionOf>
	<rdf:Bag>
	<rdf:li rdf:resource="http://identifiers.org/chebi/CHEBI:15428"/>
	</rdf:Bag>
	</bqbiol:isVersionOf>
	</rdf:Description>
	</rdf:RDF>
	</annotation>
            </species>
      <species boundaryCondition="false" constant="false" metaid="b421fbab-35dd-4d15-bf82-36bb49f80dbb" hasOnlySubstanceUnits="true" initialAmount="0" sboTerm="SBO:0000299" compartment="default_compartment" name="16" id="P87">
        <annotation>
	<rdf:RDF xmlns:rdf="http://www.w3.org/1999/02/22-rdf-syntax-ns#" xmlns:bqbiol="http://biomodels.net/biology-qualifiers/">
	<rdf:Description rdf:about="#b421fbab-35dd-4d15-bf82-36bb49f80dbb">
	<bqbiol:isVersionOf>
	<rdf:Bag>
	<rdf:li rdf:resource="http://identifiers.org/chebi/CHEBI:17822"/>
	</rdf:Bag>
	</bqbiol:isVersionOf>
	</rdf:Description>
	</rdf:RDF>
	</annotation>
            </species>
      <species boundaryCondition="false" constant="false" metaid="d9903140-b540-4371-9a04-79e431bd8b2e" hasOnlySubstanceUnits="true" initialAmount="0" sboTerm="SBO:0000299" compartment="default_compartment" name="38" id="P88">
        <annotation>
	<rdf:RDF xmlns:rdf="http://www.w3.org/1999/02/22-rdf-syntax-ns#" xmlns:bqbiol="http://biomodels.net/biology-qualifiers/">
	<rdf:Description rdf:about="#d9903140-b540-4371-9a04-79e431bd8b2e">
	<bqbiol:isVersionOf>
	<rdf:Bag>
	<rdf:li rdf:resource="http://identifiers.org/chebi/CHEBI:30089"/>
	</rdf:Bag>
	</bqbiol:isVersionOf>
	</rdf:Description>
	</rdf:RDF>
	</annotation>
            </species>
      <species boundaryCondition="false" constant="false" metaid="_5b73b272-2631-4578-8578-f7a09fc1dd3f" hasOnlySubstanceUnits="true" initialAmount="0" sboTerm="SBO:0000299" compartment="default_compartment" name="91" id="P89">
        <notes>
          <body xmlns="http://www.w3.org/1999/xhtml">
     <p/>
  </body>
        </notes>
        <annotation>
	<rdf:RDF xmlns:rdf="http://www.w3.org/1999/02/22-rdf-syntax-ns#" xmlns:bqbiol="http://biomodels.net/biology-qualifiers/">
	<rdf:Description rdf:about="#_5b73b272-2631-4578-8578-f7a09fc1dd3f">
	<bqbiol:isVersionOf>
	<rdf:Bag>
	<rdf:li rdf:resource="http://identifiers.org/chebi/CHEBI:17981"/>
	</rdf:Bag>
	</bqbiol:isVersionOf>
	</rdf:Description>
	</rdf:RDF>
	</annotation>
            </species>
      <species boundaryCondition="false" constant="false" metaid="_2b9911a6-ab58-43ed-90da-fb7add99e7af" hasOnlySubstanceUnits="true" initialAmount="0" sboTerm="SBO:0000299" compartment="default_compartment" name="113" id="P90">
        <notes>
          <body xmlns="http://www.w3.org/1999/xhtml">
     <p/>
  </body>
        </notes>
        <annotation>
	<rdf:RDF xmlns:rdf="http://www.w3.org/1999/02/22-rdf-syntax-ns#" xmlns:bqbiol="http://biomodels.net/biology-qualifiers/">
	<rdf:Description rdf:about="#_2b9911a6-ab58-43ed-90da-fb7add99e7af">
	<bqbiol:isVersionOf>
	<rdf:Bag>
	<rdf:li rdf:resource="http://identifiers.org/chebi/CHEBI:35235"/>
	</rdf:Bag>
	</bqbiol:isVersionOf>
	</rdf:Description>
	</rdf:RDF>
	</annotation>
            </species>
      <species boundaryCondition="false" constant="false" metaid="_1d396823-47cd-42fc-8f8c-7b6f7be5ba11" hasOnlySubstanceUnits="true" initialAmount="0" sboTerm="SBO:0000299" compartment="default_compartment" name="114" id="P91">
        <annotation>
	<rdf:RDF xmlns:rdf="http://www.w3.org/1999/02/22-rdf-syntax-ns#" xmlns:bqbiol="http://biomodels.net/biology-qualifiers/">
	<rdf:Description rdf:about="#_1d396823-47cd-42fc-8f8c-7b6f7be5ba11">
	<bqbiol:isVersionOf>
	<rdf:Bag>
	<rdf:li rdf:resource="http://identifiers.org/chebi/CHEBI:15343"/>
	</rdf:Bag>
	</bqbiol:isVersionOf>
	</rdf:Description>
	</rdf:RDF>
	</annotation>
            </species>
      <species boundaryCondition="false" constant="false" metaid="b4df9497-3756-4685-8bf5-703b70f6204c" hasOnlySubstanceUnits="true" initialAmount="0" sboTerm="SBO:0000299" compartment="default_compartment" name="26" id="P92">
        <notes>
          <body xmlns="http://www.w3.org/1999/xhtml">
     <p/>
  </body>
        </notes>
        <annotation>
	<rdf:RDF xmlns:rdf="http://www.w3.org/1999/02/22-rdf-syntax-ns#" xmlns:bqbiol="http://biomodels.net/biology-qualifiers/">
	<rdf:Description rdf:about="#b4df9497-3756-4685-8bf5-703b70f6204c">
	<bqbiol:isVersionOf>
	<rdf:Bag>
	<rdf:li rdf:resource="http://identifiers.org/chebi/CHEBI:58048"/>
	</rdf:Bag>
	</bqbiol:isVersionOf>
	</rdf:Description>
	</rdf:RDF>
	</annotation>
            </species>
      <species boundaryCondition="false" constant="false" metaid="_5c65a01b-9a11-415f-82f5-d080d25ea5c9" hasOnlySubstanceUnits="true" initialAmount="0" sboTerm="SBO:0000299" compartment="default_compartment" name="94" id="P93">
        <annotation>
	<rdf:RDF xmlns:rdf="http://www.w3.org/1999/02/22-rdf-syntax-ns#" xmlns:bqbiol="http://biomodels.net/biology-qualifiers/">
	<rdf:Description rdf:about="#_5c65a01b-9a11-415f-82f5-d080d25ea5c9">
	<bqbiol:isVersionOf>
	<rdf:Bag>
	<rdf:li rdf:resource="http://identifiers.org/chebi/CHEBI:18211"/>
	</rdf:Bag>
	</bqbiol:isVersionOf>
	</rdf:Description>
	</rdf:RDF>
	</annotation>
            </species>
      <species boundaryCondition="false" constant="false" metaid="_4859587e-addd-4944-835f-47aa2e94dd94" hasOnlySubstanceUnits="true" initialAmount="0" sboTerm="SBO:0000299" compartment="default_compartment" name="27" id="P94">
        <notes>
          <body xmlns="http://www.w3.org/1999/xhtml">
     <p/>
  </body>
        </notes>
        <annotation>
	<rdf:RDF xmlns:rdf="http://www.w3.org/1999/02/22-rdf-syntax-ns#" xmlns:bqbiol="http://biomodels.net/biology-qualifiers/">
	<rdf:Description rdf:about="#_4859587e-addd-4944-835f-47aa2e94dd94">
	<bqbiol:isVersionOf>
	<rdf:Bag>
	<rdf:li rdf:resource="http://identifiers.org/pubchem.compound/25245925"/>
	</rdf:Bag>
	</bqbiol:isVersionOf>
	</rdf:Description>
	</rdf:RDF>
	</annotation>
            </species>
      <species boundaryCondition="false" constant="false" metaid="_7173f772-b315-40ab-a608-56b240c6ad39" hasOnlySubstanceUnits="true" initialAmount="0" sboTerm="SBO:0000299" compartment="default_compartment" name="1" id="P95">
        <annotation>
	<rdf:RDF xmlns:rdf="http://www.w3.org/1999/02/22-rdf-syntax-ns#" xmlns:bqbiol="http://biomodels.net/biology-qualifiers/">
	<rdf:Description rdf:about="#_7173f772-b315-40ab-a608-56b240c6ad39">
	<bqbiol:isVersionOf>
	<rdf:Bag>
	<rdf:li rdf:resource="http://identifiers.org/chebi/CHEBI:18257"/>
	</rdf:Bag>
	</bqbiol:isVersionOf>
	</rdf:Description>
	</rdf:RDF>
	</annotation>
            </species>
      <species boundaryCondition="false" constant="false" metaid="_35a79a4d-6f69-4594-99dd-06563455a746" hasOnlySubstanceUnits="true" initialAmount="0" sboTerm="SBO:0000299" compartment="default_compartment" name="28" id="P96">
        <annotation>
	<rdf:RDF xmlns:rdf="http://www.w3.org/1999/02/22-rdf-syntax-ns#" xmlns:bqbiol="http://biomodels.net/biology-qualifiers/">
	<rdf:Description rdf:about="#_35a79a4d-6f69-4594-99dd-06563455a746">
	<bqbiol:isVersionOf>
	<rdf:Bag>
	<rdf:li rdf:resource="http://identifiers.org/chebi/CHEBI:32682"/>
	</rdf:Bag>
	</bqbiol:isVersionOf>
	</rdf:Description>
	</rdf:RDF>
	</annotation>
            </species>
      <species boundaryCondition="false" constant="false" metaid="_8985e7d8-7996-4e41-8f71-f36ca12f5c86" hasOnlySubstanceUnits="true" initialAmount="0" sboTerm="SBO:0000299" compartment="default_compartment" name="25" id="P97">
        <annotation>
	<rdf:RDF xmlns:rdf="http://www.w3.org/1999/02/22-rdf-syntax-ns#" xmlns:bqbiol="http://biomodels.net/biology-qualifiers/">
	<rdf:Description rdf:about="#_8985e7d8-7996-4e41-8f71-f36ca12f5c86">
	<bqbiol:isVersionOf>
	<rdf:Bag>
	<rdf:li rdf:resource="http://identifiers.org/chebi/CHEBI:16199"/>
	</rdf:Bag>
	</bqbiol:isVersionOf>
	</rdf:Description>
	</rdf:RDF>
	</annotation>
            </species>
      <species boundaryCondition="false" constant="false" metaid="cbbbd513-b74b-4f0b-87c3-212352066ce3" hasOnlySubstanceUnits="true" initialAmount="0" sboTerm="SBO:0000299" compartment="default_compartment" name="29" id="P98">
        <notes>
          <body xmlns="http://www.w3.org/1999/xhtml">
     <p/>
  </body>
        </notes>
        <annotation>
	<rdf:RDF xmlns:rdf="http://www.w3.org/1999/02/22-rdf-syntax-ns#" xmlns:bqbiol="http://biomodels.net/biology-qualifiers/">
	<rdf:Description rdf:about="#cbbbd513-b74b-4f0b-87c3-212352066ce3">
	<bqbiol:isVersionOf>
	<rdf:Bag>
	<rdf:li rdf:resource="http://identifiers.org/chebi/CHEBI:16134"/>
	</rdf:Bag>
	</bqbiol:isVersionOf>
	</rdf:Description>
	</rdf:RDF>
	</annotation>
            </species>
      <species boundaryCondition="false" constant="false" metaid="d6e494be-deda-4714-9eae-fd5b83e3d745" hasOnlySubstanceUnits="true" initialAmount="0" sboTerm="SBO:0000299" compartment="default_compartment" name="36" id="P99">
        <annotation>
	<rdf:RDF xmlns:rdf="http://www.w3.org/1999/02/22-rdf-syntax-ns#" xmlns:bqbiol="http://biomodels.net/biology-qualifiers/">
	<rdf:Description rdf:about="#d6e494be-deda-4714-9eae-fd5b83e3d745">
	<bqbiol:isVersionOf>
	<rdf:Bag>
	<rdf:li rdf:resource="http://identifiers.org/chebi/CHEBI:58394"/>
	</rdf:Bag>
	</bqbiol:isVersionOf>
	</rdf:Description>
	</rdf:RDF>
	</annotation>
            </species>
      <species boundaryCondition="false" constant="false" metaid="_6d7f3a3d-b425-4375-96c2-a7853144638d" hasOnlySubstanceUnits="true" initialAmount="0" sboTerm="SBO:0000299" compartment="default_compartment" name="37" id="P100">
        <annotation>
	<rdf:RDF xmlns:rdf="http://www.w3.org/1999/02/22-rdf-syntax-ns#" xmlns:bqbiol="http://biomodels.net/biology-qualifiers/">
	<rdf:Description rdf:about="#_6d7f3a3d-b425-4375-96c2-a7853144638d">
	<bqbiol:isVersionOf>
	<rdf:Bag>
	<rdf:li rdf:resource="http://identifiers.org/chebi/CHEBI:32364"/>
	</rdf:Bag>
	</bqbiol:isVersionOf>
	</rdf:Description>
	</rdf:RDF>
	</annotation>
            </species>
      <species boundaryCondition="false" constant="false" metaid="_547ae419-1930-4456-8e25-48bf79b6cd8e" hasOnlySubstanceUnits="true" initialAmount="0" sboTerm="SBO:0000299" compartment="default_compartment" name="95" id="P101">
        <notes>
          <body xmlns="http://www.w3.org/1999/xhtml">
     <p/>
  </body>
        </notes>
        <annotation>
	<rdf:RDF xmlns:rdf="http://www.w3.org/1999/02/22-rdf-syntax-ns#" xmlns:bqbiol="http://biomodels.net/biology-qualifiers/">
	<rdf:Description rdf:about="#_547ae419-1930-4456-8e25-48bf79b6cd8e">
	<bqbiol:isVersionOf>
	<rdf:Bag>
	<rdf:li rdf:resource="http://identifiers.org/chebi/CHEBI:16630"/>
	</rdf:Bag>
	</bqbiol:isVersionOf>
	</rdf:Description>
	</rdf:RDF>
	</annotation>
            </species>
      <species boundaryCondition="false" constant="false" metaid="_7024a2f3-aca9-4099-9af2-1fdb563d56e1" hasOnlySubstanceUnits="true" initialAmount="0" sboTerm="SBO:0000299" compartment="default_compartment" name="101" id="P102">
        <notes>
          <body xmlns="http://www.w3.org/1999/xhtml">
     <p/>
  </body>
        </notes>
        <annotation>
	<rdf:RDF xmlns:rdf="http://www.w3.org/1999/02/22-rdf-syntax-ns#" xmlns:bqbiol="http://biomodels.net/biology-qualifiers/">
	<rdf:Description rdf:about="#_7024a2f3-aca9-4099-9af2-1fdb563d56e1">
	<bqbiol:isVersionOf>
	<rdf:Bag>
	<rdf:li rdf:resource="http://identifiers.org/chebi/CHEBI:26490"/>
	</rdf:Bag>
	</bqbiol:isVersionOf>
	</rdf:Description>
	</rdf:RDF>
	</annotation>
            </species>
      <species boundaryCondition="false" constant="false" metaid="fe5d1795-c5a9-43f6-bfa5-732c3549077d" hasOnlySubstanceUnits="true" initialAmount="0" sboTerm="SBO:0000299" compartment="default_compartment" name="102" id="P103">
        <notes>
          <body xmlns="http://www.w3.org/1999/xhtml">
     <p/>
  </body>
        </notes>
        <annotation>
	<rdf:RDF xmlns:rdf="http://www.w3.org/1999/02/22-rdf-syntax-ns#" xmlns:bqbiol="http://biomodels.net/biology-qualifiers/">
	<rdf:Description rdf:about="#fe5d1795-c5a9-43f6-bfa5-732c3549077d">
	<bqbiol:isVersionOf>
	<rdf:Bag>
	<rdf:li rdf:resource="http://identifiers.org/chebi/CHEBI:36208"/>
	</rdf:Bag>
	</bqbiol:isVersionOf>
	</rdf:Description>
	</rdf:RDF>
	</annotation>
            </species>
      <species boundaryCondition="false" constant="false" metaid="_63feeb8d-98d8-48f0-9f39-acbe46a7abc0" hasOnlySubstanceUnits="true" initialAmount="0" sboTerm="SBO:0000299" compartment="default_compartment" name="96" id="P104">
        <annotation>
	<rdf:RDF xmlns:rdf="http://www.w3.org/1999/02/22-rdf-syntax-ns#" xmlns:bqbiol="http://biomodels.net/biology-qualifiers/">
	<rdf:Description rdf:about="#_63feeb8d-98d8-48f0-9f39-acbe46a7abc0">
	<bqbiol:isVersionOf>
	<rdf:Bag>
	<rdf:li rdf:resource="http://identifiers.org/chebi/CHEBI:145989"/>
	</rdf:Bag>
	</bqbiol:isVersionOf>
	</rdf:Description>
	</rdf:RDF>
	</annotation>
            </species>
      <species boundaryCondition="false" constant="false" metaid="_4a64ead2-d650-48c2-9f46-48ce95f80504" hasOnlySubstanceUnits="true" initialAmount="0" sboTerm="SBO:0000299" compartment="default_compartment" name="97" id="P105">
        <annotation>
	<rdf:RDF xmlns:rdf="http://www.w3.org/1999/02/22-rdf-syntax-ns#" xmlns:bqbiol="http://biomodels.net/biology-qualifiers/">
	<rdf:Description rdf:about="#_4a64ead2-d650-48c2-9f46-48ce95f80504">
	<bqbiol:isVersionOf>
	<rdf:Bag>
	<rdf:li rdf:resource="http://identifiers.org/chebi/CHEBI:57701"/>
	</rdf:Bag>
	</bqbiol:isVersionOf>
	</rdf:Description>
	</rdf:RDF>
	</annotation>
            </species>
      <species boundaryCondition="false" constant="false" metaid="_158ea889-a028-4e8d-be73-177d864249b0" hasOnlySubstanceUnits="true" initialAmount="0" sboTerm="SBO:0000299" compartment="default_compartment" name="103" id="P106">
        <annotation>
	<rdf:RDF xmlns:rdf="http://www.w3.org/1999/02/22-rdf-syntax-ns#" xmlns:bqbiol="http://biomodels.net/biology-qualifiers/">
	<rdf:Description rdf:about="#_158ea889-a028-4e8d-be73-177d864249b0">
	<bqbiol:isVersionOf>
	<rdf:Bag>
	<rdf:li rdf:resource="http://identifiers.org/chebi/CHEBI:29748"/>
	</rdf:Bag>
	</bqbiol:isVersionOf>
	</rdf:Description>
	</rdf:RDF>
	</annotation>
            </species>
      <species boundaryCondition="false" constant="false" metaid="b04250ed-f885-469c-900c-ca166b8509c0" hasOnlySubstanceUnits="true" initialAmount="0" sboTerm="SBO:0000299" compartment="default_compartment" name="105" id="P107">
        <notes>
          <body xmlns="http://www.w3.org/1999/xhtml">
     <p/>
  </body>
        </notes>
        <annotation>
	<rdf:RDF xmlns:rdf="http://www.w3.org/1999/02/22-rdf-syntax-ns#" xmlns:bqbiol="http://biomodels.net/biology-qualifiers/">
	<rdf:Description rdf:about="#b04250ed-f885-469c-900c-ca166b8509c0">
	<bqbiol:isVersionOf>
	<rdf:Bag>
	<rdf:li rdf:resource="http://identifiers.org/chebi/CHEBI:57852"/>
	</rdf:Bag>
	</bqbiol:isVersionOf>
	</rdf:Description>
	</rdf:RDF>
	</annotation>
            </species>
      <species boundaryCondition="false" constant="false" metaid="_7e112b31-5502-4f0b-8895-df89dedbe34f" hasOnlySubstanceUnits="true" initialAmount="0" sboTerm="SBO:0000299" compartment="default_compartment" name="98" id="P108">
        <annotation>
	<rdf:RDF xmlns:rdf="http://www.w3.org/1999/02/22-rdf-syntax-ns#" xmlns:bqbiol="http://biomodels.net/biology-qualifiers/">
	<rdf:Description rdf:about="#_7e112b31-5502-4f0b-8895-df89dedbe34f">
	<bqbiol:isVersionOf>
	<rdf:Bag>
	<rdf:li rdf:resource="http://identifiers.org/chebi/CHEBI:58180"/>
	</rdf:Bag>
	</bqbiol:isVersionOf>
	</rdf:Description>
	</rdf:RDF>
	</annotation>
            </species>
      <species boundaryCondition="false" constant="false" metaid="a8fa86be-f635-4102-af93-6d9e7e2b3a7a" hasOnlySubstanceUnits="true" initialAmount="0" sboTerm="SBO:0000299" compartment="default_compartment" name="106" id="P109">
        <annotation>
	<rdf:RDF xmlns:rdf="http://www.w3.org/1999/02/22-rdf-syntax-ns#" xmlns:bqbiol="http://biomodels.net/biology-qualifiers/">
	<rdf:Description rdf:about="#a8fa86be-f635-4102-af93-6d9e7e2b3a7a">
	<bqbiol:isVersionOf>
	<rdf:Bag>
	<rdf:li rdf:resource="http://identifiers.org/chebi/CHEBI:36242"/>
	</rdf:Bag>
	</bqbiol:isVersionOf>
	</rdf:Description>
	</rdf:RDF>
	</annotation>
            </species>
      <species boundaryCondition="false" constant="false" metaid="_613d5fbe-0e40-4797-8024-b2bad4e5a1db" hasOnlySubstanceUnits="true" initialAmount="0" sboTerm="SBO:0000299" compartment="default_compartment" name="107" id="P110">
        <annotation>
	<rdf:RDF xmlns:rdf="http://www.w3.org/1999/02/22-rdf-syntax-ns#" xmlns:bqbiol="http://biomodels.net/biology-qualifiers/">
	<rdf:Description rdf:about="#_613d5fbe-0e40-4797-8024-b2bad4e5a1db">
	<bqbiol:isVersionOf>
	<rdf:Bag>
	<rdf:li rdf:resource="http://identifiers.org/chebi/CHEBI:18186"/>
	</rdf:Bag>
	</bqbiol:isVersionOf>
	</rdf:Description>
	</rdf:RDF>
	</annotation>
            </species>
      <species boundaryCondition="false" constant="false" metaid="cde75a6e-b65e-4a3f-b0e5-ca2c9b55c139" hasOnlySubstanceUnits="true" initialAmount="0" sboTerm="SBO:0000299" compartment="default_compartment" name="109" id="P111">
        <notes>
          <body xmlns="http://www.w3.org/1999/xhtml">
     <p/>
  </body>
        </notes>
        <annotation>
	<rdf:RDF xmlns:rdf="http://www.w3.org/1999/02/22-rdf-syntax-ns#" xmlns:bqbiol="http://biomodels.net/biology-qualifiers/">
	<rdf:Description rdf:about="#cde75a6e-b65e-4a3f-b0e5-ca2c9b55c139">
	<bqbiol:isVersionOf>
	<rdf:Bag>
	<rdf:li rdf:resource="http://identifiers.org/chebi/CHEBI:28044"/>
	</rdf:Bag>
	</bqbiol:isVersionOf>
	</rdf:Description>
	</rdf:RDF>
	</annotation>
            </species>
      <species boundaryCondition="false" constant="false" metaid="_6e52f909-7c33-4a33-89e6-16d19e109b8a" hasOnlySubstanceUnits="true" initialAmount="0" sboTerm="SBO:0000299" compartment="default_compartment" name="112" id="P112">
        <annotation>
	<rdf:RDF xmlns:rdf="http://www.w3.org/1999/02/22-rdf-syntax-ns#" xmlns:bqbiol="http://biomodels.net/biology-qualifiers/">
	<rdf:Description rdf:about="#_6e52f909-7c33-4a33-89e6-16d19e109b8a">
	<bqbiol:isVersionOf>
	<rdf:Bag>
	<rdf:li rdf:resource="http://identifiers.org/chebi/CHEBI:32373"/>
	</rdf:Bag>
	</bqbiol:isVersionOf>
	</rdf:Description>
	</rdf:RDF>
	</annotation>
            </species>
      <species boundaryCondition="false" constant="false" metaid="_5222d7f4-08a3-45b5-809d-61bf7a59617d" hasOnlySubstanceUnits="true" initialAmount="0" sboTerm="SBO:0000299" compartment="default_compartment" name="47" id="P113">
        <notes>
          <body xmlns="http://www.w3.org/1999/xhtml">
     <p/>
  </body>
        </notes>
        <annotation>
	<rdf:RDF xmlns:rdf="http://www.w3.org/1999/02/22-rdf-syntax-ns#" xmlns:bqbiol="http://biomodels.net/biology-qualifiers/">
	<rdf:Description rdf:about="#_5222d7f4-08a3-45b5-809d-61bf7a59617d">
	<bqbiol:isVersionOf>
	<rdf:Bag>
	<rdf:li rdf:resource="http://identifiers.org/chebi/CHEBI:15499"/>
	</rdf:Bag>
	</bqbiol:isVersionOf>
	</rdf:Description>
	</rdf:RDF>
	</annotation>
            </species>
      <species boundaryCondition="false" constant="false" metaid="_0e2963f1-fb92-40cf-b4a7-f49f64043961" hasOnlySubstanceUnits="true" initialAmount="0" sboTerm="SBO:0000299" compartment="default_compartment" name="104" id="P114">
        <annotation>
	<rdf:RDF xmlns:rdf="http://www.w3.org/1999/02/22-rdf-syntax-ns#" xmlns:bqbiol="http://biomodels.net/biology-qualifiers/">
	<rdf:Description rdf:about="#_0e2963f1-fb92-40cf-b4a7-f49f64043961">
	<bqbiol:isVersionOf>
	<rdf:Bag>
	<rdf:li rdf:resource="http://identifiers.org/chebi/CHEBI:57575"/>
	</rdf:Bag>
	</bqbiol:isVersionOf>
	</rdf:Description>
	</rdf:RDF>
	</annotation>
            </species>
      <species boundaryCondition="false" constant="false" metaid="efed4955-4fac-4d83-b876-b7d0390a7328" hasOnlySubstanceUnits="true" initialAmount="0" sboTerm="SBO:0000299" compartment="default_compartment" name="100" id="P115">
        <annotation>
	<rdf:RDF xmlns:rdf="http://www.w3.org/1999/02/22-rdf-syntax-ns#" xmlns:bqbiol="http://biomodels.net/biology-qualifiers/">
	<rdf:Description rdf:about="#efed4955-4fac-4d83-b876-b7d0390a7328">
	<bqbiol:isVersionOf>
	<rdf:Bag>
	<rdf:li rdf:resource="http://identifiers.org/chebi/CHEBI:57768"/>
	</rdf:Bag>
	</bqbiol:isVersionOf>
	</rdf:Description>
	</rdf:RDF>
	</annotation>
            </species>
      <species boundaryCondition="false" constant="false" metaid="_5b20f9eb-f8d4-4cd8-8d4e-ea9aa65d5cb2" hasOnlySubstanceUnits="true" initialAmount="0" sboTerm="SBO:0000299" compartment="default_compartment" name="111" id="P116">
        <annotation>
	<rdf:RDF xmlns:rdf="http://www.w3.org/1999/02/22-rdf-syntax-ns#" xmlns:bqbiol="http://biomodels.net/biology-qualifiers/">
	<rdf:Description rdf:about="#_5b20f9eb-f8d4-4cd8-8d4e-ea9aa65d5cb2">
	<bqbiol:isVersionOf>
	<rdf:Bag>
	<rdf:li rdf:resource="http://identifiers.org/chebi/CHEBI:57754"/>
	</rdf:Bag>
	</bqbiol:isVersionOf>
	</rdf:Description>
	</rdf:RDF>
	</annotation>
            </species>
      <species boundaryCondition="false" constant="false" metaid="f93f6478-da4f-4785-9fac-25ff615a2cfb" hasOnlySubstanceUnits="true" initialAmount="0" sboTerm="SBO:0000299" compartment="default_compartment" name="90" id="P117">
        <annotation>
	<rdf:RDF xmlns:rdf="http://www.w3.org/1999/02/22-rdf-syntax-ns#" xmlns:bqbiol="http://biomodels.net/biology-qualifiers/">
	<rdf:Description rdf:about="#f93f6478-da4f-4785-9fac-25ff615a2cfb">
	<bqbiol:isVersionOf>
	<rdf:Bag>
	<rdf:li rdf:resource="http://identifiers.org/pubchem.compound/25243950"/>
	</rdf:Bag>
	</bqbiol:isVersionOf>
	</rdf:Description>
	</rdf:RDF>
	</annotation>
            </species>
      <species boundaryCondition="false" constant="false" metaid="_7d10088e-39e9-4aae-b238-23eb15ccba15" hasOnlySubstanceUnits="true" initialAmount="0" sboTerm="SBO:0000299" compartment="default_compartment" name="108" id="P118">
        <annotation>
	<rdf:RDF xmlns:rdf="http://www.w3.org/1999/02/22-rdf-syntax-ns#" xmlns:bqbiol="http://biomodels.net/biology-qualifiers/">
	<rdf:Description rdf:about="#_7d10088e-39e9-4aae-b238-23eb15ccba15">
	<bqbiol:isVersionOf>
	<rdf:Bag>
	<rdf:li rdf:resource="http://identifiers.org/chebi/CHEBI:15518"/>
	</rdf:Bag>
	</bqbiol:isVersionOf>
	</rdf:Description>
	</rdf:RDF>
	</annotation>
            </species>
      <species boundaryCondition="false" constant="false" metaid="_44e1255b-28e9-4c06-9094-b45942d7f73d" hasOnlySubstanceUnits="true" initialAmount="0" sboTerm="SBO:0000299" compartment="default_compartment" name="7" id="P119">
        <annotation>
	<rdf:RDF xmlns:rdf="http://www.w3.org/1999/02/22-rdf-syntax-ns#" xmlns:bqbiol="http://biomodels.net/biology-qualifiers/">
	<rdf:Description rdf:about="#_44e1255b-28e9-4c06-9094-b45942d7f73d">
	<bqbiol:isVersionOf>
	<rdf:Bag>
	<rdf:li rdf:resource="http://identifiers.org/chebi/CHEBI:57276"/>
	</rdf:Bag>
	</bqbiol:isVersionOf>
	</rdf:Description>
	</rdf:RDF>
	</annotation>
            </species>
      <species boundaryCondition="false" constant="false" metaid="_146b532d-854f-461c-a6de-7fffe83123da" hasOnlySubstanceUnits="true" initialAmount="0" sboTerm="SBO:0000299" compartment="default_compartment" name="17" id="P120">
        <notes>
          <body xmlns="http://www.w3.org/1999/xhtml">
     <p/>
  </body>
        </notes>
        <annotation>
	<rdf:RDF xmlns:rdf="http://www.w3.org/1999/02/22-rdf-syntax-ns#" xmlns:bqbiol="http://biomodels.net/biology-qualifiers/">
	<rdf:Description rdf:about="#_146b532d-854f-461c-a6de-7fffe83123da">
	<bqbiol:isVersionOf>
	<rdf:Bag>
	<rdf:li rdf:resource="http://identifiers.org/chebi/CHEBI:16547"/>
	</rdf:Bag>
	</bqbiol:isVersionOf>
	</rdf:Description>
	</rdf:RDF>
	</annotation>
            </species>
      <species boundaryCondition="false" constant="false" metaid="_4258649c-d3cf-4606-809e-31df22d5a9a7" hasOnlySubstanceUnits="true" initialAmount="0" sboTerm="SBO:0000299" compartment="default_compartment" name="19" id="P121">
        <annotation>
	<rdf:RDF xmlns:rdf="http://www.w3.org/1999/02/22-rdf-syntax-ns#" xmlns:bqbiol="http://biomodels.net/biology-qualifiers/">
	<rdf:Description rdf:about="#_4258649c-d3cf-4606-809e-31df22d5a9a7">
	<bqbiol:isVersionOf>
	<rdf:Bag>
	<rdf:li rdf:resource="http://identifiers.org/chebi/CHEBI:17745"/>
	</rdf:Bag>
	</bqbiol:isVersionOf>
	</rdf:Description>
	</rdf:RDF>
	</annotation>
            </species>
      <species boundaryCondition="false" constant="false" metaid="_2df57dc1-1aaf-4102-838b-3fac884ae620" hasOnlySubstanceUnits="true" initialAmount="0" sboTerm="SBO:0000299" compartment="default_compartment" name="30a" id="P122">
        <notes>
          <body xmlns="http://www.w3.org/1999/xhtml">
     <p/>
  </body>
        </notes>
        <annotation>
	<rdf:RDF xmlns:rdf="http://www.w3.org/1999/02/22-rdf-syntax-ns#" xmlns:bqbiol="http://biomodels.net/biology-qualifiers/">
	<rdf:Description rdf:about="#_2df57dc1-1aaf-4102-838b-3fac884ae620">
	<bqbiol:isVersionOf>
	<rdf:Bag>
	<rdf:li rdf:resource="http://identifiers.org/chebi/CHEBI:16220"/>
	</rdf:Bag>
	</bqbiol:isVersionOf>
	</rdf:Description>
	</rdf:RDF>
	</annotation>
            </species>
      <species boundaryCondition="false" constant="false" metaid="_3b5fdcb6-e412-4c19-bef8-ce9624ee1d09" hasOnlySubstanceUnits="true" initialAmount="0" sboTerm="SBO:0000299" compartment="default_compartment" name="31" id="P123">
        <annotation>
	<rdf:RDF xmlns:rdf="http://www.w3.org/1999/02/22-rdf-syntax-ns#" xmlns:bqbiol="http://biomodels.net/biology-qualifiers/">
	<rdf:Description rdf:about="#_3b5fdcb6-e412-4c19-bef8-ce9624ee1d09">
	<bqbiol:isVersionOf>
	<rdf:Bag>
	<rdf:li rdf:resource="http://identifiers.org/pubchem.compound/5282095"/>
	</rdf:Bag>
	</bqbiol:isVersionOf>
	</rdf:Description>
	</rdf:RDF>
	</annotation>
            </species>
      <species boundaryCondition="false" constant="false" metaid="_987ed349-89b7-4712-b097-6b07d832478a" hasOnlySubstanceUnits="true" initialAmount="0" sboTerm="SBO:0000299" compartment="default_compartment" name="48" id="P124">
        <annotation>
	<rdf:RDF xmlns:rdf="http://www.w3.org/1999/02/22-rdf-syntax-ns#" xmlns:bqbiol="http://biomodels.net/biology-qualifiers/">
	<rdf:Description rdf:about="#_987ed349-89b7-4712-b097-6b07d832478a">
	<bqbiol:isVersionOf>
	<rdf:Bag>
	<rdf:li rdf:resource="http://identifiers.org/chebi/CHEBI:28813"/>
	</rdf:Bag>
	</bqbiol:isVersionOf>
	</rdf:Description>
	</rdf:RDF>
	</annotation>
            </species>
      <species boundaryCondition="false" constant="false" metaid="_7e2b9b84-4915-4cbe-908e-c318c76ba105" hasOnlySubstanceUnits="true" initialAmount="0" sboTerm="SBO:0000299" compartment="default_compartment" name="55" id="P125">
        <annotation>
	<rdf:RDF xmlns:rdf="http://www.w3.org/1999/02/22-rdf-syntax-ns#" xmlns:bqbiol="http://biomodels.net/biology-qualifiers/">
	<rdf:Description rdf:about="#_7e2b9b84-4915-4cbe-908e-c318c76ba105">
	<bqbiol:isVersionOf>
	<rdf:Bag>
	<rdf:li rdf:resource="http://identifiers.org/chebi/CHEBI:30023"/>
	</rdf:Bag>
	</bqbiol:isVersionOf>
	</rdf:Description>
	</rdf:RDF>
	</annotation>
            </species>
      <species boundaryCondition="false" constant="false" metaid="_579fb603-cc2f-492e-9049-2ad50949354d" hasOnlySubstanceUnits="true" initialAmount="0" sboTerm="SBO:0000299" compartment="default_compartment" name="110" id="P126">
        <annotation>
	<rdf:RDF xmlns:rdf="http://www.w3.org/1999/02/22-rdf-syntax-ns#" xmlns:bqbiol="http://biomodels.net/biology-qualifiers/">
	<rdf:Description rdf:about="#_579fb603-cc2f-492e-9049-2ad50949354d">
	<bqbiol:isVersionOf>
	<rdf:Bag>
	<rdf:li rdf:resource="http://identifiers.org/chebi/CHEBI:15669"/>
	</rdf:Bag>
	</bqbiol:isVersionOf>
	</rdf:Description>
	</rdf:RDF>
	</annotation>
            </species>
      <species boundaryCondition="false" constant="false" metaid="_0be90569-055c-47a8-bfc7-d342c1029c11" hasOnlySubstanceUnits="true" initialAmount="0" sboTerm="SBO:0000299" compartment="default_compartment" name="75" id="P127">
        <annotation>
	<rdf:RDF xmlns:rdf="http://www.w3.org/1999/02/22-rdf-syntax-ns#" xmlns:bqbiol="http://biomodels.net/biology-qualifiers/">
	<rdf:Description rdf:about="#_0be90569-055c-47a8-bfc7-d342c1029c11">
	<bqbiol:isVersionOf>
	<rdf:Bag>
	<rdf:li rdf:resource="http://identifiers.org/chebi/CHEBI:36219"/>
	<rdf:li rdf:resource="CHEBI:61827"/>
	</rdf:Bag>
	</bqbiol:isVersionOf>
	</rdf:Description>
	</rdf:RDF>
	</annotation>
            </species>
      <species boundaryCondition="false" constant="false" metaid="_1ec4e229-2d54-4809-8613-9c250295e418" hasOnlySubstanceUnits="true" initialAmount="0" sboTerm="SBO:0000299" compartment="default_compartment" name="99" id="P424">
        <notes>
          <body xmlns="http://www.w3.org/1999/xhtml">
     <p/>
  </body>
        </notes>
        <annotation>
	<rdf:RDF xmlns:rdf="http://www.w3.org/1999/02/22-rdf-syntax-ns#" xmlns:bqbiol="http://biomodels.net/biology-qualifiers/">
	<rdf:Description rdf:about="#_1ec4e229-2d54-4809-8613-9c250295e418">
	<bqbiol:isVersionOf>
	<rdf:Bag>
	<rdf:li rdf:resource="http://identifiers.org/chebi/CHEBI:16169"/>
	</rdf:Bag>
	</bqbiol:isVersionOf>
	</rdf:Description>
	</rdf:RDF>
	</annotation>
            </species>
      <species boundaryCondition="false" constant="false" metaid="d69eec99-5cfd-4988-be1b-d16601cbe77d" hasOnlySubstanceUnits="true" initialAmount="0" sboTerm="SBO:0000299" compartment="default_compartment" name="30b" id="P432">
        <notes>
          <body xmlns="http://www.w3.org/1999/xhtml">
     <p/>
  </body>
        </notes>
        <annotation>
	<rdf:RDF xmlns:rdf="http://www.w3.org/1999/02/22-rdf-syntax-ns#" xmlns:bqbiol="http://biomodels.net/biology-qualifiers/">
	<rdf:Description rdf:about="#d69eec99-5cfd-4988-be1b-d16601cbe77d">
	<bqbiol:isVersionOf>
	<rdf:Bag>
	<rdf:li rdf:resource="http://identifiers.org/pubchem.compound/12443176"/>
	</rdf:Bag>
	</bqbiol:isVersionOf>
	</rdf:Description>
	</rdf:RDF>
	</annotation>
            </species>
      <species boundaryCondition="false" constant="false" metaid="_851a4d51-a43f-48d0-8a6c-1981c0935c2f" hasOnlySubstanceUnits="true" initialAmount="0" sboTerm="SBO:0000299" compartment="default_compartment" name="130" id="P437">
        <notes>
          <body xmlns="http://www.w3.org/1999/xhtml">
     <p/>
  </body>
        </notes>
        <annotation>
	<rdf:RDF xmlns:rdf="http://www.w3.org/1999/02/22-rdf-syntax-ns#" xmlns:bqbiol="http://biomodels.net/biology-qualifiers/">
	<rdf:Description rdf:about="#_851a4d51-a43f-48d0-8a6c-1981c0935c2f">
	<bqbiol:isVersionOf>
	<rdf:Bag>
	<rdf:li rdf:resource="http://identifiers.org/chebi/CHEBI:53071"/>
	</rdf:Bag>
	</bqbiol:isVersionOf>
	</rdf:Description>
	</rdf:RDF>
	</annotation>
            </species>
      <species boundaryCondition="false" constant="false" metaid="_81f283d6-ed35-49a9-849c-7dafe4e53d04" hasOnlySubstanceUnits="true" initialAmount="0" sboTerm="SBO:0000299" compartment="default_compartment" name="131" id="P439">
        <notes>
          <body xmlns="http://www.w3.org/1999/xhtml">
     <p/>
  </body>
        </notes>
        <annotation>
	<rdf:RDF xmlns:rdf="http://www.w3.org/1999/02/22-rdf-syntax-ns#" xmlns:bqbiol="http://biomodels.net/biology-qualifiers/">
	<rdf:Description rdf:about="#_81f283d6-ed35-49a9-849c-7dafe4e53d04">
	<bqbiol:isVersionOf>
	<rdf:Bag>
	<rdf:li rdf:resource="http://identifiers.org/chebi/CHEBI:57635"/>
	</rdf:Bag>
	</bqbiol:isVersionOf>
	</rdf:Description>
	</rdf:RDF>
	</annotation>
            </species>
      <species boundaryCondition="false" constant="false" metaid="_16df1a8e-7e08-437f-a37b-b73b1f264158" hasOnlySubstanceUnits="true" initialAmount="0" sboTerm="SBO:0000299" compartment="default_compartment" name="132" id="P440">
        <notes>
          <body xmlns="http://www.w3.org/1999/xhtml">
     <p/>
  </body>
        </notes>
        <annotation>
	<rdf:RDF xmlns:rdf="http://www.w3.org/1999/02/22-rdf-syntax-ns#" xmlns:bqbiol="http://biomodels.net/biology-qualifiers/">
	<rdf:Description rdf:about="#_16df1a8e-7e08-437f-a37b-b73b1f264158">
	<bqbiol:isVersionOf>
	<rdf:Bag>
	<rdf:li rdf:resource="http://identifiers.org/chebi/CHEBI:58186"/>
	</rdf:Bag>
	</bqbiol:isVersionOf>
	</rdf:Description>
	</rdf:RDF>
	</annotation>
            </species>
      <species boundaryCondition="false" constant="false" metaid="_6caff766-d1ae-4ec9-9f86-8196640236ed" hasOnlySubstanceUnits="true" initialAmount="0" sboTerm="SBO:0000299" compartment="default_compartment" name="133" id="P445">
        <notes>
          <body xmlns="http://www.w3.org/1999/xhtml">
     <p/>
  </body>
        </notes>
        <annotation>
	<rdf:RDF xmlns:rdf="http://www.w3.org/1999/02/22-rdf-syntax-ns#" xmlns:bqbiol="http://biomodels.net/biology-qualifiers/">
	<rdf:Description rdf:about="#_6caff766-d1ae-4ec9-9f86-8196640236ed">
	<bqbiol:isVersionOf>
	<rdf:Bag>
	<rdf:li rdf:resource="http://identifiers.org/pubchem.compound/5282094"/>
	</rdf:Bag>
	</bqbiol:isVersionOf>
	</rdf:Description>
	</rdf:RDF>
	</annotation>
            </species>
      <species boundaryCondition="false" constant="false" metaid="fce83cda-0d3a-4d36-b656-92a592bf6df8" hasOnlySubstanceUnits="true" initialAmount="0" sboTerm="SBO:0000299" compartment="default_compartment" name="134" id="P446">
        <notes>
          <body xmlns="http://www.w3.org/1999/xhtml">
     <p/>
  </body>
        </notes>
        <annotation>
	<rdf:RDF xmlns:rdf="http://www.w3.org/1999/02/22-rdf-syntax-ns#" xmlns:bqbiol="http://biomodels.net/biology-qualifiers/">
	<rdf:Description rdf:about="#fce83cda-0d3a-4d36-b656-92a592bf6df8">
	<bqbiol:isVersionOf>
	<rdf:Bag>
	<rdf:li rdf:resource="http://identifiers.org/chebi/CHEBI:27949"/>
	</rdf:Bag>
	</bqbiol:isVersionOf>
	</rdf:Description>
	</rdf:RDF>
	</annotation>
            </species>
    </listOfSpecies>
    <listOfReactions>
      <reaction fast="false" metaid="_756b0c34-f5dd-489f-9c2b-8e029e802375" reversible="false" sboTerm="SBO:0000014" compartment="default_compartment" name="E26_f" id="T0">
        <notes>
          <body xmlns="http://www.w3.org/1999/xhtml">
     <p/>
  </body>
        </notes>
        <annotation>
	<rdf:RDF xmlns:rdf="http://www.w3.org/1999/02/22-rdf-syntax-ns#" xmlns:bqbiol="http://biomodels.net/biology-qualifiers/">
	<rdf:Description rdf:about="#_756b0c34-f5dd-489f-9c2b-8e029e802375">
	<bqbiol:isVersionOf>
	<rdf:Bag>
	<rdf:li rdf:resource="http://identifiers.org/tair.locus/AT5G52560"/>
	</rdf:Bag>
	</bqbiol:isVersionOf>
	</rdf:Description>
	</rdf:RDF>
	</annotation>
              <listOfReactants>
          <speciesReference stoichiometry="1" constant="true" species="P439"/>
        </listOfReactants>
        <listOfProducts>
          <speciesReference stoichiometry="1" constant="true" species="P61"/>
          <speciesReference stoichiometry="1" constant="true" species="P440"/>
        </listOfProducts>
      </reaction>
      <reaction compartment="default_compartment" name="E143_f" fast="false" id="T1" reversible="false">
        <notes>
          <body xmlns="http://www.w3.org/1999/xhtml">
     <p/>
  </body>
        </notes>
        <listOfReactants>
          <speciesReference stoichiometry="1" constant="true" species="P437"/>
        </listOfReactants>
        <listOfProducts>
          <speciesReference stoichiometry="1" constant="true" species="P3"/>
        </listOfProducts>
      </reaction>
      <reaction fast="false" metaid="b6860709-ba2f-475b-98d8-520bdeb2218c" reversible="false" sboTerm="SBO:0000014" compartment="default_compartment" name="E23" id="T2">
        <annotation>
	<rdf:RDF xmlns:rdf="http://www.w3.org/1999/02/22-rdf-syntax-ns#" xmlns:bqbiol="http://biomodels.net/biology-qualifiers/">
	<rdf:Description rdf:about="#b6860709-ba2f-475b-98d8-520bdeb2218c">
	<bqbiol:isVersionOf>
	<rdf:Bag>
	<rdf:li rdf:resource="http://identifiers.org/tair.locus/AT2G27860"/>
	</rdf:Bag>
	</bqbiol:isVersionOf>
	</rdf:Description>
	</rdf:RDF>
	</annotation>
              <listOfReactants>
          <speciesReference stoichiometry="1" constant="true" species="P2"/>
        </listOfReactants>
        <listOfProducts>
          <speciesReference stoichiometry="1" constant="true" species="P4"/>
        </listOfProducts>
      </reaction>
      <reaction fast="false" metaid="_4fa578af-49aa-45e8-b06f-2955768fe197" reversible="false" sboTerm="SBO:0000014" compartment="default_compartment" name="E19" id="T3">
        <notes>
          <body xmlns="http://www.w3.org/1999/xhtml">
     <p/>
  </body>
        </notes>
        <annotation>
	<rdf:RDF xmlns:rdf="http://www.w3.org/1999/02/22-rdf-syntax-ns#" xmlns:bqbiol="http://biomodels.net/biology-qualifiers/">
	<rdf:Description rdf:about="#_4fa578af-49aa-45e8-b06f-2955768fe197">
	<bqbiol:isVersionOf>
	<rdf:Bag>
	<rdf:li rdf:resource="http://identifiers.org/tair.locus/AT3G29360"/>
	</rdf:Bag>
	</bqbiol:isVersionOf>
	</rdf:Description>
	</rdf:RDF>
	</annotation>
              <listOfReactants>
          <speciesReference stoichiometry="1" constant="true" species="P5"/>
        </listOfReactants>
        <listOfProducts>
          <speciesReference stoichiometry="1" constant="true" species="P2"/>
        </listOfProducts>
      </reaction>
      <reaction fast="false" metaid="_2bba4ca0-2fe7-45e3-ac29-ab8c969f93ba" reversible="false" sboTerm="SBO:0000014" compartment="default_compartment" name="E24_f" id="T4">
        <annotation>
	<rdf:RDF xmlns:rdf="http://www.w3.org/1999/02/22-rdf-syntax-ns#" xmlns:bqbiol="http://biomodels.net/biology-qualifiers/">
	<rdf:Description rdf:about="#_2bba4ca0-2fe7-45e3-ac29-ab8c969f93ba">
	<bqbiol:isVersionOf>
	<rdf:Bag>
	<rdf:li rdf:resource="http://identifiers.org/tair.locus/AT5G18200"/>
	</rdf:Bag>
	</bqbiol:isVersionOf>
	</rdf:Description>
	</rdf:RDF>
	</annotation>
              <listOfReactants>
          <speciesReference stoichiometry="1" constant="true" species="P5"/>
          <speciesReference stoichiometry="1" constant="true" species="P8"/>
        </listOfReactants>
        <listOfProducts>
          <speciesReference stoichiometry="1" constant="true" species="P6"/>
          <speciesReference stoichiometry="1" constant="true" species="P7"/>
        </listOfProducts>
      </reaction>
      <reaction fast="false" metaid="f8e43dfb-6943-4893-9fe0-ede9f63dd4fb" reversible="false" sboTerm="SBO:0000014" compartment="default_compartment" name="E24_b" id="T5">
        <notes>
          <body xmlns="http://www.w3.org/1999/xhtml">
     <p/>
  </body>
        </notes>
        <annotation>
	<rdf:RDF xmlns:rdf="http://www.w3.org/1999/02/22-rdf-syntax-ns#" xmlns:bqbiol="http://biomodels.net/biology-qualifiers/">
	<rdf:Description rdf:about="#f8e43dfb-6943-4893-9fe0-ede9f63dd4fb">
	<bqbiol:isVersionOf>
	<rdf:Bag>
	<rdf:li rdf:resource="http://identifiers.org/tair.locus/AT5G18200"/>
	</rdf:Bag>
	</bqbiol:isVersionOf>
	</rdf:Description>
	</rdf:RDF>
	</annotation>
              <listOfReactants>
          <speciesReference stoichiometry="1" constant="true" species="P6"/>
          <speciesReference stoichiometry="1" constant="true" species="P7"/>
        </listOfReactants>
        <listOfProducts>
          <speciesReference stoichiometry="1" constant="true" species="P5"/>
          <speciesReference stoichiometry="1" constant="true" species="P8"/>
        </listOfProducts>
      </reaction>
      <reaction fast="false" metaid="_83f8177d-fb63-4cd1-8468-d74aca0497db" reversible="false" sboTerm="SBO:0000014" compartment="default_compartment" name="E20_f" id="T6">
        <notes>
          <body xmlns="http://www.w3.org/1999/xhtml">
     <p/>
  </body>
        </notes>
        <annotation>
	<rdf:RDF xmlns:rdf="http://www.w3.org/1999/02/22-rdf-syntax-ns#" xmlns:bqbiol="http://biomodels.net/biology-qualifiers/">
	<rdf:Description rdf:about="#_83f8177d-fb63-4cd1-8468-d74aca0497db">
	<bqbiol:isVersionOf>
	<rdf:Bag>
	<rdf:li rdf:resource="http://identifiers.org/tair.locus/AT4G23920"/>
	</rdf:Bag>
	</bqbiol:isVersionOf>
	</rdf:Description>
	</rdf:RDF>
	</annotation>
              <listOfReactants>
          <speciesReference stoichiometry="1" constant="true" species="P5"/>
        </listOfReactants>
        <listOfProducts>
          <speciesReference stoichiometry="1" constant="true" species="P7"/>
        </listOfProducts>
      </reaction>
      <reaction fast="false" metaid="_8336b104-a5b8-4e32-951f-9ced4ef2db5a" reversible="false" sboTerm="SBO:0000014" compartment="default_compartment" name="E20_b" id="T7">
        <annotation>
	<rdf:RDF xmlns:rdf="http://www.w3.org/1999/02/22-rdf-syntax-ns#" xmlns:bqbiol="http://biomodels.net/biology-qualifiers/">
	<rdf:Description rdf:about="#_8336b104-a5b8-4e32-951f-9ced4ef2db5a">
	<bqbiol:isVersionOf>
	<rdf:Bag>
	<rdf:li rdf:resource="http://identifiers.org/tair.locus/AT4G23920"/>
	</rdf:Bag>
	</bqbiol:isVersionOf>
	</rdf:Description>
	</rdf:RDF>
	</annotation>
              <listOfReactants>
          <speciesReference stoichiometry="1" constant="true" species="P7"/>
        </listOfReactants>
        <listOfProducts>
          <speciesReference stoichiometry="1" constant="true" species="P5"/>
        </listOfProducts>
      </reaction>
      <reaction fast="false" metaid="c21753da-a0bf-44f3-8e76-f50679a77238" reversible="false" sboTerm="SBO:0000014" compartment="default_compartment" name="E17_77" id="T8">
        <notes>
          <body xmlns="http://www.w3.org/1999/xhtml">
     <p/>
  </body>
        </notes>
        <annotation>
	<rdf:RDF xmlns:rdf="http://www.w3.org/1999/02/22-rdf-syntax-ns#" xmlns:bqbiol="http://biomodels.net/biology-qualifiers/">
	<rdf:Description rdf:about="#c21753da-a0bf-44f3-8e76-f50679a77238">
	<bqbiol:isVersionOf>
	<rdf:Bag>
	<rdf:li rdf:resource="http://identifiers.org/tair.locus/AT5G52560"/>
	</rdf:Bag>
	</bqbiol:isVersionOf>
	</rdf:Description>
	</rdf:RDF>
	</annotation>
              <listOfReactants>
          <speciesReference stoichiometry="1" constant="true" species="P0"/>
          <speciesReference stoichiometry="1" constant="true" species="P8"/>
        </listOfReactants>
        <listOfProducts>
          <speciesReference stoichiometry="1" constant="true" species="P7"/>
        </listOfProducts>
      </reaction>
      <reaction fast="false" metaid="_5466c2dc-94f2-4716-9c52-bd3b75e4baf8" reversible="false" sboTerm="SBO:0000014" compartment="default_compartment" name="E30" id="T9">
        <annotation>
	<rdf:RDF xmlns:rdf="http://www.w3.org/1999/02/22-rdf-syntax-ns#" xmlns:bqbiol="http://biomodels.net/biology-qualifiers/">
	<rdf:Description rdf:about="#_5466c2dc-94f2-4716-9c52-bd3b75e4baf8">
	<bqbiol:isVersionOf>
	<rdf:Bag>
	<rdf:li rdf:resource="http://identifiers.org/tair.locus/AT1G78580"/>
	</rdf:Bag>
	</bqbiol:isVersionOf>
	</rdf:Description>
	</rdf:RDF>
	</annotation>
              <listOfReactants>
          <speciesReference stoichiometry="1" constant="true" species="P5"/>
          <speciesReference stoichiometry="1" constant="true" species="P19"/>
        </listOfReactants>
        <listOfProducts>
          <speciesReference stoichiometry="1" constant="true" species="P0"/>
          <speciesReference stoichiometry="1" constant="true" species="P13"/>
        </listOfProducts>
      </reaction>
      <reaction fast="false" reversible="false" sboTerm="SBO:0000394" compartment="default_compartment" name="OUT_78" id="T10">
        <notes>
          <body xmlns="http://www.w3.org/1999/xhtml">
     <p/>
  </body>
        </notes>
        <listOfReactants>
          <speciesReference stoichiometry="1" constant="true" species="P3"/>
        </listOfReactants>
      </reaction>
      <reaction fast="false" metaid="_7499b835-fb28-4563-8b1f-2f66dc2e96fa" reversible="false" sboTerm="SBO:0000014" compartment="default_compartment" name="E25" id="T11">
        <notes>
          <body xmlns="http://www.w3.org/1999/xhtml">
     <p/>
  </body>
        </notes>
        <annotation>
	<rdf:RDF xmlns:rdf="http://www.w3.org/1999/02/22-rdf-syntax-ns#" xmlns:bqbiol="http://biomodels.net/biology-qualifiers/">
	<rdf:Description rdf:about="#_7499b835-fb28-4563-8b1f-2f66dc2e96fa">
	<bqbiol:isVersionOf>
	<rdf:Bag>
	<rdf:li rdf:resource="http://identifiers.org/ec-code/1.1.1.316"/>
	</rdf:Bag>
	</bqbiol:isVersionOf>
	</rdf:Description>
	</rdf:RDF>
	</annotation>
              <listOfReactants>
          <speciesReference stoichiometry="1" constant="true" species="P9"/>
        </listOfReactants>
        <listOfProducts>
          <speciesReference stoichiometry="1" constant="true" species="P3"/>
        </listOfProducts>
      </reaction>
      <reaction fast="false" metaid="_63198bf9-84ed-406b-9115-bf4359570070" reversible="false" sboTerm="SBO:0000014" compartment="default_compartment" name="E27" id="T12">
        <annotation>
	<rdf:RDF xmlns:rdf="http://www.w3.org/1999/02/22-rdf-syntax-ns#" xmlns:bqbiol="http://biomodels.net/biology-qualifiers/">
	<rdf:Description rdf:about="#_63198bf9-84ed-406b-9115-bf4359570070">
	<bqbiol:isVersionOf>
	<rdf:Bag>
	<rdf:li rdf:resource="http://identifiers.org/tair.locus/AT2G47180"/>
	</rdf:Bag>
	</bqbiol:isVersionOf>
	</rdf:Description>
	</rdf:RDF>
	</annotation>
              <listOfReactants>
          <speciesReference stoichiometry="1" constant="true" species="P7"/>
          <speciesReference stoichiometry="1" constant="true" species="P12"/>
        </listOfReactants>
        <listOfProducts>
          <speciesReference stoichiometry="1" constant="true" species="P0"/>
          <speciesReference stoichiometry="1" constant="true" species="P11"/>
        </listOfProducts>
      </reaction>
      <reaction fast="false" reversible="false" sboTerm="SBO:0000394" compartment="default_compartment" name="OUT_82" id="T13">
        <notes>
          <body xmlns="http://www.w3.org/1999/xhtml">
     <p/>
  </body>
        </notes>
        <listOfReactants>
          <speciesReference stoichiometry="1" constant="true" species="P5"/>
        </listOfReactants>
      </reaction>
      <reaction fast="false" metaid="_454198f3-9d4f-415b-8206-f44a5b9909ae" reversible="false" sboTerm="SBO:0000014" compartment="default_compartment" name="E28" id="T14">
        <annotation>
	<rdf:RDF xmlns:rdf="http://www.w3.org/1999/02/22-rdf-syntax-ns#" xmlns:bqbiol="http://biomodels.net/biology-qualifiers/">
	<rdf:Description rdf:about="#_454198f3-9d4f-415b-8206-f44a5b9909ae">
	<bqbiol:isVersionOf>
	<rdf:Bag>
	<rdf:li rdf:resource="http://identifiers.org/tair.locus/AT5G40390"/>
	</rdf:Bag>
	</bqbiol:isVersionOf>
	</rdf:Description>
	</rdf:RDF>
	</annotation>
              <listOfReactants>
          <speciesReference stoichiometry="1" constant="true" species="P11"/>
          <speciesReference stoichiometry="1" constant="true" species="P16"/>
        </listOfReactants>
        <listOfProducts>
          <speciesReference stoichiometry="1" constant="true" species="P15"/>
          <speciesReference stoichiometry="1" constant="true" species="P12"/>
        </listOfProducts>
      </reaction>
      <reaction fast="false" metaid="_340586ed-1499-4f40-8102-e473ac83dcdb" reversible="false" sboTerm="SBO:0000014" compartment="default_compartment" name="E29" id="T15">
        <notes>
          <body xmlns="http://www.w3.org/1999/xhtml">
     <p/>
  </body>
        </notes>
        <annotation>
	<rdf:RDF xmlns:rdf="http://www.w3.org/1999/02/22-rdf-syntax-ns#" xmlns:bqbiol="http://biomodels.net/biology-qualifiers/">
	<rdf:Description rdf:about="#_340586ed-1499-4f40-8102-e473ac83dcdb">
	<bqbiol:isVersionOf>
	<rdf:Bag>
	<rdf:li rdf:resource="http://identifiers.org/tair.locus/AT5G40390"/>
	</rdf:Bag>
	</bqbiol:isVersionOf>
	</rdf:Description>
	</rdf:RDF>
	</annotation>
              <listOfReactants>
          <speciesReference stoichiometry="1" constant="true" species="P11"/>
          <speciesReference stoichiometry="1" constant="true" species="P15"/>
        </listOfReactants>
        <listOfProducts>
          <speciesReference stoichiometry="1" constant="true" species="P14"/>
          <speciesReference stoichiometry="1" constant="true" species="P12"/>
        </listOfProducts>
      </reaction>
      <reaction fast="false" metaid="a9a1f058-fa71-4212-ad2e-82375b8bd09b" reversible="false" sboTerm="SBO:0000014" compartment="default_compartment" name="E45_73" id="T16">
        <notes>
          <body xmlns="http://www.w3.org/1999/xhtml">
     <p/>
  </body>
        </notes>
        <annotation>
	<rdf:RDF xmlns:rdf="http://www.w3.org/1999/02/22-rdf-syntax-ns#" xmlns:bqbiol="http://biomodels.net/biology-qualifiers/">
	<rdf:Description rdf:about="#a9a1f058-fa71-4212-ad2e-82375b8bd09b">
	<bqbiol:isVersionOf>
	<rdf:Bag>
	<rdf:li rdf:resource="http://identifiers.org/tair.locus/AT5G25370"/>
	</rdf:Bag>
	</bqbiol:isVersionOf>
	</rdf:Description>
	</rdf:RDF>
	</annotation>
              <listOfReactants>
          <speciesReference stoichiometry="1" constant="true" species="P14"/>
        </listOfReactants>
        <listOfProducts>
          <speciesReference stoichiometry="1" constant="true" species="P15"/>
          <speciesReference stoichiometry="1" constant="true" species="P9"/>
        </listOfProducts>
      </reaction>
      <reaction fast="false" metaid="_0eb80cb6-6356-4cb2-b71d-f55c51c25863" reversible="false" compartment="default_compartment" name="E31" id="T17">
        <annotation>
	<rdf:RDF xmlns:rdf="http://www.w3.org/1999/02/22-rdf-syntax-ns#" xmlns:bqbiol="http://biomodels.net/biology-qualifiers/">
	<rdf:Description rdf:about="#_0eb80cb6-6356-4cb2-b71d-f55c51c25863">
	<bqbiol:isVersionOf>
	<rdf:Bag>
	<rdf:li rdf:resource="http://identifiers.org/tair.locus/AT5G51460"/>
	</rdf:Bag>
	</bqbiol:isVersionOf>
	</rdf:Description>
	</rdf:RDF>
	</annotation>
              <listOfReactants>
          <speciesReference stoichiometry="1" constant="true" species="P13"/>
        </listOfReactants>
        <listOfProducts>
          <speciesReference stoichiometry="1" constant="true" species="P17"/>
        </listOfProducts>
      </reaction>
      <reaction fast="false" metaid="_4436e841-ba2c-4394-a178-40485b709b86" reversible="false" sboTerm="SBO:0000014" compartment="default_compartment" name="E32" id="T18">
        <annotation>
	<rdf:RDF xmlns:rdf="http://www.w3.org/1999/02/22-rdf-syntax-ns#" xmlns:bqbiol="http://biomodels.net/biology-qualifiers/">
	<rdf:Description rdf:about="#_4436e841-ba2c-4394-a178-40485b709b86">
	<bqbiol:isVersionOf>
	<rdf:Bag>
	<rdf:li rdf:resource="http://identifiers.org/tair.locus/AT4G24040"/>
	</rdf:Bag>
	</bqbiol:isVersionOf>
	</rdf:Description>
	</rdf:RDF>
	</annotation>
              <listOfReactants>
          <speciesReference stoichiometry="1" constant="true" species="P17"/>
        </listOfReactants>
        <listOfProducts>
          <speciesReference stoichiometry="1" constant="true" species="P24"/>
          <speciesReference stoichiometry="1" constant="true" species="P10"/>
        </listOfProducts>
      </reaction>
      <reaction fast="false" metaid="_5553603d-241c-4e5a-9f68-bf3bbdc9c031" reversible="false" sboTerm="SBO:0000014" compartment="default_compartment" name="E37" id="T19">
        <annotation>
	<rdf:RDF xmlns:rdf="http://www.w3.org/1999/02/22-rdf-syntax-ns#" xmlns:bqbiol="http://biomodels.net/biology-qualifiers/">
	<rdf:Description rdf:about="#_5553603d-241c-4e5a-9f68-bf3bbdc9c031">
	<bqbiol:isVersionOf>
	<rdf:Bag>
	<rdf:li rdf:resource="http://identifiers.org/tair.locus/AT2G36190"/>
	</rdf:Bag>
	</bqbiol:isVersionOf>
	</rdf:Description>
	</rdf:RDF>
	</annotation>
              <listOfReactants>
          <speciesReference stoichiometry="1" constant="true" species="P16"/>
        </listOfReactants>
        <listOfProducts>
          <speciesReference stoichiometry="1" constant="true" species="P62"/>
          <speciesReference stoichiometry="1" constant="true" species="P10"/>
        </listOfProducts>
      </reaction>
      <reaction fast="false" metaid="_1df59eb9-1c45-4beb-8c4d-47176fcb9003" reversible="false" sboTerm="SBO:0000014" compartment="default_compartment" name="E45_66" id="T20">
        <notes>
          <body xmlns="http://www.w3.org/1999/xhtml">
     <p/>
  </body>
        </notes>
        <annotation>
	<rdf:RDF xmlns:rdf="http://www.w3.org/1999/02/22-rdf-syntax-ns#" xmlns:bqbiol="http://biomodels.net/biology-qualifiers/">
	<rdf:Description rdf:about="#_1df59eb9-1c45-4beb-8c4d-47176fcb9003">
	<bqbiol:isVersionOf>
	<rdf:Bag>
	<rdf:li rdf:resource="http://identifiers.org/tair.locus/AT3G57520"/>
	</rdf:Bag>
	</bqbiol:isVersionOf>
	</rdf:Description>
	</rdf:RDF>
	</annotation>
              <listOfReactants>
          <speciesReference stoichiometry="1" constant="true" species="P15"/>
        </listOfReactants>
        <listOfProducts>
          <speciesReference stoichiometry="1" constant="true" species="P16"/>
          <speciesReference stoichiometry="1" constant="true" species="P9"/>
        </listOfProducts>
      </reaction>
      <reaction fast="false" reversible="false" sboTerm="SBO:0000394" compartment="default_compartment" name="OUT_66" id="T21">
        <listOfReactants>
          <speciesReference stoichiometry="1" constant="true" species="P16"/>
        </listOfReactants>
      </reaction>
      <reaction fast="false" reversible="false" sboTerm="SBO:0000394" compartment="default_compartment" name="OUT_51" id="T22">
        <notes>
          <body xmlns="http://www.w3.org/1999/xhtml">
     <p/>
  </body>
        </notes>
        <listOfReactants>
          <speciesReference stoichiometry="1" constant="true" species="P10"/>
        </listOfReactants>
      </reaction>
      <reaction fast="false" metaid="db8e1a49-e3d5-400d-b1ce-d65740e4e964" reversible="false" sboTerm="SBO:0000014" compartment="default_compartment" name="E33" id="T23">
        <annotation>
	<rdf:RDF xmlns:rdf="http://www.w3.org/1999/02/22-rdf-syntax-ns#" xmlns:bqbiol="http://biomodels.net/biology-qualifiers/">
	<rdf:Description rdf:about="#db8e1a49-e3d5-400d-b1ce-d65740e4e964">
	<bqbiol:isVersionOf>
	<rdf:Bag>
	<rdf:li rdf:resource="http://identifiers.org/tair.locus/AT1G31190"/>
	</rdf:Bag>
	</bqbiol:isVersionOf>
	</rdf:Description>
	</rdf:RDF>
	</annotation>
              <listOfReactants>
          <speciesReference stoichiometry="1" constant="true" species="P18"/>
        </listOfReactants>
        <listOfProducts>
          <speciesReference stoichiometry="1" constant="true" species="P12"/>
        </listOfProducts>
      </reaction>
      <reaction fast="false" metaid="_53cfe6ce-1488-44d5-a445-04da8060b26e" reversible="false" sboTerm="SBO:0000014" compartment="default_compartment" name="E34_f" id="T24">
        <annotation>
	<rdf:RDF xmlns:rdf="http://www.w3.org/1999/02/22-rdf-syntax-ns#" xmlns:bqbiol="http://biomodels.net/biology-qualifiers/">
	<rdf:Description rdf:about="#_53cfe6ce-1488-44d5-a445-04da8060b26e">
	<bqbiol:isVersionOf>
	<rdf:Bag>
	<rdf:li rdf:resource="http://identifiers.org/tair.locus/AT5G10170"/>
	</rdf:Bag>
	</bqbiol:isVersionOf>
	</rdf:Description>
	</rdf:RDF>
	</annotation>
              <listOfReactants>
          <speciesReference stoichiometry="1" constant="true" species="P19"/>
        </listOfReactants>
        <listOfProducts>
          <speciesReference stoichiometry="1" constant="true" species="P18"/>
        </listOfProducts>
      </reaction>
      <reaction fast="false" metaid="_635c0c3f-bc97-4658-a03a-85f736f8c7c3" reversible="false" sboTerm="SBO:0000014" compartment="default_compartment" name="E34_b" id="T25">
        <annotation>
	<rdf:RDF xmlns:rdf="http://www.w3.org/1999/02/22-rdf-syntax-ns#" xmlns:bqbiol="http://biomodels.net/biology-qualifiers/">
	<rdf:Description rdf:about="#_635c0c3f-bc97-4658-a03a-85f736f8c7c3">
	<bqbiol:isVersionOf>
	<rdf:Bag>
	<rdf:li rdf:resource="http://identifiers.org/tair.locus/AT5G10170"/>
	</rdf:Bag>
	</bqbiol:isVersionOf>
	</rdf:Description>
	</rdf:RDF>
	</annotation>
              <listOfReactants>
          <speciesReference stoichiometry="1" constant="true" species="P18"/>
        </listOfReactants>
        <listOfProducts>
          <speciesReference stoichiometry="1" constant="true" species="P19"/>
        </listOfProducts>
      </reaction>
      <reaction compartment="default_compartment" name="OUT_71" fast="false" id="T26" reversible="false">
        <notes>
          <body xmlns="http://www.w3.org/1999/xhtml">
     <p/>
  </body>
        </notes>
        <listOfReactants>
          <speciesReference stoichiometry="1" constant="true" species="P14"/>
        </listOfReactants>
      </reaction>
      <reaction fast="false" reversible="false" sboTerm="SBO:0000394" compartment="default_compartment" name="OUT_88" id="T27">
        <notes>
          <body xmlns="http://www.w3.org/1999/xhtml">
     <p/>
  </body>
        </notes>
        <listOfReactants>
          <speciesReference stoichiometry="1" constant="true" species="P4"/>
        </listOfReactants>
      </reaction>
      <reaction fast="false" reversible="false" sboTerm="SBO:0000393" compartment="default_compartment" name="IN_63" id="T28">
        <listOfProducts>
          <speciesReference stoichiometry="1" constant="true" species="P62"/>
        </listOfProducts>
      </reaction>
      <reaction fast="false" metaid="bda2feb3-de52-4cfd-9a5a-6f98e06f2961" reversible="false" sboTerm="SBO:0000014" compartment="default_compartment" name="E149" id="T29">
        <annotation>
	<rdf:RDF xmlns:rdf="http://www.w3.org/1999/02/22-rdf-syntax-ns#" xmlns:bqbiol="http://biomodels.net/biology-qualifiers/">
	<rdf:Description rdf:about="#bda2feb3-de52-4cfd-9a5a-6f98e06f2961">
	<bqbiol:isVersionOf>
	<rdf:Bag>
	<rdf:li rdf:resource="http://identifiers.org/tair.locus/AT5G51970"/>
	</rdf:Bag>
	</bqbiol:isVersionOf>
	</rdf:Description>
	</rdf:RDF>
	</annotation>
              <listOfReactants>
          <speciesReference stoichiometry="1" constant="true" species="P22"/>
        </listOfReactants>
        <listOfProducts>
          <speciesReference stoichiometry="1" constant="true" species="P62"/>
        </listOfProducts>
      </reaction>
      <reaction compartment="default_compartment" name="E39" fast="false" id="T30" reversible="false">
        <listOfReactants>
          <speciesReference stoichiometry="1" constant="true" species="P21"/>
        </listOfReactants>
        <listOfProducts>
          <speciesReference stoichiometry="1" constant="true" species="P22"/>
        </listOfProducts>
      </reaction>
      <reaction fast="false" metaid="_88be160a-ce2d-4396-bf28-69fa3a49655a" reversible="false" sboTerm="SBO:0000014" compartment="default_compartment" name="E12" id="T31">
        <annotation>
	<rdf:RDF xmlns:rdf="http://www.w3.org/1999/02/22-rdf-syntax-ns#" xmlns:bqbiol="http://biomodels.net/biology-qualifiers/">
	<rdf:Description rdf:about="#_88be160a-ce2d-4396-bf28-69fa3a49655a">
	<bqbiol:isVersionOf>
	<rdf:Bag>
	<rdf:li rdf:resource="http://identifiers.org/tair.locus/AT4G37840"/>
	</rdf:Bag>
	</bqbiol:isVersionOf>
	</rdf:Description>
	</rdf:RDF>
	</annotation>
              <listOfReactants>
          <speciesReference stoichiometry="1" constant="true" species="P62"/>
        </listOfReactants>
        <listOfProducts>
          <speciesReference stoichiometry="1" constant="true" species="P23"/>
        </listOfProducts>
      </reaction>
      <reaction fast="false" metaid="_50e949d2-d2c7-4139-925e-61044e8aee30" reversible="false" sboTerm="SBO:0000014" compartment="default_compartment" name="E10_49" id="T32">
        <notes>
          <body xmlns="http://www.w3.org/1999/xhtml">
     <p/>
  </body>
        </notes>
        <annotation>
	<rdf:RDF xmlns:rdf="http://www.w3.org/1999/02/22-rdf-syntax-ns#" xmlns:bqbiol="http://biomodels.net/biology-qualifiers/">
	<rdf:Description rdf:about="#_50e949d2-d2c7-4139-925e-61044e8aee30">
	<bqbiol:isVersionOf>
	<rdf:Bag>
	<rdf:li rdf:resource="http://identifiers.org/tair.locus/AT4G29130"/>
	</rdf:Bag>
	</bqbiol:isVersionOf>
	</rdf:Description>
	</rdf:RDF>
	</annotation>
              <listOfReactants>
          <speciesReference stoichiometry="1" constant="true" species="P10"/>
        </listOfReactants>
        <listOfProducts>
          <speciesReference stoichiometry="1" constant="true" species="P21"/>
        </listOfProducts>
      </reaction>
      <reaction fast="false" metaid="_6f5ccefc-667c-47f8-a9d0-3951c5c535ee" reversible="false" sboTerm="SBO:0000014" compartment="default_compartment" name="spo_f" id="T33">
        <notes>
          <body xmlns="http://www.w3.org/1999/xhtml">
     <p/>
  </body>
        </notes>
        <annotation>
	<rdf:RDF xmlns:rdf="http://www.w3.org/1999/02/22-rdf-syntax-ns#" xmlns:bqbiol="http://biomodels.net/biology-qualifiers/">
	<rdf:Description rdf:about="#_6f5ccefc-667c-47f8-a9d0-3951c5c535ee">
	<bqbiol:isVersionOf>
	<rdf:Bag>
	<rdf:li rdf:resource="http://identifiers.org/ec-code/5.1.3.15"/>
	</rdf:Bag>
	</bqbiol:isVersionOf>
	</rdf:Description>
	</rdf:RDF>
	</annotation>
              <listOfReactants>
          <speciesReference stoichiometry="1" constant="true" species="P19"/>
        </listOfReactants>
        <listOfProducts>
          <speciesReference stoichiometry="1" constant="true" species="P21"/>
        </listOfProducts>
      </reaction>
      <reaction fast="false" metaid="_918e647b-82ca-473e-a86f-4ee184059ecb" reversible="false" sboTerm="SBO:0000014" compartment="default_compartment" name="spo_b" id="T34">
        <annotation>
	<rdf:RDF xmlns:rdf="http://www.w3.org/1999/02/22-rdf-syntax-ns#" xmlns:bqbiol="http://biomodels.net/biology-qualifiers/">
	<rdf:Description rdf:about="#_918e647b-82ca-473e-a86f-4ee184059ecb">
	<bqbiol:isVersionOf>
	<rdf:Bag>
	<rdf:li rdf:resource="http://identifiers.org/ec-code/5.1.3.15"/>
	</rdf:Bag>
	</bqbiol:isVersionOf>
	</rdf:Description>
	</rdf:RDF>
	</annotation>
              <listOfReactants>
          <speciesReference stoichiometry="1" constant="true" species="P21"/>
        </listOfReactants>
        <listOfProducts>
          <speciesReference stoichiometry="1" constant="true" species="P19"/>
        </listOfProducts>
      </reaction>
      <reaction fast="false" metaid="_7d668c5c-ae7c-4c87-a089-c0caeaed2e06" reversible="false" sboTerm="SBO:0000014" compartment="default_compartment" name="E8_f" id="T35">
        <annotation>
	<rdf:RDF xmlns:rdf="http://www.w3.org/1999/02/22-rdf-syntax-ns#" xmlns:bqbiol="http://biomodels.net/biology-qualifiers/">
	<rdf:Description rdf:about="#_7d668c5c-ae7c-4c87-a089-c0caeaed2e06">
	<bqbiol:isVersionOf>
	<rdf:Bag>
	<rdf:li rdf:resource="http://identifiers.org/tair.locus/AT4G24620"/>
	</rdf:Bag>
	</bqbiol:isVersionOf>
	</rdf:Description>
	</rdf:RDF>
	</annotation>
              <listOfReactants>
          <speciesReference stoichiometry="1" constant="true" species="P21"/>
        </listOfReactants>
        <listOfProducts>
          <speciesReference stoichiometry="1" constant="true" species="P23"/>
        </listOfProducts>
      </reaction>
      <reaction fast="false" metaid="_73ae5ab6-40b6-49c1-a10c-809a4d35bf3b" reversible="false" sboTerm="SBO:0000014" compartment="default_compartment" name="E8_b" id="T36">
        <notes>
          <body xmlns="http://www.w3.org/1999/xhtml">
     <p/>
  </body>
        </notes>
        <annotation>
	<rdf:RDF xmlns:rdf="http://www.w3.org/1999/02/22-rdf-syntax-ns#" xmlns:bqbiol="http://biomodels.net/biology-qualifiers/">
	<rdf:Description rdf:about="#_73ae5ab6-40b6-49c1-a10c-809a4d35bf3b">
	<bqbiol:isVersionOf>
	<rdf:Bag>
	<rdf:li rdf:resource="http://identifiers.org/tair.locus/AT4G24620"/>
	</rdf:Bag>
	</bqbiol:isVersionOf>
	</rdf:Description>
	</rdf:RDF>
	</annotation>
              <listOfReactants>
          <speciesReference stoichiometry="1" constant="true" species="P23"/>
        </listOfReactants>
        <listOfProducts>
          <speciesReference stoichiometry="1" constant="true" species="P21"/>
        </listOfProducts>
      </reaction>
      <reaction fast="false" metaid="_25dcb169-163f-4fc3-bd8a-0204ec45635e" reversible="false" sboTerm="SBO:0000014" compartment="default_compartment" name="E10_56" id="T37">
        <notes>
          <body xmlns="http://www.w3.org/1999/xhtml">
     <p/>
  </body>
        </notes>
        <annotation>
	<rdf:RDF xmlns:rdf="http://www.w3.org/1999/02/22-rdf-syntax-ns#" xmlns:bqbiol="http://biomodels.net/biology-qualifiers/">
	<rdf:Description rdf:about="#_25dcb169-163f-4fc3-bd8a-0204ec45635e">
	<bqbiol:isVersionOf>
	<rdf:Bag>
	<rdf:li rdf:resource="http://identifiers.org/tair.locus/AT4G29130"/>
	</rdf:Bag>
	</bqbiol:isVersionOf>
	</rdf:Description>
	</rdf:RDF>
	</annotation>
              <listOfReactants>
          <speciesReference stoichiometry="1" constant="true" species="P24"/>
        </listOfReactants>
        <listOfProducts>
          <speciesReference stoichiometry="1" constant="true" species="P19"/>
        </listOfProducts>
      </reaction>
      <reaction fast="false" metaid="e54acea2-b8c8-432b-8a05-4b9e79de9c27" reversible="false" sboTerm="SBO:0000014" compartment="default_compartment" name="E9_f" id="T38">
        <notes>
          <body xmlns="http://www.w3.org/1999/xhtml">
     <p/>
  </body>
        </notes>
        <annotation>
	<rdf:RDF xmlns:rdf="http://www.w3.org/1999/02/22-rdf-syntax-ns#" xmlns:bqbiol="http://biomodels.net/biology-qualifiers/">
	<rdf:Description rdf:about="#e54acea2-b8c8-432b-8a05-4b9e79de9c27">
	<bqbiol:isVersionOf>
	<rdf:Bag>
	<rdf:li rdf:resource="http://identifiers.org/tair.locus/AT5G51820"/>
	</rdf:Bag>
	</bqbiol:isVersionOf>
	</rdf:Description>
	</rdf:RDF>
	</annotation>
              <listOfReactants>
          <speciesReference stoichiometry="1" constant="true" species="P19"/>
        </listOfReactants>
        <listOfProducts>
          <speciesReference stoichiometry="1" constant="true" species="P6"/>
        </listOfProducts>
      </reaction>
      <reaction fast="false" metaid="ca525572-9a28-49cf-951a-e651e181b5e4" reversible="false" sboTerm="SBO:0000014" compartment="default_compartment" name="E9_b" id="T39">
        <notes>
          <body xmlns="http://www.w3.org/1999/xhtml">
     <p/>
  </body>
        </notes>
        <annotation>
	<rdf:RDF xmlns:rdf="http://www.w3.org/1999/02/22-rdf-syntax-ns#" xmlns:bqbiol="http://biomodels.net/biology-qualifiers/">
	<rdf:Description rdf:about="#ca525572-9a28-49cf-951a-e651e181b5e4">
	<bqbiol:isVersionOf>
	<rdf:Bag>
	<rdf:li rdf:resource="http://identifiers.org/tair.locus/AT5G51820"/>
	</rdf:Bag>
	</bqbiol:isVersionOf>
	</rdf:Description>
	</rdf:RDF>
	</annotation>
              <listOfReactants>
          <speciesReference stoichiometry="1" constant="true" species="P6"/>
        </listOfReactants>
        <listOfProducts>
          <speciesReference stoichiometry="1" constant="true" species="P19"/>
        </listOfProducts>
      </reaction>
      <reaction fast="false" reversible="false" sboTerm="SBO:0000394" compartment="default_compartment" name="OUT_50" id="T40">
        <listOfReactants>
          <speciesReference stoichiometry="1" constant="true" species="P6"/>
        </listOfReactants>
      </reaction>
      <reaction fast="false" metaid="_2661b144-3bfe-4f7d-a9f9-632b38d3ae94" reversible="false" sboTerm="SBO:0000014" compartment="default_compartment" name="R6_b" id="T41">
        <notes>
          <body xmlns="http://www.w3.org/1999/xhtml">
     <p/>
  </body>
        </notes>
        <annotation>
	<rdf:RDF xmlns:rdf="http://www.w3.org/1999/02/22-rdf-syntax-ns#" xmlns:bqbiol="http://biomodels.net/biology-qualifiers/">
	<rdf:Description rdf:about="#_2661b144-3bfe-4f7d-a9f9-632b38d3ae94">
	<bqbiol:hasPart>
	<rdf:Bag>
	<rdf:li rdf:resource="http://identifiers.org/tair.locus/AT5G64860"/>
	</rdf:Bag>
	</bqbiol:hasPart>
	</rdf:Description>
	</rdf:RDF>
	</annotation>
              <listOfReactants>
          <speciesReference stoichiometry="1" constant="true" species="P25"/>
        </listOfReactants>
        <listOfProducts>
          <speciesReference stoichiometry="1" constant="true" species="P6"/>
        </listOfProducts>
      </reaction>
      <reaction fast="false" metaid="_001d270c-eff6-4a6f-99f1-3d67c4616955" reversible="false" sboTerm="SBO:0000014" compartment="default_compartment" name="R6_f" id="T42">
        <notes>
          <body xmlns="http://www.w3.org/1999/xhtml">
     <p/>
  </body>
        </notes>
        <annotation>
	<rdf:RDF xmlns:rdf="http://www.w3.org/1999/02/22-rdf-syntax-ns#" xmlns:bqbiol="http://biomodels.net/biology-qualifiers/">
	<rdf:Description rdf:about="#_001d270c-eff6-4a6f-99f1-3d67c4616955">
	<bqbiol:hasPart>
	<rdf:Bag>
	<rdf:li rdf:resource="http://identifiers.org/tair.locus/AT5G64860"/>
	</rdf:Bag>
	</bqbiol:hasPart>
	</rdf:Description>
	</rdf:RDF>
	</annotation>
              <listOfReactants>
          <speciesReference stoichiometry="1" constant="true" species="P6"/>
        </listOfReactants>
        <listOfProducts>
          <speciesReference stoichiometry="1" constant="true" species="P25"/>
        </listOfProducts>
      </reaction>
      <reaction fast="false" metaid="afcc4732-a823-4e05-825c-7dc0caba87e1" reversible="false" sboTerm="SBO:0000014" compartment="default_compartment" name="E46" id="T43">
        <annotation>
	<rdf:RDF xmlns:rdf="http://www.w3.org/1999/02/22-rdf-syntax-ns#" xmlns:bqbiol="http://biomodels.net/biology-qualifiers/">
	<rdf:Description rdf:about="#afcc4732-a823-4e05-825c-7dc0caba87e1">
	<bqbiol:isVersionOf>
	<rdf:Bag>
	<rdf:li rdf:resource="http://identifiers.org/tair.locus/AT5G19220"/>
	</rdf:Bag>
	</bqbiol:isVersionOf>
	</rdf:Description>
	</rdf:RDF>
	</annotation>
              <listOfReactants>
          <speciesReference stoichiometry="1" constant="true" species="P6"/>
        </listOfReactants>
        <listOfProducts>
          <speciesReference stoichiometry="1" constant="true" species="P26"/>
        </listOfProducts>
      </reaction>
      <reaction fast="false" metaid="_460f7156-0300-4349-8467-4464621866ec" reversible="false" sboTerm="SBO:0000014" compartment="default_compartment" name="R4_b" id="T44">
        <notes>
          <body xmlns="http://www.w3.org/1999/xhtml">
     <p/>
  </body>
        </notes>
        <annotation>
	<rdf:RDF xmlns:rdf="http://www.w3.org/1999/02/22-rdf-syntax-ns#" xmlns:bqbiol="http://biomodels.net/biology-qualifiers/">
	<rdf:Description rdf:about="#_460f7156-0300-4349-8467-4464621866ec">
	<bqbiol:hasPart>
	<rdf:Bag>
	<rdf:li rdf:resource="http://identifiers.org/tair.locus/AT4G09020"/>
	</rdf:Bag>
	</bqbiol:hasPart>
	</rdf:Description>
	</rdf:RDF>
	</annotation>
              <listOfReactants>
          <speciesReference stoichiometry="1" constant="true" species="P29"/>
        </listOfReactants>
        <listOfProducts>
          <speciesReference stoichiometry="1" constant="true" species="P24"/>
          <speciesReference stoichiometry="1" constant="true" species="P25"/>
        </listOfProducts>
      </reaction>
      <reaction fast="false" metaid="_160aae0a-4b4b-47e2-8652-fabc96fe1074" reversible="false" sboTerm="SBO:0000014" compartment="default_compartment" name="R4_f" id="T45">
        <notes>
          <body xmlns="http://www.w3.org/1999/xhtml">
     <p/>
  </body>
        </notes>
        <annotation>
	<rdf:RDF xmlns:rdf="http://www.w3.org/1999/02/22-rdf-syntax-ns#" xmlns:bqbiol="http://biomodels.net/biology-qualifiers/">
	<rdf:Description rdf:about="#_160aae0a-4b4b-47e2-8652-fabc96fe1074">
	<bqbiol:hasPart>
	<rdf:Bag>
	<rdf:li rdf:resource="http://identifiers.org/tair.locus/AT4G09020"/>
	</rdf:Bag>
	</bqbiol:hasPart>
	</rdf:Description>
	</rdf:RDF>
	</annotation>
              <listOfReactants>
          <speciesReference stoichiometry="1" constant="true" species="P24"/>
          <speciesReference stoichiometry="1" constant="true" species="P25"/>
        </listOfReactants>
        <listOfProducts>
          <speciesReference stoichiometry="1" constant="true" species="P29"/>
        </listOfProducts>
      </reaction>
      <reaction fast="false" metaid="e2e9563f-99be-4eb8-a986-0630b3334b84" reversible="false" sboTerm="SBO:0000014" compartment="default_compartment" name="R5_1" id="T46">
        <notes>
          <body xmlns="http://www.w3.org/1999/xhtml">
     <p/>
  </body>
        </notes>
        <annotation>
	<rdf:RDF xmlns:rdf="http://www.w3.org/1999/02/22-rdf-syntax-ns#" xmlns:bqbiol="http://biomodels.net/biology-qualifiers/">
	<rdf:Description rdf:about="#e2e9563f-99be-4eb8-a986-0630b3334b84">
	<bqbiol:isVersionOf>
	<rdf:Bag>
	<rdf:li rdf:resource="http://identifiers.org/tair.locus/AT5G65685"/>
	</rdf:Bag>
	</bqbiol:isVersionOf>
	</rdf:Description>
	</rdf:RDF>
	</annotation>
              <listOfReactants>
          <speciesReference stoichiometry="1" constant="true" species="P26"/>
        </listOfReactants>
        <listOfProducts>
          <speciesReference stoichiometry="1" constant="true" species="P28"/>
        </listOfProducts>
      </reaction>
      <reaction fast="false" metaid="_73071ff3-4b3d-4f5b-a43f-d8827b307f8b" reversible="false" sboTerm="SBO:0000014" compartment="default_compartment" name="R5_2" id="T47">
        <annotation>
	<rdf:RDF xmlns:rdf="http://www.w3.org/1999/02/22-rdf-syntax-ns#" xmlns:bqbiol="http://biomodels.net/biology-qualifiers/">
	<rdf:Description rdf:about="#_73071ff3-4b3d-4f5b-a43f-d8827b307f8b">
	<bqbiol:isVersionOf>
	<rdf:Bag>
	<rdf:li rdf:resource="http://identifiers.org/tair.locus/AT5G65685"/>
	</rdf:Bag>
	</bqbiol:isVersionOf>
	</rdf:Description>
	</rdf:RDF>
	</annotation>
              <listOfReactants>
          <speciesReference stoichiometry="1" constant="true" species="P26"/>
        </listOfReactants>
        <listOfProducts>
          <speciesReference stoichiometry="1" constant="true" species="P27"/>
        </listOfProducts>
      </reaction>
      <reaction fast="false" metaid="a414a9d9-20c4-4a89-bc80-110fd4d3bc16" reversible="false" sboTerm="SBO:0000014" compartment="default_compartment" name="R1" id="T48">
        <notes>
          <body xmlns="http://www.w3.org/1999/xhtml">
     <p/>
  </body>
        </notes>
        <annotation>
	<rdf:RDF xmlns:rdf="http://www.w3.org/1999/02/22-rdf-syntax-ns#" xmlns:bqbiol="http://biomodels.net/biology-qualifiers/">
	<rdf:Description rdf:about="#a414a9d9-20c4-4a89-bc80-110fd4d3bc16">
	<bqbiol:hasPart>
	<rdf:Bag>
	<rdf:li rdf:resource="http://identifiers.org/tair.locus/AT1G10760"/>
	<rdf:li rdf:resource="AT5G26570"/>
	<rdf:li rdf:resource="AT3G52180"/>
	<rdf:li rdf:resource="AT4G17090"/>
	</rdf:Bag>
	</bqbiol:hasPart>
	</rdf:Description>
	</rdf:RDF>
	</annotation>
              <listOfReactants>
          <speciesReference stoichiometry="1" constant="true" species="P30"/>
        </listOfReactants>
        <listOfProducts>
          <speciesReference stoichiometry="1" constant="true" species="P29"/>
        </listOfProducts>
      </reaction>
      <reaction fast="false" metaid="_29fef8bf-c5b5-4e24-9123-1775eb206438" reversible="false" sboTerm="SBO:0000014" compartment="default_compartment" name="R3" id="T49">
        <notes>
          <body xmlns="http://www.w3.org/1999/xhtml">
     <p/>
  </body>
        </notes>
        <annotation>
	<rdf:RDF xmlns:rdf="http://www.w3.org/1999/02/22-rdf-syntax-ns#" xmlns:bqbiol="http://biomodels.net/biology-qualifiers/">
	<rdf:Description rdf:about="#_29fef8bf-c5b5-4e24-9123-1775eb206438">
	<bqbiol:isVersionOf>
	<rdf:Bag>
	<rdf:li rdf:resource="http://identifiers.org/tair.locus/AT2G36390"/>
	</rdf:Bag>
	</bqbiol:isVersionOf>
	</rdf:Description>
	</rdf:RDF>
	</annotation>
              <listOfReactants>
          <speciesReference stoichiometry="1" constant="true" species="P27"/>
          <speciesReference stoichiometry="1" constant="true" species="P28"/>
        </listOfReactants>
        <listOfProducts>
          <speciesReference stoichiometry="1" constant="true" species="P30"/>
        </listOfProducts>
      </reaction>
      <reaction fast="false" metaid="_5477f9a7-3012-4373-af24-605c19f8b896" reversible="false" compartment="default_compartment" name="R2" id="T50">
        <annotation>
	<rdf:RDF xmlns:rdf="http://www.w3.org/1999/02/22-rdf-syntax-ns#" xmlns:bqbiol="http://biomodels.net/biology-qualifiers/">
	<rdf:Description rdf:about="#_5477f9a7-3012-4373-af24-605c19f8b896">
	<bqbiol:hasPart>
	<rdf:Bag>
	<rdf:li rdf:resource="http://identifiers.org/tair.locus/AT1G10760"/>
	<rdf:li rdf:resource="AT3G52180"/>
	<rdf:li rdf:resource="AT4G17090"/>
	<rdf:li rdf:resource="AT4G09020"/>
	<rdf:li rdf:resource="AT5G64860"/>
	</rdf:Bag>
	</bqbiol:hasPart>
	</rdf:Description>
	</rdf:RDF>
	</annotation>
              <listOfReactants>
          <speciesReference stoichiometry="1" constant="true" species="P30"/>
        </listOfReactants>
        <listOfProducts>
          <speciesReference stoichiometry="2" constant="true" species="P24"/>
        </listOfProducts>
      </reaction>
      <reaction fast="false" metaid="ce38a764-0b82-4746-a591-4e5950dc700c" reversible="false" compartment="default_compartment" name="E16" id="T51">
        <notes>
          <body xmlns="http://www.w3.org/1999/xhtml">
     <p/>
  </body>
        </notes>
        <annotation>
	<rdf:RDF xmlns:rdf="http://www.w3.org/1999/02/22-rdf-syntax-ns#" xmlns:bqbiol="http://biomodels.net/biology-qualifiers/">
	<rdf:Description rdf:about="#ce38a764-0b82-4746-a591-4e5950dc700c">
	<bqbiol:isVersionOf>
	<rdf:Bag>
	<rdf:li rdf:resource="http://identifiers.org/tair.locus/AT5G56630"/>
	<rdf:li rdf:resource="AT5G61580"/>
	<rdf:li rdf:resource="AT4G29220"/>
	<rdf:li rdf:resource="AT4G32840"/>
	<rdf:li rdf:resource="AT4G26270"/>
	</rdf:Bag>
	</bqbiol:isVersionOf>
	</rdf:Description>
	</rdf:RDF>
	</annotation>
              <listOfReactants>
          <speciesReference stoichiometry="1" constant="true" species="P23"/>
        </listOfReactants>
        <listOfProducts>
          <speciesReference stoichiometry="1" constant="true" species="P31"/>
        </listOfProducts>
      </reaction>
      <reaction fast="false" metaid="_45e76b08-2fba-4fd0-bffd-7de52524e7fe" reversible="false" sboTerm="SBO:0000014" compartment="default_compartment" name="E15" id="T52">
        <notes>
          <body xmlns="http://www.w3.org/1999/xhtml">
     <p/>
  </body>
        </notes>
        <annotation>
	<rdf:RDF xmlns:rdf="http://www.w3.org/1999/02/22-rdf-syntax-ns#" xmlns:bqbiol="http://biomodels.net/biology-qualifiers/">
	<rdf:Description rdf:about="#_45e76b08-2fba-4fd0-bffd-7de52524e7fe">
	<bqbiol:isVersionOf>
	<rdf:Bag>
	<rdf:li rdf:resource="http://identifiers.org/tair.locus/AT3G54050"/>
	<rdf:li rdf:resource="AT1G43670"/>
	</rdf:Bag>
	</bqbiol:isVersionOf>
	</rdf:Description>
	</rdf:RDF>
	</annotation>
              <listOfReactants>
          <speciesReference stoichiometry="1" constant="true" species="P31"/>
        </listOfReactants>
        <listOfProducts>
          <speciesReference stoichiometry="1" constant="true" species="P23"/>
        </listOfProducts>
      </reaction>
      <reaction fast="false" metaid="_35bb7563-1438-4109-a4c3-dd55ee83dcfd" reversible="false" sboTerm="SBO:0000014" compartment="default_compartment" name="E1_44_f" id="T53">
        <notes>
          <body xmlns="http://www.w3.org/1999/xhtml">
     <p/>
  </body>
        </notes>
        <annotation>
	<rdf:RDF xmlns:rdf="http://www.w3.org/1999/02/22-rdf-syntax-ns#" xmlns:bqbiol="http://biomodels.net/biology-qualifiers/">
	<rdf:Description rdf:about="#_35bb7563-1438-4109-a4c3-dd55ee83dcfd">
	<bqbiol:isVersionOf>
	<rdf:Bag>
	<rdf:li rdf:resource="http://identifiers.org/tair.locus/AT3G60750"/>
	<rdf:li rdf:resource="AT2G45290"/>
	</rdf:Bag>
	</bqbiol:isVersionOf>
	</rdf:Description>
	</rdf:RDF>
	</annotation>
              <listOfReactants>
          <speciesReference stoichiometry="1" constant="true" species="P23"/>
          <speciesReference stoichiometry="1" constant="true" species="P35"/>
        </listOfReactants>
        <listOfProducts>
          <speciesReference stoichiometry="1" constant="true" species="P32"/>
          <speciesReference stoichiometry="1" constant="true" species="P33"/>
        </listOfProducts>
      </reaction>
      <reaction fast="false" metaid="_764c2519-a31c-4c99-8935-6f51ec1ca88b" reversible="false" sboTerm="SBO:0000014" compartment="default_compartment" name="E1_44_b" id="T54">
        <annotation>
	<rdf:RDF xmlns:rdf="http://www.w3.org/1999/02/22-rdf-syntax-ns#" xmlns:bqbiol="http://biomodels.net/biology-qualifiers/">
	<rdf:Description rdf:about="#_764c2519-a31c-4c99-8935-6f51ec1ca88b">
	<bqbiol:isVersionOf>
	<rdf:Bag>
	<rdf:li rdf:resource="http://identifiers.org/tair.locus/AT3G60750"/>
	<rdf:li rdf:resource="AT2G45290"/>
	</rdf:Bag>
	</bqbiol:isVersionOf>
	</rdf:Description>
	</rdf:RDF>
	</annotation>
              <listOfReactants>
          <speciesReference stoichiometry="1" constant="true" species="P32"/>
          <speciesReference stoichiometry="1" constant="true" species="P33"/>
        </listOfReactants>
        <listOfProducts>
          <speciesReference stoichiometry="1" constant="true" species="P35"/>
          <speciesReference stoichiometry="1" constant="true" species="P23"/>
        </listOfProducts>
      </reaction>
      <reaction fast="false" metaid="_4d5c990e-a506-463e-8264-29a023069b01" reversible="false" sboTerm="SBO:0000014" compartment="default_compartment" name="E54_f" id="T55">
        <annotation>
	<rdf:RDF xmlns:rdf="http://www.w3.org/1999/02/22-rdf-syntax-ns#" xmlns:bqbiol="http://biomodels.net/biology-qualifiers/">
	<rdf:Description rdf:about="#_4d5c990e-a506-463e-8264-29a023069b01">
	<bqbiol:encodes>
	<rdf:Bag>
	<rdf:li rdf:resource="http://identifiers.org/tair.locus/AT2G45290"/>
	<rdf:li rdf:resource="AT5G13420"/>
	</rdf:Bag>
	</bqbiol:encodes>
	</rdf:Description>
	</rdf:RDF>
	</annotation>
              <listOfReactants>
          <speciesReference stoichiometry="1" constant="true" species="P34"/>
          <speciesReference stoichiometry="1" constant="true" species="P35"/>
        </listOfReactants>
        <listOfProducts>
          <speciesReference stoichiometry="1" constant="true" species="P23"/>
          <speciesReference stoichiometry="1" constant="true" species="P33"/>
        </listOfProducts>
      </reaction>
      <reaction fast="false" metaid="_2ccf5303-58dd-494c-b11b-68e638f148b5" reversible="false" sboTerm="SBO:0000014" compartment="default_compartment" name="E54_b" id="T56">
        <annotation>
	<rdf:RDF xmlns:rdf="http://www.w3.org/1999/02/22-rdf-syntax-ns#" xmlns:bqbiol="http://biomodels.net/biology-qualifiers/">
	<rdf:Description rdf:about="#_2ccf5303-58dd-494c-b11b-68e638f148b5">
	<bqbiol:encodes>
	<rdf:Bag>
	<rdf:li rdf:resource="http://identifiers.org/tair.locus/AT5G13420"/>
	<rdf:li rdf:resource="AT2G45290"/>
	</rdf:Bag>
	</bqbiol:encodes>
	</rdf:Description>
	</rdf:RDF>
	</annotation>
              <listOfReactants>
          <speciesReference stoichiometry="1" constant="true" species="P23"/>
          <speciesReference stoichiometry="1" constant="true" species="P33"/>
        </listOfReactants>
        <listOfProducts>
          <speciesReference stoichiometry="1" constant="true" species="P35"/>
          <speciesReference stoichiometry="1" constant="true" species="P34"/>
        </listOfProducts>
      </reaction>
      <reaction fast="false" metaid="_1bd0cb82-27c0-4187-815a-056c50e85a6a" reversible="false" sboTerm="SBO:0000014" compartment="default_compartment" name="E14_f" id="T57">
        <notes>
          <body xmlns="http://www.w3.org/1999/xhtml">
     <p/>
  </body>
        </notes>
        <annotation>
	<rdf:RDF xmlns:rdf="http://www.w3.org/1999/02/22-rdf-syntax-ns#" xmlns:bqbiol="http://biomodels.net/biology-qualifiers/">
	<rdf:Description rdf:about="#_1bd0cb82-27c0-4187-815a-056c50e85a6a">
	<bqbiol:isVersionOf>
	<rdf:Bag>
	<rdf:li rdf:resource="http://identifiers.org/tair.locus/AT4G26530"/>
	<rdf:li rdf:resource="AT4G26520"/>
	</rdf:Bag>
	</bqbiol:isVersionOf>
	</rdf:Description>
	</rdf:RDF>
	</annotation>
              <listOfReactants>
          <speciesReference stoichiometry="1" constant="true" species="P31"/>
        </listOfReactants>
        <listOfProducts>
          <speciesReference stoichiometry="1" constant="true" species="P35"/>
          <speciesReference stoichiometry="1" constant="true" species="P20"/>
        </listOfProducts>
      </reaction>
      <reaction fast="false" metaid="_99bd7d72-26a3-415e-aa98-0749da897f04" reversible="false" sboTerm="SBO:0000014" compartment="default_compartment" name="E14_b" id="T58">
        <notes>
          <body xmlns="http://www.w3.org/1999/xhtml">
     <p/>
  </body>
        </notes>
        <annotation>
	<rdf:RDF xmlns:rdf="http://www.w3.org/1999/02/22-rdf-syntax-ns#" xmlns:bqbiol="http://biomodels.net/biology-qualifiers/">
	<rdf:Description rdf:about="#_99bd7d72-26a3-415e-aa98-0749da897f04">
	<bqbiol:isVersionOf>
	<rdf:Bag>
	<rdf:li rdf:resource="http://identifiers.org/tair.locus/AT4G26530"/>
	<rdf:li rdf:resource="AT4G26520"/>
	</rdf:Bag>
	</bqbiol:isVersionOf>
	</rdf:Description>
	</rdf:RDF>
	</annotation>
              <listOfReactants>
          <speciesReference stoichiometry="1" constant="true" species="P20"/>
          <speciesReference stoichiometry="1" constant="true" species="P35"/>
        </listOfReactants>
        <listOfProducts>
          <speciesReference stoichiometry="1" constant="true" species="P31"/>
        </listOfProducts>
      </reaction>
      <reaction fast="false" metaid="_2dfc8777-0a0d-4c1c-ad24-e2bbb836d8eb" reversible="false" sboTerm="SBO:0000014" compartment="default_compartment" name="E13_f" id="T59">
        <notes>
          <body xmlns="http://www.w3.org/1999/xhtml">
     <p/>
  </body>
        </notes>
        <annotation>
	<rdf:RDF xmlns:rdf="http://www.w3.org/1999/02/22-rdf-syntax-ns#" xmlns:bqbiol="http://biomodels.net/biology-qualifiers/">
	<rdf:Description rdf:about="#_2dfc8777-0a0d-4c1c-ad24-e2bbb836d8eb">
	<bqbiol:isVersionOf>
	<rdf:Bag>
	<rdf:li rdf:resource="http://identifiers.org/tair.locus/AT3G55440"/>
	<rdf:li rdf:resource="AT2G21170"/>
	</rdf:Bag>
	</bqbiol:isVersionOf>
	</rdf:Description>
	</rdf:RDF>
	</annotation>
              <listOfReactants>
          <speciesReference stoichiometry="1" constant="true" species="P20"/>
        </listOfReactants>
        <listOfProducts>
          <speciesReference stoichiometry="1" constant="true" species="P35"/>
        </listOfProducts>
      </reaction>
      <reaction fast="false" metaid="ea21bed8-4e23-4e2b-ae74-6c13656ee870" reversible="false" sboTerm="SBO:0000014" compartment="default_compartment" name="E13_b" id="T60">
        <annotation>
	<rdf:RDF xmlns:rdf="http://www.w3.org/1999/02/22-rdf-syntax-ns#" xmlns:bqbiol="http://biomodels.net/biology-qualifiers/">
	<rdf:Description rdf:about="#ea21bed8-4e23-4e2b-ae74-6c13656ee870">
	<bqbiol:isVersionOf>
	<rdf:Bag>
	<rdf:li rdf:resource="http://identifiers.org/tair.locus/AT2G21170"/>
	<rdf:li rdf:resource="AT3G55440"/>
	</rdf:Bag>
	</bqbiol:isVersionOf>
	</rdf:Description>
	</rdf:RDF>
	</annotation>
              <listOfReactants>
          <speciesReference stoichiometry="1" constant="true" species="P35"/>
        </listOfReactants>
        <listOfProducts>
          <speciesReference stoichiometry="1" constant="true" species="P20"/>
        </listOfProducts>
      </reaction>
      <reaction fast="false" metaid="_99acd998-2add-4fba-9895-ae8f6b0b05ad" reversible="false" sboTerm="SBO:0000014" compartment="default_compartment" name="E11_b" id="T61">
        <annotation>
	<rdf:RDF xmlns:rdf="http://www.w3.org/1999/02/22-rdf-syntax-ns#" xmlns:bqbiol="http://biomodels.net/biology-qualifiers/">
	<rdf:Description rdf:about="#_99acd998-2add-4fba-9895-ae8f6b0b05ad">
	<bqbiol:isVersionOf>
	<rdf:Bag>
	<rdf:li rdf:resource="http://identifiers.org/ec-code/4.1.2.-"/>
	</rdf:Bag>
	</bqbiol:isVersionOf>
	</rdf:Description>
	</rdf:RDF>
	</annotation>
              <listOfReactants>
          <speciesReference stoichiometry="1" constant="true" species="P20"/>
          <speciesReference stoichiometry="1" constant="true" species="P33"/>
        </listOfReactants>
        <listOfProducts>
          <speciesReference stoichiometry="1" constant="true" species="P36"/>
        </listOfProducts>
      </reaction>
      <reaction fast="false" metaid="_5805ed6b-e38c-48d4-9666-5cce51d607b8" reversible="false" sboTerm="SBO:0000014" compartment="default_compartment" name="E11_f" id="T62">
        <notes>
          <body xmlns="http://www.w3.org/1999/xhtml">
     <p/>
  </body>
        </notes>
        <annotation>
	<rdf:RDF xmlns:rdf="http://www.w3.org/1999/02/22-rdf-syntax-ns#" xmlns:bqbiol="http://biomodels.net/biology-qualifiers/">
	<rdf:Description rdf:about="#_5805ed6b-e38c-48d4-9666-5cce51d607b8">
	<bqbiol:isVersionOf>
	<rdf:Bag>
	<rdf:li rdf:resource="http://identifiers.org/ec-code/4.1.2.-"/>
	</rdf:Bag>
	</bqbiol:isVersionOf>
	</rdf:Description>
	</rdf:RDF>
	</annotation>
              <listOfReactants>
          <speciesReference stoichiometry="1" constant="true" species="P36"/>
        </listOfReactants>
        <listOfProducts>
          <speciesReference stoichiometry="1" constant="true" species="P33"/>
          <speciesReference stoichiometry="1" constant="true" species="P20"/>
        </listOfProducts>
      </reaction>
      <reaction fast="false" metaid="_465b6812-562f-4265-a12a-d6d297df1732" reversible="false" sboTerm="SBO:0000014" compartment="default_compartment" name="E7" id="T63">
        <annotation>
	<rdf:RDF xmlns:rdf="http://www.w3.org/1999/02/22-rdf-syntax-ns#" xmlns:bqbiol="http://biomodels.net/biology-qualifiers/">
	<rdf:Description rdf:about="#_465b6812-562f-4265-a12a-d6d297df1732">
	<bqbiol:isVersionOf>
	<rdf:Bag>
	<rdf:li rdf:resource="http://identifiers.org/tair.locus/AT2G01290"/>
	</rdf:Bag>
	</bqbiol:isVersionOf>
	</rdf:Description>
	</rdf:RDF>
	</annotation>
              <listOfReactants>
          <speciesReference stoichiometry="1" constant="true" species="P36"/>
        </listOfReactants>
        <listOfProducts>
          <speciesReference stoichiometry="1" constant="true" species="P34"/>
        </listOfProducts>
      </reaction>
      <reaction fast="false" metaid="_2dad3dd1-7dae-4322-8d3e-f289fa386482" reversible="false" sboTerm="SBO:0000014" compartment="default_compartment" name="E148_f" id="T64">
        <notes>
          <body xmlns="http://www.w3.org/1999/xhtml">
     <p/>
  </body>
        </notes>
        <annotation>
	<rdf:RDF xmlns:rdf="http://www.w3.org/1999/02/22-rdf-syntax-ns#" xmlns:bqbiol="http://biomodels.net/biology-qualifiers/">
	<rdf:Description rdf:about="#_2dad3dd1-7dae-4322-8d3e-f289fa386482">
	<bqbiol:isVersionOf>
	<rdf:Bag>
	<rdf:li rdf:resource="http://identifiers.org/tair.locus/AT1G63290"/>
	<rdf:li rdf:resource="AT3G01850"/>
	<rdf:li rdf:resource="AT5G61410"/>
	</rdf:Bag>
	</bqbiol:isVersionOf>
	</rdf:Description>
	</rdf:RDF>
	</annotation>
              <listOfReactants>
          <speciesReference stoichiometry="1" constant="true" species="P32"/>
        </listOfReactants>
        <listOfProducts>
          <speciesReference stoichiometry="1" constant="true" species="P39"/>
        </listOfProducts>
      </reaction>
      <reaction fast="false" metaid="_94840300-063b-4e94-83a2-74190ca23ec8" reversible="false" sboTerm="SBO:0000014" compartment="default_compartment" name="E148_b" id="T65">
        <notes>
          <body xmlns="http://www.w3.org/1999/xhtml">
     <p/>
  </body>
        </notes>
        <annotation>
	<rdf:RDF xmlns:rdf="http://www.w3.org/1999/02/22-rdf-syntax-ns#" xmlns:bqbiol="http://biomodels.net/biology-qualifiers/">
	<rdf:Description rdf:about="#_94840300-063b-4e94-83a2-74190ca23ec8">
	<bqbiol:isVersionOf>
	<rdf:Bag>
	<rdf:li rdf:resource="http://identifiers.org/tair.locus/AT1G63290"/>
	<rdf:li rdf:resource="AT3G01850"/>
	<rdf:li rdf:resource="AT5G61410"/>
	</rdf:Bag>
	</bqbiol:isVersionOf>
	</rdf:Description>
	</rdf:RDF>
	</annotation>
              <listOfReactants>
          <speciesReference stoichiometry="1" constant="true" species="P39"/>
        </listOfReactants>
        <listOfProducts>
          <speciesReference stoichiometry="1" constant="true" species="P32"/>
        </listOfProducts>
      </reaction>
      <reaction fast="false" metaid="_04023fef-bffd-4a9e-8889-8decbfbc2ee8" reversible="false" sboTerm="SBO:0000014" compartment="default_compartment" name="E6_f" id="T66">
        <notes>
          <body xmlns="http://www.w3.org/1999/xhtml">
     <p/>
  </body>
        </notes>
        <annotation>
	<rdf:RDF xmlns:rdf="http://www.w3.org/1999/02/22-rdf-syntax-ns#" xmlns:bqbiol="http://biomodels.net/biology-qualifiers/">
	<rdf:Description rdf:about="#_04023fef-bffd-4a9e-8889-8decbfbc2ee8">
	<bqbiol:isVersionOf>
	<rdf:Bag>
	<rdf:li rdf:resource="http://identifiers.org/tair.locus/AT5G35790"/>
	</rdf:Bag>
	</bqbiol:isVersionOf>
	</rdf:Description>
	</rdf:RDF>
	</annotation>
              <listOfReactants>
          <speciesReference stoichiometry="1" constant="true" species="P21"/>
        </listOfReactants>
        <listOfProducts>
          <speciesReference stoichiometry="1" constant="true" species="P37"/>
        </listOfProducts>
      </reaction>
      <reaction fast="false" metaid="_3433d96b-9999-4d8c-9dff-11af401f54d3" reversible="false" sboTerm="SBO:0000014" compartment="default_compartment" name="E5" id="T67">
        <annotation>
	<rdf:RDF xmlns:rdf="http://www.w3.org/1999/02/22-rdf-syntax-ns#" xmlns:bqbiol="http://biomodels.net/biology-qualifiers/">
	<rdf:Description rdf:about="#_3433d96b-9999-4d8c-9dff-11af401f54d3">
	<bqbiol:isVersionOf>
	<rdf:Bag>
	<rdf:li rdf:resource="http://identifiers.org/tair.locus/AT5G24410"/>
	<rdf:li rdf:resource="AT5G24420"/>
	</rdf:Bag>
	</bqbiol:isVersionOf>
	</rdf:Description>
	</rdf:RDF>
	</annotation>
              <listOfReactants>
          <speciesReference stoichiometry="1" constant="true" species="P37"/>
        </listOfReactants>
        <listOfProducts>
          <speciesReference stoichiometry="1" constant="true" species="P38"/>
        </listOfProducts>
      </reaction>
      <reaction fast="false" metaid="_158f388e-4d82-4ba0-b42f-54670907da54" reversible="false" sboTerm="SBO:0000014" compartment="default_compartment" name="E4" id="T68">
        <annotation>
	<rdf:RDF xmlns:rdf="http://www.w3.org/1999/02/22-rdf-syntax-ns#" xmlns:bqbiol="http://biomodels.net/biology-qualifiers/">
	<rdf:Description rdf:about="#_158f388e-4d82-4ba0-b42f-54670907da54">
	<bqbiol:isVersionOf>
	<rdf:Bag>
	<rdf:li rdf:resource="http://identifiers.org/tair.locus/AT5G41670"/>
	<rdf:li rdf:resource="AT3G02360"/>
	<rdf:li rdf:resource="AT1G64190"/>
	</rdf:Bag>
	</bqbiol:isVersionOf>
	</rdf:Description>
	</rdf:RDF>
	</annotation>
              <listOfReactants>
          <speciesReference stoichiometry="1" constant="true" species="P38"/>
        </listOfReactants>
        <listOfProducts>
          <speciesReference stoichiometry="1" constant="true" species="P39"/>
        </listOfProducts>
      </reaction>
      <reaction fast="false" metaid="b9abea45-5294-4841-b6d8-a524732ea877" reversible="false" sboTerm="SBO:0000014" compartment="default_compartment" name="E91_f" id="T69">
        <annotation>
	<rdf:RDF xmlns:rdf="http://www.w3.org/1999/02/22-rdf-syntax-ns#" xmlns:bqbiol="http://biomodels.net/biology-qualifiers/">
	<rdf:Description rdf:about="#b9abea45-5294-4841-b6d8-a524732ea877">
	<bqbiol:isVersionOf>
	<rdf:Bag>
	<rdf:li rdf:resource="http://identifiers.org/tair.locus/AT3G26650"/>
	</rdf:Bag>
	</bqbiol:isVersionOf>
	</rdf:Description>
	</rdf:RDF>
	</annotation>
              <listOfReactants>
          <speciesReference stoichiometry="1" constant="true" species="P35"/>
        </listOfReactants>
        <listOfProducts>
          <speciesReference stoichiometry="1" constant="true" species="P40"/>
        </listOfProducts>
      </reaction>
      <reaction fast="false" metaid="fbb1423d-45c5-4b29-ba8e-eef02b347fbd" reversible="false" sboTerm="SBO:0000014" compartment="default_compartment" name="E91_b" id="T70">
        <notes>
          <body xmlns="http://www.w3.org/1999/xhtml">
     <p/>
  </body>
        </notes>
        <annotation>
	<rdf:RDF xmlns:rdf="http://www.w3.org/1999/02/22-rdf-syntax-ns#" xmlns:bqbiol="http://biomodels.net/biology-qualifiers/">
	<rdf:Description rdf:about="#fbb1423d-45c5-4b29-ba8e-eef02b347fbd">
	<bqbiol:isVersionOf>
	<rdf:Bag>
	<rdf:li rdf:resource="http://identifiers.org/tair.locus/AT3G26650"/>
	</rdf:Bag>
	</bqbiol:isVersionOf>
	</rdf:Description>
	</rdf:RDF>
	</annotation>
              <listOfReactants>
          <speciesReference stoichiometry="1" constant="true" species="P40"/>
        </listOfReactants>
        <listOfProducts>
          <speciesReference stoichiometry="1" constant="true" species="P35"/>
        </listOfProducts>
      </reaction>
      <reaction fast="false" metaid="_34a8218e-3dbc-495c-bab0-4f1f09876d37" reversible="false" sboTerm="SBO:0000014" compartment="default_compartment" name="E90_f" id="T71">
        <notes>
          <body xmlns="http://www.w3.org/1999/xhtml">
     <p/>
  </body>
        </notes>
        <annotation>
	<rdf:RDF xmlns:rdf="http://www.w3.org/1999/02/22-rdf-syntax-ns#" xmlns:bqbiol="http://biomodels.net/biology-qualifiers/">
	<rdf:Description rdf:about="#_34a8218e-3dbc-495c-bab0-4f1f09876d37">
	<bqbiol:isVersionOf>
	<rdf:Bag>
	<rdf:li rdf:resource="http://identifiers.org/tair.locus/AT3G12780"/>
	</rdf:Bag>
	</bqbiol:isVersionOf>
	</rdf:Description>
	</rdf:RDF>
	</annotation>
              <listOfReactants>
          <speciesReference stoichiometry="1" constant="true" species="P40"/>
        </listOfReactants>
        <listOfProducts>
          <speciesReference stoichiometry="1" constant="true" species="P41"/>
        </listOfProducts>
      </reaction>
      <reaction fast="false" metaid="_75f0181c-8ae1-4793-a7aa-6f20ca8a1d0b" reversible="false" sboTerm="SBO:0000014" compartment="default_compartment" name="E90_b" id="T72">
        <annotation>
	<rdf:RDF xmlns:rdf="http://www.w3.org/1999/02/22-rdf-syntax-ns#" xmlns:bqbiol="http://biomodels.net/biology-qualifiers/">
	<rdf:Description rdf:about="#_75f0181c-8ae1-4793-a7aa-6f20ca8a1d0b">
	<bqbiol:isVersionOf>
	<rdf:Bag>
	<rdf:li rdf:resource="http://identifiers.org/tair.locus/AT3G12780"/>
	</rdf:Bag>
	</bqbiol:isVersionOf>
	</rdf:Description>
	</rdf:RDF>
	</annotation>
              <listOfReactants>
          <speciesReference stoichiometry="1" constant="true" species="P41"/>
        </listOfReactants>
        <listOfProducts>
          <speciesReference stoichiometry="1" constant="true" species="P40"/>
        </listOfProducts>
      </reaction>
      <reaction fast="false" metaid="_5bb32159-b152-4559-96fd-2059cc5db357" reversible="false" sboTerm="SBO:0000014" compartment="default_compartment" name="E89_f" id="T73">
        <annotation>
	<rdf:RDF xmlns:rdf="http://www.w3.org/1999/02/22-rdf-syntax-ns#" xmlns:bqbiol="http://biomodels.net/biology-qualifiers/">
	<rdf:Description rdf:about="#_5bb32159-b152-4559-96fd-2059cc5db357">
	<bqbiol:isVersionOf>
	<rdf:Bag>
	<rdf:li rdf:resource="http://identifiers.org/tair.locus/AT4G09520"/>
	</rdf:Bag>
	</bqbiol:isVersionOf>
	</rdf:Description>
	</rdf:RDF>
	</annotation>
              <listOfReactants>
          <speciesReference stoichiometry="1" constant="true" species="P41"/>
        </listOfReactants>
        <listOfProducts>
          <speciesReference stoichiometry="1" constant="true" species="P42"/>
        </listOfProducts>
      </reaction>
      <reaction fast="false" metaid="d0a708d7-0981-4b7d-874f-183c23c1956c" reversible="false" sboTerm="SBO:0000014" compartment="default_compartment" name="E89_b" id="T74">
        <notes>
          <body xmlns="http://www.w3.org/1999/xhtml">
     <p/>
  </body>
        </notes>
        <annotation>
	<rdf:RDF xmlns:rdf="http://www.w3.org/1999/02/22-rdf-syntax-ns#" xmlns:bqbiol="http://biomodels.net/biology-qualifiers/">
	<rdf:Description rdf:about="#d0a708d7-0981-4b7d-874f-183c23c1956c">
	<bqbiol:isVersionOf>
	<rdf:Bag>
	<rdf:li rdf:resource="http://identifiers.org/tair.locus/AT4G09520"/>
	</rdf:Bag>
	</bqbiol:isVersionOf>
	</rdf:Description>
	</rdf:RDF>
	</annotation>
              <listOfReactants>
          <speciesReference stoichiometry="1" constant="true" species="P42"/>
        </listOfReactants>
        <listOfProducts>
          <speciesReference stoichiometry="1" constant="true" species="P41"/>
        </listOfProducts>
      </reaction>
      <reaction fast="false" metaid="_8fd36f7b-62e0-4b90-a908-1d5ade6155e6" reversible="false" sboTerm="SBO:0000014" compartment="default_compartment" name="E3_f" id="T75">
        <notes>
          <body xmlns="http://www.w3.org/1999/xhtml">
     <p/>
  </body>
        </notes>
        <annotation>
	<rdf:RDF xmlns:rdf="http://www.w3.org/1999/02/22-rdf-syntax-ns#" xmlns:bqbiol="http://biomodels.net/biology-qualifiers/">
	<rdf:Description rdf:about="#_8fd36f7b-62e0-4b90-a908-1d5ade6155e6">
	<bqbiol:isVersionOf>
	<rdf:Bag>
	<rdf:li rdf:resource="http://identifiers.org/tair.locus/AT2G01290"/>
	</rdf:Bag>
	</bqbiol:isVersionOf>
	</rdf:Description>
	</rdf:RDF>
	</annotation>
              <listOfReactants>
          <speciesReference stoichiometry="1" constant="true" species="P43"/>
        </listOfReactants>
        <listOfProducts>
          <speciesReference stoichiometry="1" constant="true" species="P39"/>
        </listOfProducts>
      </reaction>
      <reaction fast="false" metaid="_17262439-fbd9-4ea2-b6d2-723bf5535280" reversible="false" sboTerm="SBO:0000014" compartment="default_compartment" name="E3_b" id="T76">
        <notes>
          <body xmlns="http://www.w3.org/1999/xhtml">
     <p/>
  </body>
        </notes>
        <annotation>
	<rdf:RDF xmlns:rdf="http://www.w3.org/1999/02/22-rdf-syntax-ns#" xmlns:bqbiol="http://biomodels.net/biology-qualifiers/">
	<rdf:Description rdf:about="#_17262439-fbd9-4ea2-b6d2-723bf5535280">
	<bqbiol:isVersionOf>
	<rdf:Bag>
	<rdf:li rdf:resource="http://identifiers.org/tair.locus/AT2G01290"/>
	</rdf:Bag>
	</bqbiol:isVersionOf>
	</rdf:Description>
	</rdf:RDF>
	</annotation>
              <listOfReactants>
          <speciesReference stoichiometry="1" constant="true" species="P39"/>
        </listOfReactants>
        <listOfProducts>
          <speciesReference stoichiometry="1" constant="true" species="P43"/>
        </listOfProducts>
      </reaction>
      <reaction fast="false" metaid="bec60a5c-d3dd-48c9-9368-7e273ba5cbcd" reversible="false" sboTerm="SBO:0000014" compartment="default_compartment" name="E1_46_f" id="T77">
        <notes>
          <body xmlns="http://www.w3.org/1999/xhtml">
     <p/>
  </body>
        </notes>
        <annotation>
	<rdf:RDF xmlns:rdf="http://www.w3.org/1999/02/22-rdf-syntax-ns#" xmlns:bqbiol="http://biomodels.net/biology-qualifiers/">
	<rdf:Description rdf:about="#bec60a5c-d3dd-48c9-9368-7e273ba5cbcd">
	<bqbiol:isVersionOf>
	<rdf:Bag>
	<rdf:li rdf:resource="http://identifiers.org/tair.locus/AT2G45290"/>
	<rdf:li rdf:resource="AT3G60750"/>
	</rdf:Bag>
	</bqbiol:isVersionOf>
	</rdf:Description>
	</rdf:RDF>
	</annotation>
              <listOfReactants>
          <speciesReference stoichiometry="1" constant="true" species="P34"/>
          <speciesReference stoichiometry="1" constant="true" species="P35"/>
        </listOfReactants>
        <listOfProducts>
          <speciesReference stoichiometry="1" constant="true" species="P32"/>
          <speciesReference stoichiometry="1" constant="true" species="P43"/>
        </listOfProducts>
      </reaction>
      <reaction fast="false" metaid="e8f5d5e4-26cf-4730-b403-32570e4cb0cb" reversible="false" sboTerm="SBO:0000014" compartment="default_compartment" name="E1_46_b" id="T78">
        <annotation>
	<rdf:RDF xmlns:rdf="http://www.w3.org/1999/02/22-rdf-syntax-ns#" xmlns:bqbiol="http://biomodels.net/biology-qualifiers/">
	<rdf:Description rdf:about="#e8f5d5e4-26cf-4730-b403-32570e4cb0cb">
	<bqbiol:isVersionOf>
	<rdf:Bag>
	<rdf:li rdf:resource="http://identifiers.org/tair.locus/AT3G60750"/>
	<rdf:li rdf:resource="AT2G45290"/>
	</rdf:Bag>
	</bqbiol:isVersionOf>
	</rdf:Description>
	</rdf:RDF>
	</annotation>
              <listOfReactants>
          <speciesReference stoichiometry="1" constant="true" species="P32"/>
          <speciesReference stoichiometry="1" constant="true" species="P43"/>
        </listOfReactants>
        <listOfProducts>
          <speciesReference stoichiometry="1" constant="true" species="P35"/>
          <speciesReference stoichiometry="1" constant="true" species="P34"/>
        </listOfProducts>
      </reaction>
      <reaction fast="false" metaid="_7ec5ac61-4824-477d-b0f9-b1e6f9ed4e8b" reversible="false" sboTerm="SBO:0000014" compartment="default_compartment" name="E130" id="T79">
        <annotation>
	<rdf:RDF xmlns:rdf="http://www.w3.org/1999/02/22-rdf-syntax-ns#" xmlns:bqbiol="http://biomodels.net/biology-qualifiers/">
	<rdf:Description rdf:about="#_7ec5ac61-4824-477d-b0f9-b1e6f9ed4e8b">
	<bqbiol:isVersionOf>
	<rdf:Bag>
	<rdf:li rdf:resource="http://identifiers.org/tair.locus/AT1G32060"/>
	</rdf:Bag>
	</bqbiol:isVersionOf>
	</rdf:Description>
	</rdf:RDF>
	</annotation>
              <listOfReactants>
          <speciesReference stoichiometry="1" constant="true" species="P39"/>
        </listOfReactants>
        <listOfProducts>
          <speciesReference stoichiometry="1" constant="true" species="P44"/>
        </listOfProducts>
      </reaction>
      <reaction fast="false" metaid="ab7ea341-b4e2-4212-81fe-c1c7e1c9a5fa" reversible="false" sboTerm="SBO:0000014" compartment="default_compartment" name="E129_1" id="T80">
        <annotation>
	<rdf:RDF xmlns:rdf="http://www.w3.org/1999/02/22-rdf-syntax-ns#" xmlns:bqbiol="http://biomodels.net/biology-qualifiers/">
	<rdf:Description rdf:about="#ab7ea341-b4e2-4212-81fe-c1c7e1c9a5fa">
	<bqbiol:isVersionOf>
	<rdf:Bag>
	<rdf:li rdf:resource="http://identifiers.org/tair.locus/AT2G07732"/>
	<rdf:li rdf:resource="AT5G38410"/>
	<rdf:li rdf:resource="AT1G67090"/>
	</rdf:Bag>
	</bqbiol:isVersionOf>
	</rdf:Description>
	</rdf:RDF>
	</annotation>
              <listOfReactants>
          <speciesReference stoichiometry="3" constant="true" species="P44"/>
        </listOfReactants>
        <listOfProducts>
          <speciesReference stoichiometry="6" constant="true" species="P41"/>
        </listOfProducts>
      </reaction>
      <reaction fast="false" metaid="_52dc2fb8-6d79-488f-960a-aee13d4c220e" reversible="false" sboTerm="SBO:0000014" compartment="default_compartment" name="E129_2" id="T81">
        <notes>
          <body xmlns="http://www.w3.org/1999/xhtml">
     <p/>
  </body>
        </notes>
        <annotation>
	<rdf:RDF xmlns:rdf="http://www.w3.org/1999/02/22-rdf-syntax-ns#" xmlns:bqbiol="http://biomodels.net/biology-qualifiers/">
	<rdf:Description rdf:about="#_52dc2fb8-6d79-488f-960a-aee13d4c220e">
	<bqbiol:isVersionOf>
	<rdf:Bag>
	<rdf:li rdf:resource="http://identifiers.org/tair.locus/AT2G07732"/>
	<rdf:li rdf:resource="AT5G38410"/>
	<rdf:li rdf:resource="AT1G67090"/>
	</rdf:Bag>
	</bqbiol:isVersionOf>
	</rdf:Description>
	</rdf:RDF>
	</annotation>
              <listOfReactants>
          <speciesReference stoichiometry="1" constant="true" species="P44"/>
        </listOfReactants>
        <listOfProducts>
          <speciesReference stoichiometry="1" constant="true" species="P41"/>
          <speciesReference stoichiometry="1" constant="true" species="P45"/>
        </listOfProducts>
      </reaction>
      <reaction fast="false" metaid="_5618b51d-463d-4f0f-91bd-0517c0b16c73" reversible="false" sboTerm="SBO:0000014" compartment="default_compartment" name="E128" id="T82">
        <annotation>
	<rdf:RDF xmlns:rdf="http://www.w3.org/1999/02/22-rdf-syntax-ns#" xmlns:bqbiol="http://biomodels.net/biology-qualifiers/">
	<rdf:Description rdf:about="#_5618b51d-463d-4f0f-91bd-0517c0b16c73">
	<bqbiol:isVersionOf>
	<rdf:Bag>
	<rdf:li rdf:resource="http://identifiers.org/tair.locus/AT5G36700"/>
	</rdf:Bag>
	</bqbiol:isVersionOf>
	</rdf:Description>
	</rdf:RDF>
	</annotation>
              <listOfReactants>
          <speciesReference stoichiometry="1" constant="true" species="P45"/>
        </listOfReactants>
        <listOfProducts>
          <speciesReference stoichiometry="1" constant="true" species="P46"/>
        </listOfProducts>
      </reaction>
      <reaction fast="false" metaid="e11ce02e-aaa4-4f07-8286-3984a9858cf4" reversible="false" sboTerm="SBO:0000014" compartment="default_compartment" name="E126" id="T83">
        <notes>
          <body xmlns="http://www.w3.org/1999/xhtml">
     <p/>
  </body>
        </notes>
        <annotation>
	<rdf:RDF xmlns:rdf="http://www.w3.org/1999/02/22-rdf-syntax-ns#" xmlns:bqbiol="http://biomodels.net/biology-qualifiers/">
	<rdf:Description rdf:about="#e11ce02e-aaa4-4f07-8286-3984a9858cf4">
	<bqbiol:isVersionOf>
	<rdf:Bag>
	<rdf:li rdf:resource="http://identifiers.org/tair.locus/AT3G14130"/>
	</rdf:Bag>
	</bqbiol:isVersionOf>
	</rdf:Description>
	</rdf:RDF>
	</annotation>
              <listOfReactants>
          <speciesReference stoichiometry="1" constant="true" species="P46"/>
        </listOfReactants>
        <listOfProducts>
          <speciesReference stoichiometry="1" constant="true" species="P47"/>
        </listOfProducts>
      </reaction>
      <reaction fast="false" reversible="false" sboTerm="SBO:0000200" compartment="default_compartment" name="E21" id="T84">
        <notes>
          <body xmlns="http://www.w3.org/1999/xhtml">
     <p/>
  </body>
        </notes>
        <listOfReactants>
          <speciesReference stoichiometry="1" constant="true" species="P48"/>
        </listOfReactants>
        <listOfProducts>
          <speciesReference stoichiometry="1" constant="true" species="P46"/>
        </listOfProducts>
      </reaction>
      <reaction fast="false" metaid="_5cd7973a-ccf8-4cd6-91e8-3b4b71cb982b" reversible="false" sboTerm="SBO:0000014" compartment="default_compartment" name="E122" id="T85">
        <annotation>
	<rdf:RDF xmlns:rdf="http://www.w3.org/1999/02/22-rdf-syntax-ns#" xmlns:bqbiol="http://biomodels.net/biology-qualifiers/">
	<rdf:Description rdf:about="#_5cd7973a-ccf8-4cd6-91e8-3b4b71cb982b">
	<bqbiol:isVersionOf>
	<rdf:Bag>
	<rdf:li rdf:resource="http://identifiers.org/tair.locus/AT1G68010"/>
	</rdf:Bag>
	</bqbiol:isVersionOf>
	</rdf:Description>
	</rdf:RDF>
	</annotation>
              <listOfReactants>
          <speciesReference stoichiometry="1" constant="true" species="P48"/>
        </listOfReactants>
        <listOfProducts>
          <speciesReference stoichiometry="1" constant="true" species="P49"/>
        </listOfProducts>
      </reaction>
      <reaction fast="false" metaid="_3f69e717-774c-44d6-9dd8-84519a2559c6" reversible="false" sboTerm="SBO:0000014" compartment="default_compartment" name="E123" id="T86">
        <annotation>
	<rdf:RDF xmlns:rdf="http://www.w3.org/1999/02/22-rdf-syntax-ns#" xmlns:bqbiol="http://biomodels.net/biology-qualifiers/">
	<rdf:Description rdf:about="#_3f69e717-774c-44d6-9dd8-84519a2559c6">
	<bqbiol:isVersionOf>
	<rdf:Bag>
	<rdf:li rdf:resource="http://identifiers.org/tair.locus/AT1G80380"/>
	</rdf:Bag>
	</bqbiol:isVersionOf>
	</rdf:Description>
	</rdf:RDF>
	</annotation>
              <listOfReactants>
          <speciesReference stoichiometry="1" constant="true" species="P49"/>
        </listOfReactants>
        <listOfProducts>
          <speciesReference stoichiometry="1" constant="true" species="P41"/>
        </listOfProducts>
      </reaction>
      <reaction fast="false" metaid="ae5deff0-87fd-4b91-9be8-4c0f4c5b569b" reversible="false" sboTerm="SBO:0000014" compartment="default_compartment" name="E38" id="T87">
        <annotation>
	<rdf:RDF xmlns:rdf="http://www.w3.org/1999/02/22-rdf-syntax-ns#" xmlns:bqbiol="http://biomodels.net/biology-qualifiers/">
	<rdf:Description rdf:about="#ae5deff0-87fd-4b91-9be8-4c0f4c5b569b">
	<bqbiol:isPartOf>
	<rdf:Bag>
	<rdf:li rdf:resource="http://identifiers.org/tair.locus/AT1G29900"/>
	<rdf:li rdf:resource="AT3G27740"/>
	</rdf:Bag>
	</bqbiol:isPartOf>
	</rdf:Description>
	</rdf:RDF>
	</annotation>
              <listOfReactants>
          <speciesReference stoichiometry="1" constant="true" species="P51"/>
        </listOfReactants>
        <listOfProducts>
          <speciesReference stoichiometry="1" constant="true" species="P52"/>
          <speciesReference stoichiometry="1" constant="true" species="P53"/>
        </listOfProducts>
      </reaction>
      <reaction fast="false" metaid="_52099850-b661-489f-b62c-16e314a6197e" reversible="false" sboTerm="SBO:0000014" compartment="default_compartment" name="E42" id="T89">
        <annotation>
	<rdf:RDF xmlns:rdf="http://www.w3.org/1999/02/22-rdf-syntax-ns#" xmlns:bqbiol="http://biomodels.net/biology-qualifiers/">
	<rdf:Description rdf:about="#_52099850-b661-489f-b62c-16e314a6197e">
	<bqbiol:isVersionOf>
	<rdf:Bag>
	<rdf:li rdf:resource="http://identifiers.org/tair.locus/AT3G20330"/>
	</rdf:Bag>
	</bqbiol:isVersionOf>
	</rdf:Description>
	</rdf:RDF>
	</annotation>
              <listOfReactants>
          <speciesReference stoichiometry="1" constant="true" species="P52"/>
          <speciesReference stoichiometry="1" constant="true" species="P54"/>
        </listOfReactants>
        <listOfProducts>
          <speciesReference stoichiometry="1" constant="true" species="P55"/>
        </listOfProducts>
      </reaction>
      <reaction fast="false" metaid="_816a87df-acae-43bf-b6ef-1150813579d5" reversible="false" sboTerm="SBO:0000014" compartment="default_compartment" name="E43" id="T90">
        <annotation>
	<rdf:RDF xmlns:rdf="http://www.w3.org/1999/02/22-rdf-syntax-ns#" xmlns:bqbiol="http://biomodels.net/biology-qualifiers/">
	<rdf:Description rdf:about="#_816a87df-acae-43bf-b6ef-1150813579d5">
	<bqbiol:isVersionOf>
	<rdf:Bag>
	<rdf:li rdf:resource="http://identifiers.org/tair.locus/AT4G22930"/>
	</rdf:Bag>
	</bqbiol:isVersionOf>
	</rdf:Description>
	</rdf:RDF>
	</annotation>
              <listOfReactants>
          <speciesReference stoichiometry="1" constant="true" species="P55"/>
        </listOfReactants>
        <listOfProducts>
          <speciesReference stoichiometry="1" constant="true" species="P56"/>
        </listOfProducts>
      </reaction>
      <reaction fast="false" metaid="fa9f7d49-8cc1-494f-9bed-370bbed80202" reversible="false" sboTerm="SBO:0000014" compartment="default_compartment" name="E44" id="T91">
        <annotation>
	<rdf:RDF xmlns:rdf="http://www.w3.org/1999/02/22-rdf-syntax-ns#" xmlns:bqbiol="http://biomodels.net/biology-qualifiers/">
	<rdf:Description rdf:about="#fa9f7d49-8cc1-494f-9bed-370bbed80202">
	<bqbiol:isVersionOf>
	<rdf:Bag>
	<rdf:li rdf:resource="http://identifiers.org/tair.locus/AT5G23300"/>
	</rdf:Bag>
	</bqbiol:isVersionOf>
	</rdf:Description>
	</rdf:RDF>
	</annotation>
              <listOfReactants>
          <speciesReference stoichiometry="1" constant="true" species="P56"/>
        </listOfReactants>
        <listOfProducts>
          <speciesReference stoichiometry="1" constant="true" species="P57"/>
        </listOfProducts>
      </reaction>
      <reaction fast="false" metaid="_80d7650f-ab3e-4676-8942-6235531fb08f" reversible="false" sboTerm="SBO:0000014" compartment="default_compartment" name="E61_119" id="T92">
        <annotation>
	<rdf:RDF xmlns:rdf="http://www.w3.org/1999/02/22-rdf-syntax-ns#" xmlns:bqbiol="http://biomodels.net/biology-qualifiers/">
	<rdf:Description rdf:about="#_80d7650f-ab3e-4676-8942-6235531fb08f">
	<bqbiol:isVersionOf>
	<rdf:Bag>
	<rdf:li rdf:resource="http://identifiers.org/tair.locus/AT3G54470"/>
	</rdf:Bag>
	</bqbiol:isVersionOf>
	</rdf:Description>
	</rdf:RDF>
	</annotation>
              <listOfReactants>
          <speciesReference stoichiometry="1" constant="true" species="P57"/>
          <speciesReference stoichiometry="1" constant="true" species="P58"/>
        </listOfReactants>
        <listOfProducts>
          <speciesReference stoichiometry="1" constant="true" species="P59"/>
        </listOfProducts>
      </reaction>
      <reaction fast="false" metaid="e9ba2ba7-c290-436d-ab4d-b089ea55bf10" reversible="false" compartment="default_compartment" name="E127" id="T93">
        <annotation>
	<rdf:RDF xmlns:rdf="http://www.w3.org/1999/02/22-rdf-syntax-ns#" xmlns:bqbiol="http://biomodels.net/biology-qualifiers/">
	<rdf:Description rdf:about="#e9ba2ba7-c290-436d-ab4d-b089ea55bf10">
	<bqbiol:isVersionOf>
	<rdf:Bag>
	<rdf:li rdf:resource="http://identifiers.org/tair.locus/AT1G10700"/>
	<rdf:li rdf:resource="AT2G35390"/>
	<rdf:li rdf:resource="AT2G42910"/>
	<rdf:li rdf:resource="AT1G32380"/>
	</rdf:Bag>
	</bqbiol:isVersionOf>
	</rdf:Description>
	</rdf:RDF>
	</annotation>
              <listOfReactants>
          <speciesReference stoichiometry="1" constant="true" species="P43"/>
        </listOfReactants>
        <listOfProducts>
          <speciesReference stoichiometry="1" constant="true" species="P58"/>
        </listOfProducts>
      </reaction>
      <reaction fast="false" metaid="ffba488d-f92c-47d4-8785-5d6243ddcf3a" reversible="false" compartment="default_compartment" name="E35" id="T94">
        <notes>
          <body xmlns="http://www.w3.org/1999/xhtml">
     <p/>
  </body>
        </notes>
        <annotation>
	<rdf:RDF xmlns:rdf="http://www.w3.org/1999/02/22-rdf-syntax-ns#" xmlns:bqbiol="http://biomodels.net/biology-qualifiers/">
	<rdf:Description rdf:about="#ffba488d-f92c-47d4-8785-5d6243ddcf3a">
	<bqbiol:isVersionOf>
	<rdf:Bag>
	<rdf:li rdf:resource="http://identifiers.org/tair.locus/AT5G40870"/>
	<rdf:li rdf:resource="AT3G53900"/>
	</rdf:Bag>
	</bqbiol:isVersionOf>
	</rdf:Description>
	</rdf:RDF>
	</annotation>
              <listOfReactants>
          <speciesReference stoichiometry="1" constant="true" species="P58"/>
          <speciesReference stoichiometry="1" constant="true" species="P68"/>
        </listOfReactants>
        <listOfProducts>
          <speciesReference stoichiometry="1" constant="true" species="P60"/>
        </listOfProducts>
      </reaction>
      <reaction fast="false" metaid="_4c6544b5-f59a-456a-bb53-706705d3746d" reversible="false" sboTerm="SBO:0000014" compartment="default_compartment" name="E61_80" id="T95">
        <notes>
          <body xmlns="http://www.w3.org/1999/xhtml">
     <p/>
  </body>
        </notes>
        <annotation>
	<rdf:RDF xmlns:rdf="http://www.w3.org/1999/02/22-rdf-syntax-ns#" xmlns:bqbiol="http://biomodels.net/biology-qualifiers/">
	<rdf:Description rdf:about="#_4c6544b5-f59a-456a-bb53-706705d3746d">
	<bqbiol:isVersionOf>
	<rdf:Bag>
	<rdf:li rdf:resource="http://identifiers.org/tair.locus/AT3G54470"/>
	</rdf:Bag>
	</bqbiol:isVersionOf>
	</rdf:Description>
	</rdf:RDF>
	</annotation>
              <listOfReactants>
          <speciesReference stoichiometry="1" constant="true" species="P59"/>
        </listOfReactants>
        <listOfProducts>
          <speciesReference stoichiometry="1" constant="true" species="P60"/>
        </listOfProducts>
      </reaction>
      <reaction fast="false" metaid="_021cf6eb-5627-47e5-b3cd-14bac8b63759" reversible="false" sboTerm="SBO:0000014" compartment="default_compartment" name="E18_b" id="T96">
        <notes>
          <body xmlns="http://www.w3.org/1999/xhtml">
     <p/>
  </body>
        </notes>
        <annotation>
	<rdf:RDF xmlns:rdf="http://www.w3.org/1999/02/22-rdf-syntax-ns#" xmlns:bqbiol="http://biomodels.net/biology-qualifiers/">
	<rdf:Description rdf:about="#_021cf6eb-5627-47e5-b3cd-14bac8b63759">
	<bqbiol:isVersionOf>
	<rdf:Bag>
	<rdf:li rdf:resource="http://identifiers.org/tair.locus/AT5G20830"/>
	</rdf:Bag>
	</bqbiol:isVersionOf>
	</rdf:Description>
	</rdf:RDF>
	</annotation>
              <listOfReactants>
          <speciesReference stoichiometry="1" constant="true" species="P5"/>
          <speciesReference stoichiometry="1" constant="true" species="P62"/>
        </listOfReactants>
        <listOfProducts>
          <speciesReference stoichiometry="1" constant="true" species="P0"/>
          <speciesReference stoichiometry="1" constant="true" species="P16"/>
        </listOfProducts>
      </reaction>
      <reaction fast="false" metaid="_849de61b-dda5-44de-907a-24c83d47a699" reversible="false" sboTerm="SBO:0000014" compartment="default_compartment" name="E18_f" id="T97">
        <notes>
          <body xmlns="http://www.w3.org/1999/xhtml">
     <p/>
  </body>
        </notes>
        <annotation>
	<rdf:RDF xmlns:rdf="http://www.w3.org/1999/02/22-rdf-syntax-ns#" xmlns:bqbiol="http://biomodels.net/biology-qualifiers/">
	<rdf:Description rdf:about="#_849de61b-dda5-44de-907a-24c83d47a699">
	<bqbiol:isVersionOf>
	<rdf:Bag>
	<rdf:li rdf:resource="http://identifiers.org/tair.locus/AT5G20830"/>
	</rdf:Bag>
	</bqbiol:isVersionOf>
	</rdf:Description>
	</rdf:RDF>
	</annotation>
              <listOfReactants>
          <speciesReference stoichiometry="1" constant="true" species="P0"/>
          <speciesReference stoichiometry="1" constant="true" species="P16"/>
        </listOfReactants>
        <listOfProducts>
          <speciesReference stoichiometry="1" constant="true" species="P62"/>
          <speciesReference stoichiometry="1" constant="true" species="P5"/>
        </listOfProducts>
      </reaction>
      <reaction fast="false" metaid="cfe2169a-0d56-4f3e-86a8-0e29dd66e9c7" reversible="false" compartment="default_compartment" name="E17_82" id="T98">
        <annotation>
	<rdf:RDF xmlns:rdf="http://www.w3.org/1999/02/22-rdf-syntax-ns#" xmlns:bqbiol="http://biomodels.net/biology-qualifiers/">
	<rdf:Description rdf:about="#cfe2169a-0d56-4f3e-86a8-0e29dd66e9c7">
	<bqbiol:isVersionOf>
	<rdf:Bag>
	<rdf:li rdf:resource="http://identifiers.org/tair.locus/AT5G17310"/>
	</rdf:Bag>
	</bqbiol:isVersionOf>
	</rdf:Description>
	</rdf:RDF>
	</annotation>
              <listOfReactants>
          <speciesReference stoichiometry="1" constant="true" species="P6"/>
          <speciesReference stoichiometry="1" constant="true" species="P61"/>
        </listOfReactants>
        <listOfProducts>
          <speciesReference stoichiometry="1" constant="true" species="P5"/>
        </listOfProducts>
      </reaction>
      <reaction fast="false" metaid="_33eab7fb-e8ab-4d00-b311-919c50cc1276" reversible="false" sboTerm="SBO:0000014" compartment="default_compartment" name="E62_u" id="T99">
        <notes>
          <body xmlns="http://www.w3.org/1999/xhtml">
     <p/>
  </body>
        </notes>
        <annotation>
	<rdf:RDF xmlns:rdf="http://www.w3.org/1999/02/22-rdf-syntax-ns#" xmlns:bqbiol="http://biomodels.net/biology-qualifiers/">
	<rdf:Description rdf:about="#_33eab7fb-e8ab-4d00-b311-919c50cc1276">
	<bqbiol:isVersionOf>
	<rdf:Bag>
	<rdf:li rdf:resource="http://identifiers.org/tair.locus/AT3G10030"/>
	</rdf:Bag>
	</bqbiol:isVersionOf>
	</rdf:Description>
	</rdf:RDF>
	</annotation>
              <listOfReactants>
          <speciesReference stoichiometry="1" constant="true" species="P60"/>
        </listOfReactants>
        <listOfProducts>
          <speciesReference stoichiometry="1" constant="true" species="P0"/>
        </listOfProducts>
      </reaction>
      <reaction fast="false" metaid="_1338fcc4-29df-4588-85fa-19c0f36d9b20" reversible="false" sboTerm="SBO:0000014" compartment="default_compartment" name="E139_u_dtom" id="T100">
        <notes>
          <body xmlns="http://www.w3.org/1999/xhtml">
     <p/>
  </body>
        </notes>
        <annotation>
	<rdf:RDF xmlns:rdf="http://www.w3.org/1999/02/22-rdf-syntax-ns#" xmlns:bqbiol="http://biomodels.net/biology-qualifiers/">
	<rdf:Description rdf:about="#_1338fcc4-29df-4588-85fa-19c0f36d9b20">
	<bqbiol:isVersionOf>
	<rdf:Bag>
	<rdf:li rdf:resource="http://identifiers.org/ec-code/3.6.1.6"/>
	<rdf:li rdf:resource="AT4G12720"/>
	</rdf:Bag>
	</bqbiol:isVersionOf>
	</rdf:Description>
	</rdf:RDF>
	</annotation>
              <listOfReactants>
          <speciesReference stoichiometry="1" constant="true" species="P0"/>
        </listOfReactants>
        <listOfProducts>
          <speciesReference stoichiometry="1" constant="true" species="P60"/>
        </listOfProducts>
      </reaction>
      <reaction fast="false" metaid="bab44286-7880-490a-a148-f95149656c9b" reversible="false" sboTerm="SBO:0000014" compartment="default_compartment" name="E144_u" id="T101">
        <notes>
          <body xmlns="http://www.w3.org/1999/xhtml">
     <p/>
  </body>
        </notes>
        <annotation>
	<rdf:RDF xmlns:rdf="http://www.w3.org/1999/02/22-rdf-syntax-ns#" xmlns:bqbiol="http://biomodels.net/biology-qualifiers/">
	<rdf:Description rdf:about="#bab44286-7880-490a-a148-f95149656c9b">
	<bqbiol:isVersionOf>
	<rdf:Bag>
	<rdf:li rdf:resource="http://identifiers.org/tair.locus/AT5G63310"/>
	</rdf:Bag>
	</bqbiol:isVersionOf>
	</rdf:Description>
	</rdf:RDF>
	</annotation>
              <listOfReactants>
          <speciesReference stoichiometry="1" constant="true" species="P0"/>
        </listOfReactants>
        <listOfProducts>
          <speciesReference stoichiometry="1" constant="true" species="P61"/>
        </listOfProducts>
      </reaction>
      <reaction fast="false" metaid="d0a1841e-c508-44bf-98ba-1f8bcad6f5c3" reversible="false" sboTerm="SBO:0000014" compartment="default_compartment" name="E139_u_ttod" id="T102">
        <notes>
          <body xmlns="http://www.w3.org/1999/xhtml">
     <p/>
  </body>
        </notes>
        <annotation>
	<rdf:RDF xmlns:rdf="http://www.w3.org/1999/02/22-rdf-syntax-ns#" xmlns:bqbiol="http://biomodels.net/biology-qualifiers/">
	<rdf:Description rdf:about="#d0a1841e-c508-44bf-98ba-1f8bcad6f5c3">
	<bqbiol:isVersionOf>
	<rdf:Bag>
	<rdf:li rdf:resource="http://identifiers.org/ec-code/3.6.1.15"/>
	<rdf:li rdf:resource="AT5G66005"/>
	</rdf:Bag>
	</bqbiol:isVersionOf>
	</rdf:Description>
	</rdf:RDF>
	</annotation>
              <listOfReactants>
          <speciesReference stoichiometry="1" constant="true" species="P61"/>
        </listOfReactants>
        <listOfProducts>
          <speciesReference stoichiometry="1" constant="true" species="P0"/>
        </listOfProducts>
      </reaction>
      <reaction fast="false" reversible="false" sboTerm="SBO:0000394" compartment="default_compartment" name="OUT_129_rna" id="T103">
        <listOfReactants>
          <speciesReference stoichiometry="1" constant="true" species="P61"/>
        </listOfReactants>
      </reaction>
      <reaction fast="false" metaid="_1fd33abe-1e3a-4169-994b-89e9940c8683" reversible="false" sboTerm="SBO:0000014" compartment="default_compartment" name="E145_u" id="T104">
        <annotation>
	<rdf:RDF xmlns:rdf="http://www.w3.org/1999/02/22-rdf-syntax-ns#" xmlns:bqbiol="http://biomodels.net/biology-qualifiers/">
	<rdf:Description rdf:about="#_1fd33abe-1e3a-4169-994b-89e9940c8683">
	<bqbiol:isVersionOf>
	<rdf:Bag>
	<rdf:li rdf:resource="http://identifiers.org/ec-code/3.6.1.19"/>
	<rdf:li rdf:resource="AT4G13720"/>
	</rdf:Bag>
	</bqbiol:isVersionOf>
	</rdf:Description>
	</rdf:RDF>
	</annotation>
              <listOfReactants>
          <speciesReference stoichiometry="1" constant="true" species="P61"/>
        </listOfReactants>
        <listOfProducts>
          <speciesReference stoichiometry="1" constant="true" species="P60"/>
        </listOfProducts>
      </reaction>
      <reaction fast="false" metaid="_8ac8ac81-7656-490e-87b2-a5fe4e579df2" reversible="false" sboTerm="SBO:0000014" compartment="default_compartment" name="E144_c" id="T105">
        <notes>
          <body xmlns="http://www.w3.org/1999/xhtml">
     <p/>
  </body>
        </notes>
        <annotation>
	<rdf:RDF xmlns:rdf="http://www.w3.org/1999/02/22-rdf-syntax-ns#" xmlns:bqbiol="http://biomodels.net/biology-qualifiers/">
	<rdf:Description rdf:about="#_8ac8ac81-7656-490e-87b2-a5fe4e579df2">
	<bqbiol:isVersionOf>
	<rdf:Bag>
	<rdf:li rdf:resource="http://identifiers.org/tair.locus/AT5G63310"/>
	</rdf:Bag>
	</bqbiol:isVersionOf>
	</rdf:Description>
	</rdf:RDF>
	</annotation>
              <listOfReactants>
          <speciesReference stoichiometry="1" constant="true" species="P64"/>
        </listOfReactants>
        <listOfProducts>
          <speciesReference stoichiometry="1" constant="true" species="P63"/>
        </listOfProducts>
      </reaction>
      <reaction fast="false" metaid="_430e177f-2d80-49af-a5d3-2d14d7d59ab1" reversible="false" sboTerm="SBO:0000014" compartment="default_compartment" name="E139_c_ttod" id="T106">
        <annotation>
	<rdf:RDF xmlns:rdf="http://www.w3.org/1999/02/22-rdf-syntax-ns#" xmlns:bqbiol="http://biomodels.net/biology-qualifiers/">
	<rdf:Description rdf:about="#_430e177f-2d80-49af-a5d3-2d14d7d59ab1">
	<bqbiol:isVersionOf>
	<rdf:Bag>
	<rdf:li rdf:resource="http://identifiers.org/ec-code/3.6.1.15"/>
	<rdf:li rdf:resource="AT5G66005"/>
	</rdf:Bag>
	</bqbiol:isVersionOf>
	</rdf:Description>
	</rdf:RDF>
	</annotation>
              <listOfReactants>
          <speciesReference stoichiometry="1" constant="true" species="P63"/>
        </listOfReactants>
        <listOfProducts>
          <speciesReference stoichiometry="1" constant="true" species="P64"/>
        </listOfProducts>
      </reaction>
      <reaction fast="false" metaid="_5eb50faf-eaf9-4460-9aeb-52642b7b7d58" reversible="false" sboTerm="SBO:0000014" compartment="default_compartment" name="E62_c" id="T107">
        <annotation>
	<rdf:RDF xmlns:rdf="http://www.w3.org/1999/02/22-rdf-syntax-ns#" xmlns:bqbiol="http://biomodels.net/biology-qualifiers/">
	<rdf:Description rdf:about="#_5eb50faf-eaf9-4460-9aeb-52642b7b7d58">
	<bqbiol:isVersionOf>
	<rdf:Bag>
	<rdf:li rdf:resource="http://identifiers.org/tair.locus/AT5G26667"/>
	</rdf:Bag>
	</bqbiol:isVersionOf>
	</rdf:Description>
	</rdf:RDF>
	</annotation>
              <listOfReactants>
          <speciesReference stoichiometry="1" constant="true" species="P65"/>
        </listOfReactants>
        <listOfProducts>
          <speciesReference stoichiometry="1" constant="true" species="P64"/>
        </listOfProducts>
      </reaction>
      <reaction fast="false" metaid="_2a86b52c-f5af-4b29-899f-3cd614aaed36" reversible="false" sboTerm="SBO:0000014" compartment="default_compartment" name="E139_c_dtom" id="T108">
        <notes>
          <body xmlns="http://www.w3.org/1999/xhtml">
     <p/>
  </body>
        </notes>
        <annotation>
	<rdf:RDF xmlns:rdf="http://www.w3.org/1999/02/22-rdf-syntax-ns#" xmlns:bqbiol="http://biomodels.net/biology-qualifiers/">
	<rdf:Description rdf:about="#_2a86b52c-f5af-4b29-899f-3cd614aaed36">
	<bqbiol:isVersionOf>
	<rdf:Bag>
	<rdf:li rdf:resource="http://identifiers.org/ec-code/3.6.1.6"/>
	<rdf:li rdf:resource="AT4G12720"/>
	</rdf:Bag>
	</bqbiol:isVersionOf>
	</rdf:Description>
	</rdf:RDF>
	</annotation>
              <listOfReactants>
          <speciesReference stoichiometry="1" constant="true" species="P64"/>
        </listOfReactants>
        <listOfProducts>
          <speciesReference stoichiometry="1" constant="true" species="P65"/>
        </listOfProducts>
      </reaction>
      <reaction fast="false" metaid="_26bf2b70-2355-40e5-a5eb-a7d2de14c3e1" reversible="false" sboTerm="SBO:0000014" compartment="default_compartment" name="E146" id="T109">
        <annotation>
	<rdf:RDF xmlns:rdf="http://www.w3.org/1999/02/22-rdf-syntax-ns#" xmlns:bqbiol="http://biomodels.net/biology-qualifiers/">
	<rdf:Description rdf:about="#_26bf2b70-2355-40e5-a5eb-a7d2de14c3e1">
	<bqbiol:isVersionOf>
	<rdf:Bag>
	<rdf:li rdf:resource="http://identifiers.org/tair.locus/AT4G20320"/>
	</rdf:Bag>
	</bqbiol:isVersionOf>
	</rdf:Description>
	</rdf:RDF>
	</annotation>
              <listOfReactants>
          <speciesReference stoichiometry="1" constant="true" species="P51"/>
          <speciesReference stoichiometry="1" constant="true" species="P61"/>
        </listOfReactants>
        <listOfProducts>
          <speciesReference stoichiometry="1" constant="true" species="P63"/>
          <speciesReference stoichiometry="1" constant="true" species="P53"/>
        </listOfProducts>
      </reaction>
      <reaction fast="false" metaid="_9ac4a13a-2a5d-4a69-a3c1-193487a9d561" reversible="false" sboTerm="SBO:0000014" compartment="default_compartment" name="E35_u" id="T110">
        <annotation>
	<rdf:RDF xmlns:rdf="http://www.w3.org/1999/02/22-rdf-syntax-ns#" xmlns:bqbiol="http://biomodels.net/biology-qualifiers/">
	<rdf:Description rdf:about="#_9ac4a13a-2a5d-4a69-a3c1-193487a9d561">
	<bqbiol:isVersionOf>
	<rdf:Bag>
	<rdf:li rdf:resource="http://identifiers.org/tair.locus/AT3G53900"/>
	</rdf:Bag>
	</bqbiol:isVersionOf>
	</rdf:Description>
	</rdf:RDF>
	</annotation>
              <listOfReactants>
          <speciesReference stoichiometry="1" constant="true" species="P66"/>
        </listOfReactants>
        <listOfProducts>
          <speciesReference stoichiometry="1" constant="true" species="P60"/>
        </listOfProducts>
      </reaction>
      <reaction fast="false" metaid="a9a88f27-2c8d-4c54-b42b-fb4214ee8cbc" reversible="false" compartment="default_compartment" name="E120_u" id="T111">
        <notes>
          <body xmlns="http://www.w3.org/1999/xhtml">
     <p/>
  </body>
        </notes>
        <annotation>
	<rdf:RDF xmlns:rdf="http://www.w3.org/1999/02/22-rdf-syntax-ns#" xmlns:bqbiol="http://biomodels.net/biology-qualifiers/">
	<rdf:Description rdf:about="#a9a88f27-2c8d-4c54-b42b-fb4214ee8cbc">
	<bqbiol:isVersionOf>
	<rdf:Bag>
	<rdf:li rdf:resource="http://identifiers.org/tair.locus/AT1G75210"/>
	</rdf:Bag>
	</bqbiol:isVersionOf>
	</rdf:Description>
	</rdf:RDF>
	</annotation>
              <listOfReactants>
          <speciesReference stoichiometry="1" constant="true" species="P60"/>
        </listOfReactants>
        <listOfProducts>
          <speciesReference stoichiometry="1" constant="true" species="P66"/>
        </listOfProducts>
      </reaction>
      <reaction fast="false" metaid="d93fda9c-9aed-41e8-9b47-bedc999183d8" reversible="false" sboTerm="SBO:0000014" compartment="default_compartment" name="E35_c" id="T112">
        <annotation>
	<rdf:RDF xmlns:rdf="http://www.w3.org/1999/02/22-rdf-syntax-ns#" xmlns:bqbiol="http://biomodels.net/biology-qualifiers/">
	<rdf:Description rdf:about="#d93fda9c-9aed-41e8-9b47-bedc999183d8">
	<bqbiol:isVersionOf>
	<rdf:Bag>
	<rdf:li rdf:resource="http://identifiers.org/tair.locus/AT3G53900"/>
	</rdf:Bag>
	</bqbiol:isVersionOf>
	</rdf:Description>
	</rdf:RDF>
	</annotation>
              <listOfReactants>
          <speciesReference stoichiometry="1" constant="true" species="P67"/>
        </listOfReactants>
        <listOfProducts>
          <speciesReference stoichiometry="1" constant="true" species="P65"/>
        </listOfProducts>
      </reaction>
      <reaction fast="false" metaid="e0438d06-9c55-41b2-8464-adaf3e4c8dc1" reversible="false" sboTerm="SBO:0000014" compartment="default_compartment" name="E147" id="T113">
        <annotation>
	<rdf:RDF xmlns:rdf="http://www.w3.org/1999/02/22-rdf-syntax-ns#" xmlns:bqbiol="http://biomodels.net/biology-qualifiers/">
	<rdf:Description rdf:about="#e0438d06-9c55-41b2-8464-adaf3e4c8dc1">
	<bqbiol:isVersionOf>
	<rdf:Bag>
	<rdf:li rdf:resource="http://identifiers.org/tair.locus/AT4G29630"/>
	</rdf:Bag>
	</bqbiol:isVersionOf>
	</rdf:Description>
	</rdf:RDF>
	</annotation>
              <listOfReactants>
          <speciesReference stoichiometry="1" constant="true" species="P67"/>
        </listOfReactants>
        <listOfProducts>
          <speciesReference stoichiometry="1" constant="true" species="P98"/>
          <speciesReference stoichiometry="1" constant="true" species="P66"/>
        </listOfProducts>
      </reaction>
      <reaction fast="false" metaid="_3a4af90c-198b-40f4-ac3e-f961d77808f8" reversible="false" sboTerm="SBO:0000014" compartment="default_compartment" name="E131" id="T114">
        <annotation>
	<rdf:RDF xmlns:rdf="http://www.w3.org/1999/02/22-rdf-syntax-ns#" xmlns:bqbiol="http://biomodels.net/biology-qualifiers/">
	<rdf:Description rdf:about="#_3a4af90c-198b-40f4-ac3e-f961d77808f8">
	<bqbiol:hasPart>
	<rdf:Bag>
	<rdf:li rdf:resource="http://identifiers.org/tair.locus/AT2G36310"/>
	<rdf:li rdf:resource="AT1G17160"/>
	</rdf:Bag>
	</bqbiol:hasPart>
	</rdf:Description>
	</rdf:RDF>
	</annotation>
              <listOfReactants>
          <speciesReference stoichiometry="1" constant="true" species="P66"/>
        </listOfReactants>
        <listOfProducts>
          <speciesReference stoichiometry="1" constant="true" species="P43"/>
          <speciesReference stoichiometry="1" constant="true" species="P68"/>
        </listOfProducts>
      </reaction>
      <reaction fast="false" metaid="_04624f51-da56-4a92-b0ad-f1c57f702573" reversible="false" sboTerm="SBO:0000014" compartment="default_compartment" name="E132" id="T115">
        <notes>
          <body xmlns="http://www.w3.org/1999/xhtml">
     <p/>
  </body>
        </notes>
        <annotation>
	<rdf:RDF xmlns:rdf="http://www.w3.org/1999/02/22-rdf-syntax-ns#" xmlns:bqbiol="http://biomodels.net/biology-qualifiers/">
	<rdf:Description rdf:about="#_04624f51-da56-4a92-b0ad-f1c57f702573">
	<bqbiol:isVersionOf>
	<rdf:Bag>
	<rdf:li rdf:resource="http://identifiers.org/tair.locus/AT3G17810"/>
	</rdf:Bag>
	</bqbiol:isVersionOf>
	</rdf:Description>
	</rdf:RDF>
	</annotation>
              <listOfReactants>
          <speciesReference stoichiometry="1" constant="true" species="P68"/>
        </listOfReactants>
        <listOfProducts>
          <speciesReference stoichiometry="1" constant="true" species="P69"/>
        </listOfProducts>
      </reaction>
      <reaction fast="false" metaid="_4aacb588-5032-4716-9d3f-b1a52f338b4a" reversible="false" sboTerm="SBO:0000014" compartment="default_compartment" name="E137" id="T116">
        <annotation>
	<rdf:RDF xmlns:rdf="http://www.w3.org/1999/02/22-rdf-syntax-ns#" xmlns:bqbiol="http://biomodels.net/biology-qualifiers/">
	<rdf:Description rdf:about="#_4aacb588-5032-4716-9d3f-b1a52f338b4a">
	<bqbiol:isVersionOf>
	<rdf:Bag>
	<rdf:li rdf:resource="http://identifiers.org/tair.locus/AT5G12200"/>
	</rdf:Bag>
	</bqbiol:isVersionOf>
	</rdf:Description>
	</rdf:RDF>
	</annotation>
              <listOfReactants>
          <speciesReference stoichiometry="1" constant="true" species="P69"/>
        </listOfReactants>
        <listOfProducts>
          <speciesReference stoichiometry="1" constant="true" species="P70"/>
        </listOfProducts>
      </reaction>
      <reaction fast="false" metaid="fc3d8d2d-8d10-4f87-9653-06d8c534e381" reversible="false" sboTerm="SBO:0000014" compartment="default_compartment" name="E138" id="T117">
        <annotation>
	<rdf:RDF xmlns:rdf="http://www.w3.org/1999/02/22-rdf-syntax-ns#" xmlns:bqbiol="http://biomodels.net/biology-qualifiers/">
	<rdf:Description rdf:about="#fc3d8d2d-8d10-4f87-9653-06d8c534e381">
	<bqbiol:isVersionOf>
	<rdf:Bag>
	<rdf:li rdf:resource="http://identifiers.org/tair.locus/AT5G64370"/>
	</rdf:Bag>
	</bqbiol:isVersionOf>
	</rdf:Description>
	</rdf:RDF>
	</annotation>
              <listOfReactants>
          <speciesReference stoichiometry="1" constant="true" species="P70"/>
        </listOfReactants>
        <listOfProducts>
          <speciesReference stoichiometry="1" constant="true" species="P98"/>
        </listOfProducts>
      </reaction>
      <reaction fast="false" metaid="_255627cc-2c6e-4df0-a9b3-2fdbe2a59cdb" reversible="false" sboTerm="SBO:0000014" compartment="default_compartment" name="E120_c" id="T118">
        <notes>
          <body xmlns="http://www.w3.org/1999/xhtml">
     <p/>
  </body>
        </notes>
        <annotation>
	<rdf:RDF xmlns:rdf="http://www.w3.org/1999/02/22-rdf-syntax-ns#" xmlns:bqbiol="http://biomodels.net/biology-qualifiers/">
	<rdf:Description rdf:about="#_255627cc-2c6e-4df0-a9b3-2fdbe2a59cdb">
	<bqbiol:isVersionOf>
	<rdf:Bag>
	<rdf:li rdf:resource="http://identifiers.org/tair.locus/AT1G75210"/>
	</rdf:Bag>
	</bqbiol:isVersionOf>
	</rdf:Description>
	</rdf:RDF>
	</annotation>
              <listOfReactants>
          <speciesReference stoichiometry="1" constant="true" species="P65"/>
        </listOfReactants>
        <listOfProducts>
          <speciesReference stoichiometry="1" constant="true" species="P67"/>
        </listOfProducts>
      </reaction>
      <reaction fast="false" metaid="d4273e16-06f4-4784-8d2a-ab413703d77e" reversible="false" sboTerm="SBO:0000014" compartment="default_compartment" name="E145_c" id="T119">
        <annotation>
	<rdf:RDF xmlns:rdf="http://www.w3.org/1999/02/22-rdf-syntax-ns#" xmlns:bqbiol="http://biomodels.net/biology-qualifiers/">
	<rdf:Description rdf:about="#d4273e16-06f4-4784-8d2a-ab413703d77e">
	<bqbiol:isVersionOf>
	<rdf:Bag>
	<rdf:li rdf:resource="http://identifiers.org/ec-code/3.6.1.19"/>
	<rdf:li rdf:resource="AT4G13720"/>
	</rdf:Bag>
	</bqbiol:isVersionOf>
	</rdf:Description>
	</rdf:RDF>
	</annotation>
              <listOfReactants>
          <speciesReference stoichiometry="1" constant="true" species="P63"/>
        </listOfReactants>
        <listOfProducts>
          <speciesReference stoichiometry="1" constant="true" species="P65"/>
        </listOfProducts>
      </reaction>
      <reaction fast="false" metaid="_549edabe-f233-4d85-a699-86d28fa14a4f" reversible="false" sboTerm="SBO:0000014" compartment="default_compartment" name="E104_f" id="T120">
        <notes>
          <body xmlns="http://www.w3.org/1999/xhtml">
     <p/>
  </body>
        </notes>
        <annotation>
	<rdf:RDF xmlns:rdf="http://www.w3.org/1999/02/22-rdf-syntax-ns#" xmlns:bqbiol="http://biomodels.net/biology-qualifiers/">
	<rdf:Description rdf:about="#_549edabe-f233-4d85-a699-86d28fa14a4f">
	<bqbiol:isVersionOf>
	<rdf:Bag>
	<rdf:li rdf:resource="http://identifiers.org/tair.locus/AT3G22200"/>
	</rdf:Bag>
	</bqbiol:isVersionOf>
	</rdf:Description>
	</rdf:RDF>
	</annotation>
              <listOfReactants>
          <speciesReference stoichiometry="1" constant="true" species="P73"/>
          <speciesReference stoichiometry="1" constant="true" species="P74"/>
        </listOfReactants>
        <listOfProducts>
          <speciesReference stoichiometry="1" constant="true" species="P72"/>
          <speciesReference stoichiometry="1" constant="true" species="P71"/>
        </listOfProducts>
      </reaction>
      <reaction fast="false" metaid="dc1dcaca-00b2-45f6-b471-887c4a4388b3" reversible="false" sboTerm="SBO:0000014" compartment="default_compartment" name="E104_b" id="T121">
        <notes>
          <body xmlns="http://www.w3.org/1999/xhtml">
     <p/>
  </body>
        </notes>
        <annotation>
	<rdf:RDF xmlns:rdf="http://www.w3.org/1999/02/22-rdf-syntax-ns#" xmlns:bqbiol="http://biomodels.net/biology-qualifiers/">
	<rdf:Description rdf:about="#dc1dcaca-00b2-45f6-b471-887c4a4388b3">
	<bqbiol:isVersionOf>
	<rdf:Bag>
	<rdf:li rdf:resource="http://identifiers.org/tair.locus/AT3G22200"/>
	</rdf:Bag>
	</bqbiol:isVersionOf>
	</rdf:Description>
	</rdf:RDF>
	</annotation>
              <listOfReactants>
          <speciesReference stoichiometry="1" constant="true" species="P71"/>
          <speciesReference stoichiometry="1" constant="true" species="P72"/>
        </listOfReactants>
        <listOfProducts>
          <speciesReference stoichiometry="1" constant="true" species="P73"/>
          <speciesReference stoichiometry="1" constant="true" species="P74"/>
        </listOfProducts>
      </reaction>
      <reaction fast="false" metaid="_7eb7f11a-d558-4cd1-8ace-739cf5ece215" reversible="false" compartment="default_compartment" name="E109" id="T122">
        <annotation>
	<rdf:RDF xmlns:rdf="http://www.w3.org/1999/02/22-rdf-syntax-ns#" xmlns:bqbiol="http://biomodels.net/biology-qualifiers/">
	<rdf:Description rdf:about="#_7eb7f11a-d558-4cd1-8ace-739cf5ece215">
	<bqbiol:isVersionOf>
	<rdf:Bag>
	<rdf:li rdf:resource="http://identifiers.org/tair.locus/AT5G35630"/>
	</rdf:Bag>
	</bqbiol:isVersionOf>
	</rdf:Description>
	</rdf:RDF>
	</annotation>
              <listOfReactants>
          <speciesReference stoichiometry="1" constant="true" species="P53"/>
          <speciesReference stoichiometry="1" constant="true" species="P98"/>
        </listOfReactants>
        <listOfProducts>
          <speciesReference stoichiometry="1" constant="true" species="P51"/>
        </listOfProducts>
      </reaction>
      <reaction fast="false" metaid="_26c6397a-07b0-4af7-9fd6-fa4072f82519" reversible="false" sboTerm="SBO:0000014" compartment="default_compartment" name="E108" id="T123">
        <notes>
          <body xmlns="http://www.w3.org/1999/xhtml">
     <p/>
  </body>
        </notes>
        <annotation>
	<rdf:RDF xmlns:rdf="http://www.w3.org/1999/02/22-rdf-syntax-ns#" xmlns:bqbiol="http://biomodels.net/biology-qualifiers/">
	<rdf:Description rdf:about="#_26c6397a-07b0-4af7-9fd6-fa4072f82519">
	<bqbiol:isVersionOf>
	<rdf:Bag>
	<rdf:li rdf:resource="http://identifiers.org/tair.locus/AT2G41220"/>
	</rdf:Bag>
	</bqbiol:isVersionOf>
	</rdf:Description>
	</rdf:RDF>
	</annotation>
              <listOfReactants>
          <speciesReference stoichiometry="1" constant="true" species="P51"/>
          <speciesReference stoichiometry="1" constant="true" species="P75"/>
        </listOfReactants>
        <listOfProducts>
          <speciesReference stoichiometry="2" constant="true" species="P53"/>
        </listOfProducts>
      </reaction>
      <reaction fast="false" metaid="e13047f8-38de-4a36-a0cb-5d3cf2fa0a9f" reversible="false" sboTerm="SBO:0000014" compartment="default_compartment" name="E107" id="T124">
        <annotation>
	<rdf:RDF xmlns:rdf="http://www.w3.org/1999/02/22-rdf-syntax-ns#" xmlns:bqbiol="http://biomodels.net/biology-qualifiers/">
	<rdf:Description rdf:about="#e13047f8-38de-4a36-a0cb-5d3cf2fa0a9f">
	<bqbiol:isVersionOf>
	<rdf:Bag>
	<rdf:li rdf:resource="http://identifiers.org/tair.locus/AT2G41220"/>
	</rdf:Bag>
	</bqbiol:isVersionOf>
	</rdf:Description>
	</rdf:RDF>
	</annotation>
              <listOfReactants>
          <speciesReference stoichiometry="1" constant="true" species="P51"/>
          <speciesReference stoichiometry="1" constant="true" species="P75"/>
        </listOfReactants>
        <listOfProducts>
          <speciesReference stoichiometry="2" constant="true" species="P53"/>
        </listOfProducts>
      </reaction>
      <reaction fast="false" metaid="e65160ce-fc20-48e6-898f-d4e49a983cd4" reversible="false" sboTerm="SBO:0000014" compartment="default_compartment" name="E106_f" id="T125">
        <annotation>
	<rdf:RDF xmlns:rdf="http://www.w3.org/1999/02/22-rdf-syntax-ns#" xmlns:bqbiol="http://biomodels.net/biology-qualifiers/">
	<rdf:Description rdf:about="#e65160ce-fc20-48e6-898f-d4e49a983cd4">
	<bqbiol:isVersionOf>
	<rdf:Bag>
	<rdf:li rdf:resource="http://identifiers.org/tair.locus/AT5G18170"/>
	</rdf:Bag>
	</bqbiol:isVersionOf>
	</rdf:Description>
	</rdf:RDF>
	</annotation>
              <listOfReactants>
          <speciesReference stoichiometry="1" constant="true" species="P75"/>
          <speciesReference stoichiometry="1" constant="true" species="P98"/>
        </listOfReactants>
        <listOfProducts>
          <speciesReference stoichiometry="1" constant="true" species="P53"/>
        </listOfProducts>
      </reaction>
      <reaction fast="false" metaid="_1e4fed55-732f-4013-b7e5-740321ca7836" reversible="false" sboTerm="SBO:0000014" compartment="default_compartment" name="E106_b" id="T126">
        <annotation>
	<rdf:RDF xmlns:rdf="http://www.w3.org/1999/02/22-rdf-syntax-ns#" xmlns:bqbiol="http://biomodels.net/biology-qualifiers/">
	<rdf:Description rdf:about="#_1e4fed55-732f-4013-b7e5-740321ca7836">
	<bqbiol:isVersionOf>
	<rdf:Bag>
	<rdf:li rdf:resource="http://identifiers.org/tair.locus/AT5G18170"/>
	</rdf:Bag>
	</bqbiol:isVersionOf>
	</rdf:Description>
	</rdf:RDF>
	</annotation>
              <listOfReactants>
          <speciesReference stoichiometry="1" constant="true" species="P53"/>
        </listOfReactants>
        <listOfProducts>
          <speciesReference stoichiometry="1" constant="true" species="P98"/>
          <speciesReference stoichiometry="1" constant="true" species="P75"/>
        </listOfProducts>
      </reaction>
      <reaction fast="false" metaid="_566c68e5-00e8-4ec3-bd0c-236ed7048b02" reversible="false" sboTerm="SBO:0000014" compartment="default_compartment" name="E105" id="T127">
        <notes>
          <body xmlns="http://www.w3.org/1999/xhtml">
     <p/>
  </body>
        </notes>
        <annotation>
	<rdf:RDF xmlns:rdf="http://www.w3.org/1999/02/22-rdf-syntax-ns#" xmlns:bqbiol="http://biomodels.net/biology-qualifiers/">
	<rdf:Description rdf:about="#_566c68e5-00e8-4ec3-bd0c-236ed7048b02">
	<bqbiol:isVersionOf>
	<rdf:Bag>
	<rdf:li rdf:resource="http://identifiers.org/tair.locus/AT1G65960"/>
	</rdf:Bag>
	</bqbiol:isVersionOf>
	</rdf:Description>
	</rdf:RDF>
	</annotation>
              <listOfReactants>
          <speciesReference stoichiometry="1" constant="true" species="P53"/>
        </listOfReactants>
        <listOfProducts>
          <speciesReference stoichiometry="1" constant="true" species="P74"/>
        </listOfProducts>
      </reaction>
      <reaction fast="false" metaid="fe9bb60e-e2d6-4160-9ffb-db8fc48f8851" reversible="false" sboTerm="SBO:0000014" compartment="default_compartment" name="E103" id="T128">
        <notes>
          <body xmlns="http://www.w3.org/1999/xhtml">
     <p/>
  </body>
        </notes>
        <annotation>
	<rdf:RDF xmlns:rdf="http://www.w3.org/1999/02/22-rdf-syntax-ns#" xmlns:bqbiol="http://biomodels.net/biology-qualifiers/">
	<rdf:Description rdf:about="#fe9bb60e-e2d6-4160-9ffb-db8fc48f8851">
	<bqbiol:isVersionOf>
	<rdf:Bag>
	<rdf:li rdf:resource="http://identifiers.org/tair.locus/AT1G79440"/>
	</rdf:Bag>
	</bqbiol:isVersionOf>
	</rdf:Description>
	</rdf:RDF>
	</annotation>
              <listOfReactants>
          <speciesReference stoichiometry="1" constant="true" species="P72"/>
        </listOfReactants>
        <listOfProducts>
          <speciesReference stoichiometry="1" constant="true" species="P77"/>
        </listOfProducts>
      </reaction>
      <reaction fast="false" metaid="bcb26654-00fd-41ad-a6b3-2dc70a59b614" reversible="false" sboTerm="SBO:0000014" compartment="default_compartment" name="E102_f" id="T129">
        <notes>
          <body xmlns="http://www.w3.org/1999/xhtml">
     <p/>
  </body>
        </notes>
        <annotation>
	<rdf:RDF xmlns:rdf="http://www.w3.org/1999/02/22-rdf-syntax-ns#" xmlns:bqbiol="http://biomodels.net/biology-qualifiers/">
	<rdf:Description rdf:about="#bcb26654-00fd-41ad-a6b3-2dc70a59b614">
	<bqbiol:isVersionOf>
	<rdf:Bag>
	<rdf:li rdf:resource="http://identifiers.org/tair.locus/AT2G20420"/>
	</rdf:Bag>
	</bqbiol:isVersionOf>
	</rdf:Description>
	</rdf:RDF>
	</annotation>
              <listOfReactants>
          <speciesReference stoichiometry="1" constant="true" species="P78"/>
        </listOfReactants>
        <listOfProducts>
          <speciesReference stoichiometry="1" constant="true" species="P77"/>
          <speciesReference stoichiometry="1" constant="true" species="P76"/>
        </listOfProducts>
      </reaction>
      <reaction fast="false" metaid="_9549f93e-6fec-46bc-85fe-48aad1e70fcd" reversible="false" sboTerm="SBO:0000014" compartment="default_compartment" name="E102_b" id="T130">
        <notes>
          <body xmlns="http://www.w3.org/1999/xhtml">
     <p/>
  </body>
        </notes>
        <annotation>
	<rdf:RDF xmlns:rdf="http://www.w3.org/1999/02/22-rdf-syntax-ns#" xmlns:bqbiol="http://biomodels.net/biology-qualifiers/">
	<rdf:Description rdf:about="#_9549f93e-6fec-46bc-85fe-48aad1e70fcd">
	<bqbiol:isVersionOf>
	<rdf:Bag>
	<rdf:li rdf:resource="http://identifiers.org/tair.locus/AT2G20420"/>
	</rdf:Bag>
	</bqbiol:isVersionOf>
	</rdf:Description>
	</rdf:RDF>
	</annotation>
              <listOfReactants>
          <speciesReference stoichiometry="1" constant="true" species="P76"/>
          <speciesReference stoichiometry="1" constant="true" species="P77"/>
        </listOfReactants>
        <listOfProducts>
          <speciesReference stoichiometry="1" constant="true" species="P78"/>
        </listOfProducts>
      </reaction>
      <reaction fast="false" metaid="_5045d423-fcf8-461e-bf1f-63b0db20d708" reversible="false" sboTerm="SBO:0000014" compartment="default_compartment" name="E101" id="T131">
        <notes>
          <body xmlns="http://www.w3.org/1999/xhtml">
     <p/>
  </body>
        </notes>
        <annotation>
	<rdf:RDF xmlns:rdf="http://www.w3.org/1999/02/22-rdf-syntax-ns#" xmlns:bqbiol="http://biomodels.net/biology-qualifiers/">
	<rdf:Description rdf:about="#_5045d423-fcf8-461e-bf1f-63b0db20d708">
	<bqbiol:isVersionOf>
	<rdf:Bag>
	<rdf:li rdf:resource="http://identifiers.org/tair.locus/AT3G55410"/>
	</rdf:Bag>
	</bqbiol:isVersionOf>
	</rdf:Description>
	</rdf:RDF>
	</annotation>
              <listOfReactants>
          <speciesReference stoichiometry="1" constant="true" species="P75"/>
          <speciesReference stoichiometry="1" constant="true" species="P76"/>
        </listOfReactants>
        <listOfProducts>
          <speciesReference stoichiometry="1" constant="true" species="P78"/>
        </listOfProducts>
      </reaction>
      <reaction fast="false" metaid="b806ac4c-f35e-44f5-9a40-235577ecf7b6" reversible="false" sboTerm="SBO:0000014" compartment="default_compartment" name="E97_f" id="T132">
        <notes>
          <body xmlns="http://www.w3.org/1999/xhtml">
     <p/>
  </body>
        </notes>
        <annotation>
	<rdf:RDF xmlns:rdf="http://www.w3.org/1999/02/22-rdf-syntax-ns#" xmlns:bqbiol="http://biomodels.net/biology-qualifiers/">
	<rdf:Description rdf:about="#b806ac4c-f35e-44f5-9a40-235577ecf7b6">
	<bqbiol:isVersionOf>
	<rdf:Bag>
	<rdf:li rdf:resource="http://identifiers.org/tair.locus/AT2G18450"/>
	</rdf:Bag>
	</bqbiol:isVersionOf>
	</rdf:Description>
	</rdf:RDF>
	</annotation>
              <listOfReactants>
          <speciesReference stoichiometry="1" constant="true" species="P77"/>
        </listOfReactants>
        <listOfProducts>
          <speciesReference stoichiometry="1" constant="true" species="P79"/>
        </listOfProducts>
      </reaction>
      <reaction fast="false" metaid="_605a3466-15c6-4d05-b015-6d95a166f1fb" reversible="false" sboTerm="SBO:0000014" compartment="default_compartment" name="E97_b" id="T133">
        <annotation>
	<rdf:RDF xmlns:rdf="http://www.w3.org/1999/02/22-rdf-syntax-ns#" xmlns:bqbiol="http://biomodels.net/biology-qualifiers/">
	<rdf:Description rdf:about="#_605a3466-15c6-4d05-b015-6d95a166f1fb">
	<bqbiol:isVersionOf>
	<rdf:Bag>
	<rdf:li rdf:resource="http://identifiers.org/tair.locus/AT2G18450"/>
	</rdf:Bag>
	</bqbiol:isVersionOf>
	</rdf:Description>
	</rdf:RDF>
	</annotation>
              <listOfReactants>
          <speciesReference stoichiometry="1" constant="true" species="P79"/>
        </listOfReactants>
        <listOfProducts>
          <speciesReference stoichiometry="1" constant="true" species="P77"/>
        </listOfProducts>
      </reaction>
      <reaction fast="false" metaid="f23f524d-361b-4bc5-8a5e-c9ee9f9999a7" reversible="false" sboTerm="SBO:0000014" compartment="default_compartment" name="E96_f" id="T134">
        <annotation>
	<rdf:RDF xmlns:rdf="http://www.w3.org/1999/02/22-rdf-syntax-ns#" xmlns:bqbiol="http://biomodels.net/biology-qualifiers/">
	<rdf:Description rdf:about="#f23f524d-361b-4bc5-8a5e-c9ee9f9999a7">
	<bqbiol:isVersionOf>
	<rdf:Bag>
	<rdf:li rdf:resource="http://identifiers.org/tair.locus/AT2G47510"/>
	</rdf:Bag>
	</bqbiol:isVersionOf>
	</rdf:Description>
	</rdf:RDF>
	</annotation>
              <listOfReactants>
          <speciesReference stoichiometry="1" constant="true" species="P79"/>
        </listOfReactants>
        <listOfProducts>
          <speciesReference stoichiometry="1" constant="true" species="P80"/>
        </listOfProducts>
      </reaction>
      <reaction fast="false" metaid="_9df81919-3bfd-4f4b-aa91-27559aa4686d" reversible="false" sboTerm="SBO:0000014" compartment="default_compartment" name="E96_b" id="T135">
        <notes>
          <body xmlns="http://www.w3.org/1999/xhtml">
     <p/>
  </body>
        </notes>
        <annotation>
	<rdf:RDF xmlns:rdf="http://www.w3.org/1999/02/22-rdf-syntax-ns#" xmlns:bqbiol="http://biomodels.net/biology-qualifiers/">
	<rdf:Description rdf:about="#_9df81919-3bfd-4f4b-aa91-27559aa4686d">
	<bqbiol:isVersionOf>
	<rdf:Bag>
	<rdf:li rdf:resource="http://identifiers.org/tair.locus/AT2G47510"/>
	</rdf:Bag>
	</bqbiol:isVersionOf>
	</rdf:Description>
	</rdf:RDF>
	</annotation>
              <listOfReactants>
          <speciesReference stoichiometry="1" constant="true" species="P80"/>
        </listOfReactants>
        <listOfProducts>
          <speciesReference stoichiometry="1" constant="true" species="P79"/>
        </listOfProducts>
      </reaction>
      <reaction fast="false" metaid="a32892c8-5eec-4f83-82c5-19ad50381438" reversible="false" sboTerm="SBO:0000014" compartment="default_compartment" name="E94_f" id="T136">
        <notes>
          <body xmlns="http://www.w3.org/1999/xhtml">
     <p/>
  </body>
        </notes>
        <annotation>
	<rdf:RDF xmlns:rdf="http://www.w3.org/1999/02/22-rdf-syntax-ns#" xmlns:bqbiol="http://biomodels.net/biology-qualifiers/">
	<rdf:Description rdf:about="#a32892c8-5eec-4f83-82c5-19ad50381438">
	<bqbiol:isVersionOf>
	<rdf:Bag>
	<rdf:li rdf:resource="http://identifiers.org/tair.locus/AT5G58330"/>
	</rdf:Bag>
	</bqbiol:isVersionOf>
	</rdf:Description>
	</rdf:RDF>
	</annotation>
              <listOfReactants>
          <speciesReference stoichiometry="1" constant="true" species="P80"/>
        </listOfReactants>
        <listOfProducts>
          <speciesReference stoichiometry="1" constant="true" species="P81"/>
        </listOfProducts>
      </reaction>
      <reaction fast="false" metaid="_4154ac5c-d536-40d4-8df8-e0e14b156519" reversible="false" sboTerm="SBO:0000014" compartment="default_compartment" name="E94_b" id="T137">
        <notes>
          <body xmlns="http://www.w3.org/1999/xhtml">
     <p/>
  </body>
        </notes>
        <annotation>
	<rdf:RDF xmlns:rdf="http://www.w3.org/1999/02/22-rdf-syntax-ns#" xmlns:bqbiol="http://biomodels.net/biology-qualifiers/">
	<rdf:Description rdf:about="#_4154ac5c-d536-40d4-8df8-e0e14b156519">
	<bqbiol:isVersionOf>
	<rdf:Bag>
	<rdf:li rdf:resource="http://identifiers.org/tair.locus/AT5G58330"/>
	</rdf:Bag>
	</bqbiol:isVersionOf>
	</rdf:Description>
	</rdf:RDF>
	</annotation>
              <listOfReactants>
          <speciesReference stoichiometry="1" constant="true" species="P81"/>
        </listOfReactants>
        <listOfProducts>
          <speciesReference stoichiometry="1" constant="true" species="P80"/>
        </listOfProducts>
      </reaction>
      <reaction fast="false" metaid="_4c0c75c0-57f4-4b37-9142-30743c8ecf0f" reversible="false" sboTerm="SBO:0000014" compartment="default_compartment" name="E98" id="T138">
        <annotation>
	<rdf:RDF xmlns:rdf="http://www.w3.org/1999/02/22-rdf-syntax-ns#" xmlns:bqbiol="http://biomodels.net/biology-qualifiers/">
	<rdf:Description rdf:about="#_4c0c75c0-57f4-4b37-9142-30743c8ecf0f">
	<bqbiol:isVersionOf>
	<rdf:Bag>
	<rdf:li rdf:resource="http://identifiers.org/tair.locus/AT2G44350"/>
	</rdf:Bag>
	</bqbiol:isVersionOf>
	</rdf:Description>
	</rdf:RDF>
	</annotation>
              <listOfReactants>
          <speciesReference stoichiometry="1" constant="true" species="P81"/>
          <speciesReference stoichiometry="1" constant="true" species="P83"/>
        </listOfReactants>
        <listOfProducts>
          <speciesReference stoichiometry="1" constant="true" species="P76"/>
          <speciesReference stoichiometry="1" constant="true" species="P82"/>
        </listOfProducts>
      </reaction>
      <reaction fast="false" metaid="b316336f-6f5f-4122-b479-aa41ee5a51e7" reversible="false" sboTerm="SBO:0000014" compartment="default_compartment" name="E99" id="T139">
        <annotation>
	<rdf:RDF xmlns:rdf="http://www.w3.org/1999/02/22-rdf-syntax-ns#" xmlns:bqbiol="http://biomodels.net/biology-qualifiers/">
	<rdf:Description rdf:about="#b316336f-6f5f-4122-b479-aa41ee5a51e7">
	<bqbiol:isVersionOf>
	<rdf:Bag>
	<rdf:li rdf:resource="http://identifiers.org/tair.locus/AT4G35830"/>
	</rdf:Bag>
	</bqbiol:isVersionOf>
	</rdf:Description>
	</rdf:RDF>
	</annotation>
              <listOfReactants>
          <speciesReference stoichiometry="1" constant="true" species="P82"/>
        </listOfReactants>
        <listOfProducts>
          <speciesReference stoichiometry="1" constant="true" species="P84"/>
        </listOfProducts>
      </reaction>
      <reaction fast="false" metaid="_25a59773-7b7a-484a-b7ca-43425cdc6c20" reversible="false" sboTerm="SBO:0000014" compartment="default_compartment" name="E100" id="T140">
        <annotation>
	<rdf:RDF xmlns:rdf="http://www.w3.org/1999/02/22-rdf-syntax-ns#" xmlns:bqbiol="http://biomodels.net/biology-qualifiers/">
	<rdf:Description rdf:about="#_25a59773-7b7a-484a-b7ca-43425cdc6c20">
	<bqbiol:isVersionOf>
	<rdf:Bag>
	<rdf:li rdf:resource="http://identifiers.org/tair.locus/AT1G54340"/>
	</rdf:Bag>
	</bqbiol:isVersionOf>
	</rdf:Description>
	</rdf:RDF>
	</annotation>
              <listOfReactants>
          <speciesReference stoichiometry="1" constant="true" species="P84"/>
        </listOfReactants>
        <listOfProducts>
          <speciesReference stoichiometry="1" constant="true" species="P75"/>
        </listOfProducts>
      </reaction>
      <reaction fast="false" metaid="b68c946f-476e-4682-8956-9db5573f62d8" reversible="false" sboTerm="SBO:0000014" compartment="default_compartment" name="E93" id="T141">
        <notes>
          <body xmlns="http://www.w3.org/1999/xhtml">
     <p/>
  </body>
        </notes>
        <annotation>
	<rdf:RDF xmlns:rdf="http://www.w3.org/1999/02/22-rdf-syntax-ns#" xmlns:bqbiol="http://biomodels.net/biology-qualifiers/">
	<rdf:Description rdf:about="#b68c946f-476e-4682-8956-9db5573f62d8">
	<bqbiol:isVersionOf>
	<rdf:Bag>
	<rdf:li rdf:resource="http://identifiers.org/tair.locus/AT1G53310"/>
	</rdf:Bag>
	</bqbiol:isVersionOf>
	</rdf:Description>
	</rdf:RDF>
	</annotation>
              <listOfReactants>
          <speciesReference stoichiometry="1" constant="true" species="P81"/>
        </listOfReactants>
        <listOfProducts>
          <speciesReference stoichiometry="1" constant="true" species="P85"/>
        </listOfProducts>
      </reaction>
      <reaction fast="false" metaid="_53419b75-e80a-4f63-9e18-2d01d8cbded7" reversible="false" sboTerm="SBO:0000014" compartment="default_compartment" name="E92" id="T142">
        <notes>
          <body xmlns="http://www.w3.org/1999/xhtml">
     <p/>
  </body>
        </notes>
        <annotation>
	<rdf:RDF xmlns:rdf="http://www.w3.org/1999/02/22-rdf-syntax-ns#" xmlns:bqbiol="http://biomodels.net/biology-qualifiers/">
	<rdf:Description rdf:about="#_53419b75-e80a-4f63-9e18-2d01d8cbded7">
	<bqbiol:isVersionOf>
	<rdf:Bag>
	<rdf:li rdf:resource="http://identifiers.org/tair.locus/AT1G53310"/>
	</rdf:Bag>
	</bqbiol:isVersionOf>
	</rdf:Description>
	</rdf:RDF>
	</annotation>
              <listOfReactants>
          <speciesReference stoichiometry="1" constant="true" species="P85"/>
        </listOfReactants>
        <listOfProducts>
          <speciesReference stoichiometry="1" constant="true" species="P81"/>
        </listOfProducts>
      </reaction>
      <reaction fast="false" metaid="_5c05860e-350e-45f4-a2ea-dfb564a30324" reversible="false" sboTerm="SBO:0000014" compartment="default_compartment" name="E111" id="T143">
        <annotation>
	<rdf:RDF xmlns:rdf="http://www.w3.org/1999/02/22-rdf-syntax-ns#" xmlns:bqbiol="http://biomodels.net/biology-qualifiers/">
	<rdf:Description rdf:about="#_5c05860e-350e-45f4-a2ea-dfb564a30324">
	<bqbiol:isVersionOf>
	<rdf:Bag>
	<rdf:li rdf:resource="http://identifiers.org/tair.locus/AT3G22960"/>
	</rdf:Bag>
	</bqbiol:isVersionOf>
	</rdf:Description>
	</rdf:RDF>
	</annotation>
              <listOfReactants>
          <speciesReference stoichiometry="1" constant="true" species="P85"/>
        </listOfReactants>
        <listOfProducts>
          <speciesReference stoichiometry="1" constant="true" species="P73"/>
        </listOfProducts>
      </reaction>
      <reaction fast="false" metaid="_74f47e4b-d3a5-4efc-aa9b-8082af5bfe7a" reversible="false" sboTerm="SBO:0000014" compartment="default_compartment" name="E110" id="T144">
        <notes>
          <body xmlns="http://www.w3.org/1999/xhtml">
     <p/>
  </body>
        </notes>
        <annotation>
	<rdf:RDF xmlns:rdf="http://www.w3.org/1999/02/22-rdf-syntax-ns#" xmlns:bqbiol="http://biomodels.net/biology-qualifiers/">
	<rdf:Description rdf:about="#_74f47e4b-d3a5-4efc-aa9b-8082af5bfe7a">
	<bqbiol:isVersionOf>
	<rdf:Bag>
	<rdf:li rdf:resource="http://identifiers.org/tair.locus/AT3G22960"/>
	<rdf:li rdf:resource="2.7.9.2"/>
	</rdf:Bag>
	</bqbiol:isVersionOf>
	</rdf:Description>
	</rdf:RDF>
	</annotation>
              <listOfReactants>
          <speciesReference stoichiometry="1" constant="true" species="P73"/>
        </listOfReactants>
        <listOfProducts>
          <speciesReference stoichiometry="1" constant="true" species="P85"/>
        </listOfProducts>
      </reaction>
      <reaction fast="false" metaid="_4122a31a-9bcd-4c4f-b65e-b47ed088e9a5" reversible="false" sboTerm="SBO:0000014" compartment="default_compartment" name="E63_f" id="T145">
        <notes>
          <body xmlns="http://www.w3.org/1999/xhtml">
     <p/>
  </body>
        </notes>
        <annotation>
	<rdf:RDF xmlns:rdf="http://www.w3.org/1999/02/22-rdf-syntax-ns#" xmlns:bqbiol="http://biomodels.net/biology-qualifiers/">
	<rdf:Description rdf:about="#_4122a31a-9bcd-4c4f-b65e-b47ed088e9a5">
	<bqbiol:isVersionOf>
	<rdf:Bag>
	<rdf:li rdf:resource="http://identifiers.org/tair.locus/AT2G36530"/>
	<rdf:li rdf:resource="AT1G74030"/>
	</rdf:Bag>
	</bqbiol:isVersionOf>
	</rdf:Description>
	</rdf:RDF>
	</annotation>
              <listOfReactants>
          <speciesReference stoichiometry="1" constant="true" species="P85"/>
        </listOfReactants>
        <listOfProducts>
          <speciesReference stoichiometry="1" constant="true" species="P42"/>
        </listOfProducts>
      </reaction>
      <reaction fast="false" metaid="_6a38e112-f7ca-4eb3-abbf-8ecc077f2f4f" reversible="false" sboTerm="SBO:0000014" compartment="default_compartment" name="E63_b" id="T146">
        <annotation>
	<rdf:RDF xmlns:rdf="http://www.w3.org/1999/02/22-rdf-syntax-ns#" xmlns:bqbiol="http://biomodels.net/biology-qualifiers/">
	<rdf:Description rdf:about="#_6a38e112-f7ca-4eb3-abbf-8ecc077f2f4f">
	<bqbiol:isVersionOf>
	<rdf:Bag>
	<rdf:li rdf:resource="http://identifiers.org/tair.locus/AT1G74030"/>
	<rdf:li rdf:resource="AT2G36530"/>
	</rdf:Bag>
	</bqbiol:isVersionOf>
	</rdf:Description>
	</rdf:RDF>
	</annotation>
              <listOfReactants>
          <speciesReference stoichiometry="1" constant="true" species="P42"/>
        </listOfReactants>
        <listOfProducts>
          <speciesReference stoichiometry="1" constant="true" species="P85"/>
        </listOfProducts>
      </reaction>
      <reaction fast="false" metaid="b526d675-9cb0-48e8-baa2-5bd7345b4545" reversible="false" sboTerm="SBO:0000014" compartment="default_compartment" name="E113_f" id="T147">
        <notes>
          <body xmlns="http://www.w3.org/1999/xhtml">
     <p/>
  </body>
        </notes>
        <annotation>
	<rdf:RDF xmlns:rdf="http://www.w3.org/1999/02/22-rdf-syntax-ns#" xmlns:bqbiol="http://biomodels.net/biology-qualifiers/">
	<rdf:Description rdf:about="#b526d675-9cb0-48e8-baa2-5bd7345b4545">
	<bqbiol:isVersionOf>
	<rdf:Bag>
	<rdf:li rdf:resource="http://identifiers.org/tair.locus/AT3G08860"/>
	</rdf:Bag>
	</bqbiol:isVersionOf>
	</rdf:Description>
	</rdf:RDF>
	</annotation>
              <listOfReactants>
          <speciesReference stoichiometry="1" constant="true" species="P71"/>
          <speciesReference stoichiometry="1" constant="true" species="P75"/>
        </listOfReactants>
        <listOfProducts>
          <speciesReference stoichiometry="1" constant="true" species="P73"/>
          <speciesReference stoichiometry="1" constant="true" species="P53"/>
        </listOfProducts>
      </reaction>
      <reaction fast="false" metaid="_1b78715f-dd3a-4fc4-93bb-b923a7ed5ff1" reversible="false" sboTerm="SBO:0000014" compartment="default_compartment" name="E113_b" id="T148">
        <notes>
          <body xmlns="http://www.w3.org/1999/xhtml">
     <p/>
  </body>
        </notes>
        <annotation>
	<rdf:RDF xmlns:rdf="http://www.w3.org/1999/02/22-rdf-syntax-ns#" xmlns:bqbiol="http://biomodels.net/biology-qualifiers/">
	<rdf:Description rdf:about="#_1b78715f-dd3a-4fc4-93bb-b923a7ed5ff1">
	<bqbiol:isVersionOf>
	<rdf:Bag>
	<rdf:li rdf:resource="http://identifiers.org/tair.locus/AT3G08860"/>
	</rdf:Bag>
	</bqbiol:isVersionOf>
	</rdf:Description>
	</rdf:RDF>
	</annotation>
              <listOfReactants>
          <speciesReference stoichiometry="1" constant="true" species="P53"/>
          <speciesReference stoichiometry="1" constant="true" species="P73"/>
        </listOfReactants>
        <listOfProducts>
          <speciesReference stoichiometry="1" constant="true" species="P75"/>
          <speciesReference stoichiometry="1" constant="true" species="P71"/>
        </listOfProducts>
      </reaction>
      <reaction fast="false" metaid="f6b36264-48f1-46af-8acc-82555a54f503" reversible="false" sboTerm="SBO:0000014" compartment="default_compartment" name="E125" id="T149">
        <notes>
          <body xmlns="http://www.w3.org/1999/xhtml">
     <p/>
  </body>
        </notes>
        <annotation>
	<rdf:RDF xmlns:rdf="http://www.w3.org/1999/02/22-rdf-syntax-ns#" xmlns:bqbiol="http://biomodels.net/biology-qualifiers/">
	<rdf:Description rdf:about="#f6b36264-48f1-46af-8acc-82555a54f503">
	<bqbiol:isVersionOf>
	<rdf:Bag>
	<rdf:li rdf:resource="http://identifiers.org/tair.locus/AT1G21440"/>
	</rdf:Bag>
	</bqbiol:isVersionOf>
	</rdf:Description>
	</rdf:RDF>
	</annotation>
              <listOfReactants>
          <speciesReference stoichiometry="1" constant="true" species="P84"/>
        </listOfReactants>
        <listOfProducts>
          <speciesReference stoichiometry="1" constant="true" species="P77"/>
          <speciesReference stoichiometry="1" constant="true" species="P47"/>
        </listOfProducts>
      </reaction>
      <reaction fast="false" metaid="a8017d22-c6fc-412d-8dfc-400ed145d287" reversible="false" sboTerm="SBO:0000014" compartment="default_compartment" name="E121" id="T151">
        <annotation>
	<rdf:RDF xmlns:rdf="http://www.w3.org/1999/02/22-rdf-syntax-ns#" xmlns:bqbiol="http://biomodels.net/biology-qualifiers/">
	<rdf:Description rdf:about="#a8017d22-c6fc-412d-8dfc-400ed145d287">
	<bqbiol:isVersionOf>
	<rdf:Bag>
	<rdf:li rdf:resource="http://identifiers.org/tair.locus/AT2G13360"/>
	</rdf:Bag>
	</bqbiol:isVersionOf>
	</rdf:Description>
	</rdf:RDF>
	</annotation>
              <listOfReactants>
          <speciesReference stoichiometry="1" constant="true" species="P47"/>
          <speciesReference stoichiometry="1" constant="true" species="P87"/>
        </listOfReactants>
        <listOfProducts>
          <speciesReference stoichiometry="1" constant="true" species="P86"/>
          <speciesReference stoichiometry="1" constant="true" species="P48"/>
        </listOfProducts>
      </reaction>
      <reaction fast="false" metaid="_9e72ca04-47a4-48d0-b1d4-f2d38a25102b" reversible="false" sboTerm="SBO:0000014" compartment="default_compartment" name="E113" id="T152">
        <annotation>
	<rdf:RDF xmlns:rdf="http://www.w3.org/1999/02/22-rdf-syntax-ns#" xmlns:bqbiol="http://biomodels.net/biology-qualifiers/">
	<rdf:Description rdf:about="#_9e72ca04-47a4-48d0-b1d4-f2d38a25102b">
	<bqbiol:isVersionOf>
	<rdf:Bag>
	<rdf:li rdf:resource="http://identifiers.org/tair.locus/AT2G13360"/>
	</rdf:Bag>
	</bqbiol:isVersionOf>
	</rdf:Description>
	</rdf:RDF>
	</annotation>
              <listOfReactants>
          <speciesReference stoichiometry="1" constant="true" species="P47"/>
          <speciesReference stoichiometry="1" constant="true" species="P53"/>
        </listOfReactants>
        <listOfProducts>
          <speciesReference stoichiometry="1" constant="true" species="P86"/>
          <speciesReference stoichiometry="1" constant="true" species="P75"/>
        </listOfProducts>
      </reaction>
      <reaction fast="false" reversible="false" sboTerm="SBO:0000393" compartment="default_compartment" name="IN_18" id="T153">
        <listOfProducts>
          <speciesReference stoichiometry="1" constant="true" species="P86"/>
        </listOfProducts>
      </reaction>
      <reaction fast="false" metaid="b288dc7c-ce61-4fe8-b3f5-673cdb065177" reversible="false" compartment="default_compartment" name="E119" id="T154">
        <annotation>
	<rdf:RDF xmlns:rdf="http://www.w3.org/1999/02/22-rdf-syntax-ns#" xmlns:bqbiol="http://biomodels.net/biology-qualifiers/">
	<rdf:Description rdf:about="#b288dc7c-ce61-4fe8-b3f5-673cdb065177">
	<bqbiol:isVersionOf>
	<rdf:Bag>
	<rdf:li rdf:resource="http://identifiers.org/tair.locus/AT3G04520"/>
	</rdf:Bag>
	</bqbiol:isVersionOf>
	</rdf:Description>
	</rdf:RDF>
	</annotation>
              <listOfReactants>
          <speciesReference stoichiometry="2" constant="true" species="P86"/>
        </listOfReactants>
        <listOfProducts>
          <speciesReference stoichiometry="1" constant="true" species="P87"/>
          <speciesReference stoichiometry="1" constant="true" species="P98"/>
        </listOfProducts>
      </reaction>
      <reaction fast="false" metaid="_3497445d-8a65-47b9-b1b2-e7a59660f84c" reversible="false" compartment="default_compartment" name="E118" id="T155">
        <annotation>
	<rdf:RDF xmlns:rdf="http://www.w3.org/1999/02/22-rdf-syntax-ns#" xmlns:bqbiol="http://biomodels.net/biology-qualifiers/">
	<rdf:Description rdf:about="#_3497445d-8a65-47b9-b1b2-e7a59660f84c">
	<bqbiol:isVersionOf>
	<rdf:Bag>
	<rdf:li rdf:resource="http://identifiers.org/tair.locus/AT3G04520"/>
	</rdf:Bag>
	</bqbiol:isVersionOf>
	</rdf:Description>
	</rdf:RDF>
	</annotation>
              <listOfReactants>
          <speciesReference stoichiometry="1" constant="true" species="P87"/>
          <speciesReference stoichiometry="1" constant="true" species="P98"/>
        </listOfReactants>
        <listOfProducts>
          <speciesReference stoichiometry="2" constant="true" species="P86"/>
        </listOfProducts>
      </reaction>
      <reaction fast="false" metaid="_7351c2da-b881-4685-bc70-83bab6ba30cb" reversible="false" sboTerm="SBO:0000014" compartment="default_compartment" name="E117" id="T156">
        <notes>
          <body xmlns="http://www.w3.org/1999/xhtml">
     <p/>
  </body>
        </notes>
        <annotation>
	<rdf:RDF xmlns:rdf="http://www.w3.org/1999/02/22-rdf-syntax-ns#" xmlns:bqbiol="http://biomodels.net/biology-qualifiers/">
	<rdf:Description rdf:about="#_7351c2da-b881-4685-bc70-83bab6ba30cb">
	<bqbiol:isVersionOf>
	<rdf:Bag>
	<rdf:li rdf:resource="http://identifiers.org/tair.locus/AT1G55920"/>
	</rdf:Bag>
	</bqbiol:isVersionOf>
	</rdf:Description>
	</rdf:RDF>
	</annotation>
              <listOfReactants>
          <speciesReference stoichiometry="1" constant="true" species="P83"/>
          <speciesReference stoichiometry="1" constant="true" species="P87"/>
        </listOfReactants>
        <listOfProducts>
          <speciesReference stoichiometry="1" constant="true" species="P76"/>
          <speciesReference stoichiometry="1" constant="true" species="P89"/>
        </listOfProducts>
      </reaction>
      <reaction fast="false" metaid="_3fff74c7-c2c1-435d-8d58-f2fe6b043c0f" reversible="false" sboTerm="SBO:0000014" compartment="default_compartment" name="E116" id="T157">
        <notes>
          <body xmlns="http://www.w3.org/1999/xhtml">
     <p/>
  </body>
        </notes>
        <annotation>
	<rdf:RDF xmlns:rdf="http://www.w3.org/1999/02/22-rdf-syntax-ns#" xmlns:bqbiol="http://biomodels.net/biology-qualifiers/">
	<rdf:Description rdf:about="#_3fff74c7-c2c1-435d-8d58-f2fe6b043c0f">
	<bqbiol:isVersionOf>
	<rdf:Bag>
	<rdf:li rdf:resource="http://identifiers.org/tair.locus/AT3G59760"/>
	</rdf:Bag>
	</bqbiol:isVersionOf>
	</rdf:Description>
	</rdf:RDF>
	</annotation>
              <listOfReactants>
          <speciesReference stoichiometry="1" constant="true" species="P89"/>
        </listOfReactants>
        <listOfProducts>
          <speciesReference stoichiometry="1" constant="true" species="P90"/>
          <speciesReference stoichiometry="1" constant="true" species="P88"/>
        </listOfProducts>
      </reaction>
      <reaction fast="false" metaid="_9591545f-aa43-4b63-8880-3a93a867f7e4" reversible="false" sboTerm="SBO:0000014" compartment="default_compartment" name="E115" id="T158">
        <notes>
          <body xmlns="http://www.w3.org/1999/xhtml">
     <p/>
  </body>
        </notes>
        <annotation>
	<rdf:RDF xmlns:rdf="http://www.w3.org/1999/02/22-rdf-syntax-ns#" xmlns:bqbiol="http://biomodels.net/biology-qualifiers/">
	<rdf:Description rdf:about="#_9591545f-aa43-4b63-8880-3a93a867f7e4">
	<bqbiol:isVersionOf>
	<rdf:Bag>
	<rdf:li rdf:resource="http://identifiers.org/tair.locus/AT1G44170"/>
	</rdf:Bag>
	</bqbiol:isVersionOf>
	</rdf:Description>
	</rdf:RDF>
	</annotation>
              <listOfReactants>
          <speciesReference stoichiometry="1" constant="true" species="P91"/>
        </listOfReactants>
        <listOfProducts>
          <speciesReference stoichiometry="1" constant="true" species="P88"/>
        </listOfProducts>
      </reaction>
      <reaction fast="false" metaid="cea0d1b9-3e55-4f72-bf7a-bad47906544a" reversible="false" sboTerm="SBO:0000014" compartment="default_compartment" name="E112" id="T159">
        <notes>
          <body xmlns="http://www.w3.org/1999/xhtml">
     <p/>
  </body>
        </notes>
        <annotation>
	<rdf:RDF xmlns:rdf="http://www.w3.org/1999/02/22-rdf-syntax-ns#" xmlns:bqbiol="http://biomodels.net/biology-qualifiers/">
	<rdf:Description rdf:about="#cea0d1b9-3e55-4f72-bf7a-bad47906544a">
	<bqbiol:isVersionOf>
	<rdf:Bag>
	<rdf:li rdf:resource="http://identifiers.org/tair.locus/AT3G48560"/>
	</rdf:Bag>
	</bqbiol:isVersionOf>
	</rdf:Description>
	</rdf:RDF>
	</annotation>
              <listOfReactants>
          <speciesReference stoichiometry="1" constant="true" species="P73"/>
        </listOfReactants>
        <listOfProducts>
          <speciesReference stoichiometry="1" constant="true" species="P91"/>
        </listOfProducts>
      </reaction>
      <reaction fast="false" metaid="d5d5a85f-a5a2-4ed9-835f-c2884992c063" reversible="false" sboTerm="SBO:0000014" compartment="default_compartment" name="E114" id="T160">
        <annotation>
	<rdf:RDF xmlns:rdf="http://www.w3.org/1999/02/22-rdf-syntax-ns#" xmlns:bqbiol="http://biomodels.net/biology-qualifiers/">
	<rdf:Description rdf:about="#d5d5a85f-a5a2-4ed9-835f-c2884992c063">
	<bqbiol:isVersionOf>
	<rdf:Bag>
	<rdf:li rdf:resource="http://identifiers.org/tair.locus/AT1G55320"/>
	</rdf:Bag>
	</bqbiol:isVersionOf>
	</rdf:Description>
	</rdf:RDF>
	</annotation>
              <listOfReactants>
          <speciesReference stoichiometry="1" constant="true" species="P76"/>
          <speciesReference stoichiometry="1" constant="true" species="P88"/>
        </listOfReactants>
        <listOfProducts>
          <speciesReference stoichiometry="1" constant="true" species="P83"/>
        </listOfProducts>
      </reaction>
      <reaction fast="false" reversible="false" sboTerm="SBO:0000394" compartment="default_compartment" name="OUT_113" id="T162">
        <notes>
          <body xmlns="http://www.w3.org/1999/xhtml">
     <p/>
  </body>
        </notes>
        <listOfReactants>
          <speciesReference stoichiometry="1" constant="true" species="P90"/>
        </listOfReactants>
      </reaction>
      <reaction fast="false" metaid="_90d0ec6a-1859-4b2b-87df-0d403fc48c1e" reversible="false" compartment="default_compartment" name="E2_f" id="T163">
        <notes>
          <body xmlns="http://www.w3.org/1999/xhtml">
     <p/>
  </body>
        </notes>
        <annotation>
	<rdf:RDF xmlns:rdf="http://www.w3.org/1999/02/22-rdf-syntax-ns#" xmlns:bqbiol="http://biomodels.net/biology-qualifiers/">
	<rdf:Description rdf:about="#_90d0ec6a-1859-4b2b-87df-0d403fc48c1e">
	<bqbiol:isVersionOf>
	<rdf:Bag>
	<rdf:li rdf:resource="http://identifiers.org/tair.locus/AT2G30970"/>
	</rdf:Bag>
	</bqbiol:isVersionOf>
	</rdf:Description>
	</rdf:RDF>
	</annotation>
              <listOfReactants>
          <speciesReference stoichiometry="1" constant="true" species="P53"/>
          <speciesReference stoichiometry="1" constant="true" species="P81"/>
        </listOfReactants>
        <listOfProducts>
          <speciesReference stoichiometry="1" constant="true" species="P75"/>
          <speciesReference stoichiometry="1" constant="true" species="P54"/>
        </listOfProducts>
      </reaction>
      <reaction fast="false" metaid="_2f72490c-d0b1-4d54-b7b3-a34bad01f4bb" reversible="false" sboTerm="SBO:0000014" compartment="default_compartment" name="E2_b" id="T164">
        <notes>
          <body xmlns="http://www.w3.org/1999/xhtml">
     <p/>
  </body>
        </notes>
        <annotation>
	<rdf:RDF xmlns:rdf="http://www.w3.org/1999/02/22-rdf-syntax-ns#" xmlns:bqbiol="http://biomodels.net/biology-qualifiers/">
	<rdf:Description rdf:about="#_2f72490c-d0b1-4d54-b7b3-a34bad01f4bb">
	<bqbiol:isVersionOf>
	<rdf:Bag>
	<rdf:li rdf:resource="http://identifiers.org/tair.locus/AT2G30970"/>
	</rdf:Bag>
	</bqbiol:isVersionOf>
	</rdf:Description>
	</rdf:RDF>
	</annotation>
              <listOfReactants>
          <speciesReference stoichiometry="1" constant="true" species="P54"/>
          <speciesReference stoichiometry="1" constant="true" species="P75"/>
        </listOfReactants>
        <listOfProducts>
          <speciesReference stoichiometry="1" constant="true" species="P81"/>
          <speciesReference stoichiometry="1" constant="true" species="P53"/>
        </listOfProducts>
      </reaction>
      <reaction fast="false" metaid="_6c029ac6-b3c0-489a-a7f1-3faac93313c4" reversible="false" sboTerm="SBO:0000014" compartment="default_compartment" name="E140" id="T165">
        <annotation>
	<rdf:RDF xmlns:rdf="http://www.w3.org/1999/02/22-rdf-syntax-ns#" xmlns:bqbiol="http://biomodels.net/biology-qualifiers/">
	<rdf:Description rdf:about="#_6c029ac6-b3c0-489a-a7f1-3faac93313c4">
	<bqbiol:isVersionOf>
	<rdf:Bag>
	<rdf:li rdf:resource="http://identifiers.org/tair.locus/AT5G10240"/>
	</rdf:Bag>
	</bqbiol:isVersionOf>
	</rdf:Description>
	</rdf:RDF>
	</annotation>
              <listOfReactants>
          <speciesReference stoichiometry="1" constant="true" species="P51"/>
          <speciesReference stoichiometry="1" constant="true" species="P54"/>
        </listOfReactants>
        <listOfProducts>
          <speciesReference stoichiometry="1" constant="true" species="P92"/>
          <speciesReference stoichiometry="1" constant="true" species="P53"/>
        </listOfProducts>
      </reaction>
      <reaction fast="false" metaid="_57cff21f-d27f-4d68-b894-10764c2a80b9" reversible="false" sboTerm="SBO:0000014" compartment="default_compartment" name="E141" id="T166">
        <annotation>
	<rdf:RDF xmlns:rdf="http://www.w3.org/1999/02/22-rdf-syntax-ns#" xmlns:bqbiol="http://biomodels.net/biology-qualifiers/">
	<rdf:Description rdf:about="#_57cff21f-d27f-4d68-b894-10764c2a80b9">
	<bqbiol:isVersionOf>
	<rdf:Bag>
	<rdf:li rdf:resource="http://identifiers.org/tair.locus/AT3G16150"/>
	</rdf:Bag>
	</bqbiol:isVersionOf>
	</rdf:Description>
	</rdf:RDF>
	</annotation>
              <listOfReactants>
          <speciesReference stoichiometry="1" constant="true" species="P92"/>
        </listOfReactants>
        <listOfProducts>
          <speciesReference stoichiometry="1" constant="true" species="P54"/>
          <speciesReference stoichiometry="1" constant="true" species="P98"/>
        </listOfProducts>
      </reaction>
      <reaction fast="false" reversible="false" sboTerm="SBO:0000393" compartment="default_compartment" name="IN_29" id="T167">
        <notes>
          <body xmlns="http://www.w3.org/1999/xhtml">
     <p/>
  </body>
        </notes>
        <listOfProducts>
          <speciesReference stoichiometry="1" constant="true" species="P98"/>
        </listOfProducts>
      </reaction>
      <reaction fast="false" reversible="false" sboTerm="SBO:0000393" compartment="default_compartment" name="IN_94" id="T168">
        <listOfProducts>
          <speciesReference stoichiometry="1" constant="true" species="P93"/>
        </listOfProducts>
      </reaction>
      <reaction fast="false" reversible="false" sboTerm="SBO:0000394" compartment="default_compartment" name="OUT_94" id="T169">
        <listOfReactants>
          <speciesReference stoichiometry="1" constant="true" species="P93"/>
        </listOfReactants>
      </reaction>
      <reaction fast="false" metaid="a94b2498-0c93-4022-9c31-5f9f37c47a38" reversible="false" sboTerm="SBO:0000014" compartment="default_compartment" name="E134" id="T170">
        <annotation>
	<rdf:RDF xmlns:rdf="http://www.w3.org/1999/02/22-rdf-syntax-ns#" xmlns:bqbiol="http://biomodels.net/biology-qualifiers/">
	<rdf:Description rdf:about="#a94b2498-0c93-4022-9c31-5f9f37c47a38">
	<bqbiol:isVersionOf>
	<rdf:Bag>
	<rdf:li rdf:resource="http://identifiers.org/tair.locus/AT4G24830"/>
	</rdf:Bag>
	</bqbiol:isVersionOf>
	</rdf:Description>
	</rdf:RDF>
	</annotation>
              <listOfReactants>
          <speciesReference stoichiometry="1" constant="true" species="P54"/>
          <speciesReference stoichiometry="1" constant="true" species="P93"/>
        </listOfReactants>
        <listOfProducts>
          <speciesReference stoichiometry="1" constant="true" species="P94"/>
        </listOfProducts>
      </reaction>
      <reaction fast="false" metaid="_30c6366e-8b4c-48ea-85ce-5b88d31f4ccd" reversible="false" sboTerm="SBO:0000014" compartment="default_compartment" name="E40" id="T171">
        <annotation>
	<rdf:RDF xmlns:rdf="http://www.w3.org/1999/02/22-rdf-syntax-ns#" xmlns:bqbiol="http://biomodels.net/biology-qualifiers/">
	<rdf:Description rdf:about="#_30c6366e-8b4c-48ea-85ce-5b88d31f4ccd">
	<bqbiol:isVersionOf>
	<rdf:Bag>
	<rdf:li rdf:resource="http://identifiers.org/ec-code/2.1.3.3"/>
	</rdf:Bag>
	</bqbiol:isVersionOf>
	</rdf:Description>
	</rdf:RDF>
	</annotation>
              <listOfReactants>
          <speciesReference stoichiometry="1" constant="true" species="P52"/>
          <speciesReference stoichiometry="1" constant="true" species="P95"/>
        </listOfReactants>
        <listOfProducts>
          <speciesReference stoichiometry="1" constant="true" species="P93"/>
        </listOfProducts>
      </reaction>
      <reaction fast="false" metaid="_1e64077f-812f-4c10-af40-b55e7c3066e3" reversible="false" sboTerm="SBO:0000014" compartment="default_compartment" name="E135" id="T172">
        <annotation>
	<rdf:RDF xmlns:rdf="http://www.w3.org/1999/02/22-rdf-syntax-ns#" xmlns:bqbiol="http://biomodels.net/biology-qualifiers/">
	<rdf:Description rdf:about="#_1e64077f-812f-4c10-af40-b55e7c3066e3">
	<bqbiol:isVersionOf>
	<rdf:Bag>
	<rdf:li rdf:resource="http://identifiers.org/tair.locus/AT4G08870"/>
	</rdf:Bag>
	</bqbiol:isVersionOf>
	</rdf:Description>
	</rdf:RDF>
	</annotation>
              <listOfReactants>
          <speciesReference stoichiometry="1" constant="true" species="P96"/>
        </listOfReactants>
        <listOfProducts>
          <speciesReference stoichiometry="1" constant="true" species="P95"/>
          <speciesReference stoichiometry="1" constant="true" species="P97"/>
        </listOfProducts>
      </reaction>
      <reaction fast="false" metaid="_39d57d1d-b9ee-49e7-8afc-ccb210bebeb2" reversible="false" sboTerm="SBO:0000014" compartment="default_compartment" name="E133_f" id="T173">
        <notes>
          <body xmlns="http://www.w3.org/1999/xhtml">
     <p/>
  </body>
        </notes>
        <annotation>
	<rdf:RDF xmlns:rdf="http://www.w3.org/1999/02/22-rdf-syntax-ns#" xmlns:bqbiol="http://biomodels.net/biology-qualifiers/">
	<rdf:Description rdf:about="#_39d57d1d-b9ee-49e7-8afc-ccb210bebeb2">
	<bqbiol:isVersionOf>
	<rdf:Bag>
	<rdf:li rdf:resource="http://identifiers.org/tair.locus/AT5G10920"/>
	</rdf:Bag>
	</bqbiol:isVersionOf>
	</rdf:Description>
	</rdf:RDF>
	</annotation>
              <listOfReactants>
          <speciesReference stoichiometry="1" constant="true" species="P94"/>
        </listOfReactants>
        <listOfProducts>
          <speciesReference stoichiometry="1" constant="true" species="P79"/>
          <speciesReference stoichiometry="1" constant="true" species="P96"/>
        </listOfProducts>
      </reaction>
      <reaction fast="false" metaid="_3cd1c8df-62a3-4fb2-80e5-e952d4c762a6" reversible="false" compartment="default_compartment" name="E133_b" id="T174">
        <notes>
          <body xmlns="http://www.w3.org/1999/xhtml">
     <p/>
  </body>
        </notes>
        <annotation>
	<rdf:RDF xmlns:rdf="http://www.w3.org/1999/02/22-rdf-syntax-ns#" xmlns:bqbiol="http://biomodels.net/biology-qualifiers/">
	<rdf:Description rdf:about="#_3cd1c8df-62a3-4fb2-80e5-e952d4c762a6">
	<bqbiol:isVersionOf>
	<rdf:Bag>
	<rdf:li rdf:resource="http://identifiers.org/tair.locus/AT5G10920"/>
	</rdf:Bag>
	</bqbiol:isVersionOf>
	</rdf:Description>
	</rdf:RDF>
	</annotation>
              <listOfReactants>
          <speciesReference stoichiometry="1" constant="true" species="P79"/>
          <speciesReference stoichiometry="1" constant="true" species="P96"/>
        </listOfReactants>
        <listOfProducts>
          <speciesReference stoichiometry="1" constant="true" species="P94"/>
        </listOfProducts>
      </reaction>
      <reaction fast="false" metaid="cf45d774-7714-4da5-9896-96cb82ee4da1" reversible="false" sboTerm="SBO:0000014" compartment="default_compartment" name="E136" id="T175">
        <annotation>
	<rdf:RDF xmlns:rdf="http://www.w3.org/1999/02/22-rdf-syntax-ns#" xmlns:bqbiol="http://biomodels.net/biology-qualifiers/">
	<rdf:Description rdf:about="#cf45d774-7714-4da5-9896-96cb82ee4da1">
	<bqbiol:isVersionOf>
	<rdf:Bag>
	<rdf:li rdf:resource="http://identifiers.org/tair.locus/AT1G67550"/>
	</rdf:Bag>
	</bqbiol:isVersionOf>
	</rdf:Description>
	</rdf:RDF>
	</annotation>
              <listOfReactants>
          <speciesReference stoichiometry="1" constant="true" species="P97"/>
        </listOfReactants>
        <listOfProducts>
          <speciesReference stoichiometry="2" constant="true" species="P98"/>
        </listOfProducts>
      </reaction>
      <reaction fast="false" reversible="false" sboTerm="SBO:0000394" compartment="default_compartment" name="OUT_122_rna" id="T176">
        <listOfReactants>
          <speciesReference stoichiometry="1" constant="true" species="P63"/>
        </listOfReactants>
      </reaction>
      <reaction fast="false" metaid="_6d8e07aa-fe74-407d-99ae-9012590c92d3" reversible="false" sboTerm="SBO:0000014" compartment="default_compartment" name="E65" id="T177">
        <annotation>
	<rdf:RDF xmlns:rdf="http://www.w3.org/1999/02/22-rdf-syntax-ns#" xmlns:bqbiol="http://biomodels.net/biology-qualifiers/">
	<rdf:Description rdf:about="#_6d8e07aa-fe74-407d-99ae-9012590c92d3">
	<bqbiol:isVersionOf>
	<rdf:Bag>
	<rdf:li rdf:resource="http://identifiers.org/tair.locus/AT5G66120"/>
	</rdf:Bag>
	</bqbiol:isVersionOf>
	</rdf:Description>
	</rdf:RDF>
	</annotation>
              <listOfReactants>
          <speciesReference stoichiometry="1" constant="true" species="P99"/>
        </listOfReactants>
        <listOfProducts>
          <speciesReference stoichiometry="1" constant="true" species="P100"/>
        </listOfProducts>
      </reaction>
      <reaction fast="false" metaid="_397fe0fc-b5f5-44a1-aab1-b119877411f8" reversible="false" sboTerm="SBO:0000014" compartment="default_compartment" name="E64" id="T178">
        <annotation>
	<rdf:RDF xmlns:rdf="http://www.w3.org/1999/02/22-rdf-syntax-ns#" xmlns:bqbiol="http://biomodels.net/biology-qualifiers/">
	<rdf:Description rdf:about="#_397fe0fc-b5f5-44a1-aab1-b119877411f8">
	<bqbiol:isVersionOf>
	<rdf:Bag>
	<rdf:li rdf:resource="http://identifiers.org/tair.locus/AT4G33510"/>
	</rdf:Bag>
	</bqbiol:isVersionOf>
	</rdf:Description>
	</rdf:RDF>
	</annotation>
              <listOfReactants>
          <speciesReference stoichiometry="1" constant="true" species="P33"/>
          <speciesReference stoichiometry="1" constant="true" species="P85"/>
        </listOfReactants>
        <listOfProducts>
          <speciesReference stoichiometry="1" constant="true" species="P99"/>
        </listOfProducts>
      </reaction>
      <reaction fast="false" metaid="b962704f-5a62-46cc-afd0-59ebdecdc3ec" reversible="false" sboTerm="SBO:0000014" compartment="default_compartment" name="E66_95_f" id="T179">
        <notes>
          <body xmlns="http://www.w3.org/1999/xhtml">
     <p/>
  </body>
        </notes>
        <annotation>
	<rdf:RDF xmlns:rdf="http://www.w3.org/1999/02/22-rdf-syntax-ns#" xmlns:bqbiol="http://biomodels.net/biology-qualifiers/">
	<rdf:Description rdf:about="#b962704f-5a62-46cc-afd0-59ebdecdc3ec">
	<bqbiol:isVersionOf>
	<rdf:Bag>
	<rdf:li rdf:resource="http://identifiers.org/tair.locus/AT3G06350"/>
	</rdf:Bag>
	</bqbiol:isVersionOf>
	</rdf:Description>
	</rdf:RDF>
	</annotation>
              <listOfReactants>
          <speciesReference stoichiometry="1" constant="true" species="P100"/>
        </listOfReactants>
        <listOfProducts>
          <speciesReference stoichiometry="1" constant="true" species="P101"/>
        </listOfProducts>
      </reaction>
      <reaction fast="false" metaid="_40423f19-bdcd-4a9c-a35b-1b3fd1b6495b" reversible="false" sboTerm="SBO:0000014" compartment="default_compartment" name="E66_95_b" id="T180">
        <notes>
          <body xmlns="http://www.w3.org/1999/xhtml">
     <p/>
  </body>
        </notes>
        <annotation>
	<rdf:RDF xmlns:rdf="http://www.w3.org/1999/02/22-rdf-syntax-ns#" xmlns:bqbiol="http://biomodels.net/biology-qualifiers/">
	<rdf:Description rdf:about="#_40423f19-bdcd-4a9c-a35b-1b3fd1b6495b">
	<bqbiol:isVersionOf>
	<rdf:Bag>
	<rdf:li rdf:resource="http://identifiers.org/tair.locus/AT3G06350"/>
	</rdf:Bag>
	</bqbiol:isVersionOf>
	</rdf:Description>
	</rdf:RDF>
	</annotation>
              <listOfReactants>
          <speciesReference stoichiometry="1" constant="true" species="P101"/>
        </listOfReactants>
        <listOfProducts>
          <speciesReference stoichiometry="1" constant="true" species="P100"/>
        </listOfProducts>
      </reaction>
      <reaction compartment="default_compartment" name="E67_101_f" fast="false" id="T181" reversible="false">
        <notes>
          <body xmlns="http://www.w3.org/1999/xhtml">
     <p/>
  </body>
        </notes>
        <listOfReactants>
          <speciesReference stoichiometry="1" constant="true" species="P100"/>
        </listOfReactants>
        <listOfProducts>
          <speciesReference stoichiometry="1" constant="true" species="P102"/>
        </listOfProducts>
      </reaction>
      <reaction compartment="default_compartment" name="E67_101_b" fast="false" id="T182" reversible="false">
        <notes>
          <body xmlns="http://www.w3.org/1999/xhtml">
     <p/>
  </body>
        </notes>
        <listOfReactants>
          <speciesReference stoichiometry="1" constant="true" species="P102"/>
        </listOfReactants>
        <listOfProducts>
          <speciesReference stoichiometry="1" constant="true" species="P100"/>
        </listOfProducts>
      </reaction>
      <reaction fast="false" metaid="aa01603f-8c34-4788-9045-bd23167ce668" reversible="false" sboTerm="SBO:0000014" compartment="default_compartment" name="E67_95_f" id="T183">
        <notes>
          <body xmlns="http://www.w3.org/1999/xhtml">
     <p/>
  </body>
        </notes>
        <annotation>
	<rdf:RDF xmlns:rdf="http://www.w3.org/1999/02/22-rdf-syntax-ns#" xmlns:bqbiol="http://biomodels.net/biology-qualifiers/">
	<rdf:Description rdf:about="#aa01603f-8c34-4788-9045-bd23167ce668">
	<bqbiol:isVersionOf>
	<rdf:Bag>
	<rdf:li rdf:resource="http://identifiers.org/tair.locus/AT3G06350"/>
	</rdf:Bag>
	</bqbiol:isVersionOf>
	</rdf:Description>
	</rdf:RDF>
	</annotation>
              <listOfReactants>
          <speciesReference stoichiometry="1" constant="true" species="P101"/>
        </listOfReactants>
        <listOfProducts>
          <speciesReference stoichiometry="1" constant="true" species="P103"/>
        </listOfProducts>
      </reaction>
      <reaction fast="false" metaid="_7c255ebe-0b1d-4963-9dbe-902e2045b773" reversible="false" sboTerm="SBO:0000014" compartment="default_compartment" name="E67_95_b" id="T184">
        <notes>
          <body xmlns="http://www.w3.org/1999/xhtml">
     <p/>
  </body>
        </notes>
        <annotation>
	<rdf:RDF xmlns:rdf="http://www.w3.org/1999/02/22-rdf-syntax-ns#" xmlns:bqbiol="http://biomodels.net/biology-qualifiers/">
	<rdf:Description rdf:about="#_7c255ebe-0b1d-4963-9dbe-902e2045b773">
	<bqbiol:isVersionOf>
	<rdf:Bag>
	<rdf:li rdf:resource="http://identifiers.org/tair.locus/AT3G06350"/>
	</rdf:Bag>
	</bqbiol:isVersionOf>
	</rdf:Description>
	</rdf:RDF>
	</annotation>
              <listOfReactants>
          <speciesReference stoichiometry="1" constant="true" species="P103"/>
        </listOfReactants>
        <listOfProducts>
          <speciesReference stoichiometry="1" constant="true" species="P101"/>
        </listOfProducts>
      </reaction>
      <reaction compartment="default_compartment" name="E66_101_f" fast="false" id="T185" reversible="false">
        <notes>
          <body xmlns="http://www.w3.org/1999/xhtml">
     <p/>
  </body>
        </notes>
        <listOfReactants>
          <speciesReference stoichiometry="1" constant="true" species="P102"/>
        </listOfReactants>
        <listOfProducts>
          <speciesReference stoichiometry="1" constant="true" species="P103"/>
        </listOfProducts>
      </reaction>
      <reaction compartment="default_compartment" name="E66_101_b" fast="false" id="T186" reversible="false">
        <notes>
          <body xmlns="http://www.w3.org/1999/xhtml">
     <p/>
  </body>
        </notes>
        <listOfReactants>
          <speciesReference stoichiometry="1" constant="true" species="P103"/>
        </listOfReactants>
        <listOfProducts>
          <speciesReference stoichiometry="1" constant="true" species="P102"/>
        </listOfProducts>
      </reaction>
      <reaction fast="false" metaid="_6f58c01a-77b5-4c38-a6d8-7132aabea71f" reversible="false" sboTerm="SBO:0000014" compartment="default_compartment" name="E67" id="T187">
        <annotation>
	<rdf:RDF xmlns:rdf="http://www.w3.org/1999/02/22-rdf-syntax-ns#" xmlns:bqbiol="http://biomodels.net/biology-qualifiers/">
	<rdf:Description rdf:about="#_6f58c01a-77b5-4c38-a6d8-7132aabea71f">
	<bqbiol:isVersionOf>
	<rdf:Bag>
	<rdf:li rdf:resource="http://identifiers.org/tair.locus/AT2G21940"/>
	</rdf:Bag>
	</bqbiol:isVersionOf>
	</rdf:Description>
	</rdf:RDF>
	</annotation>
              <listOfReactants>
          <speciesReference stoichiometry="1" constant="true" species="P103"/>
        </listOfReactants>
        <listOfProducts>
          <speciesReference stoichiometry="1" constant="true" species="P104"/>
        </listOfProducts>
      </reaction>
      <reaction fast="false" metaid="_50a848be-ff08-44c1-b84f-8ab7af9025fd" reversible="false" sboTerm="SBO:0000014" compartment="default_compartment" name="E68" id="T188">
        <annotation>
	<rdf:RDF xmlns:rdf="http://www.w3.org/1999/02/22-rdf-syntax-ns#" xmlns:bqbiol="http://biomodels.net/biology-qualifiers/">
	<rdf:Description rdf:about="#_50a848be-ff08-44c1-b84f-8ab7af9025fd">
	<bqbiol:isVersionOf>
	<rdf:Bag>
	<rdf:li rdf:resource="http://identifiers.org/tair.locus/AT2G45300"/>
	</rdf:Bag>
	</bqbiol:isVersionOf>
	</rdf:Description>
	</rdf:RDF>
	</annotation>
              <listOfReactants>
          <speciesReference stoichiometry="1" constant="true" species="P85"/>
          <speciesReference stoichiometry="1" constant="true" species="P104"/>
        </listOfReactants>
        <listOfProducts>
          <speciesReference stoichiometry="1" constant="true" species="P105"/>
        </listOfProducts>
      </reaction>
      <reaction fast="false" metaid="ae139444-47cf-4a1d-953e-a2dafd22a230" reversible="false" sboTerm="SBO:0000014" compartment="default_compartment" name="E69" id="T189">
        <annotation>
	<rdf:RDF xmlns:rdf="http://www.w3.org/1999/02/22-rdf-syntax-ns#" xmlns:bqbiol="http://biomodels.net/biology-qualifiers/">
	<rdf:Description rdf:about="#ae139444-47cf-4a1d-953e-a2dafd22a230">
	<bqbiol:isVersionOf>
	<rdf:Bag>
	<rdf:li rdf:resource="http://identifiers.org/tair.locus/AT1G48850"/>
	</rdf:Bag>
	</bqbiol:isVersionOf>
	</rdf:Description>
	</rdf:RDF>
	</annotation>
              <listOfReactants>
          <speciesReference stoichiometry="1" constant="true" species="P105"/>
        </listOfReactants>
        <listOfProducts>
          <speciesReference stoichiometry="1" constant="true" species="P106"/>
        </listOfProducts>
      </reaction>
      <reaction fast="false" metaid="_1ef5ebab-adf7-4862-a5a3-4c0c2ac172ed" reversible="false" sboTerm="SBO:0000014" compartment="default_compartment" name="E70" id="T190">
        <notes>
          <body xmlns="http://www.w3.org/1999/xhtml">
     <p/>
  </body>
        </notes>
        <annotation>
	<rdf:RDF xmlns:rdf="http://www.w3.org/1999/02/22-rdf-syntax-ns#" xmlns:bqbiol="http://biomodels.net/biology-qualifiers/">
	<rdf:Description rdf:about="#_1ef5ebab-adf7-4862-a5a3-4c0c2ac172ed">
	<bqbiol:isVersionOf>
	<rdf:Bag>
	<rdf:li rdf:resource="http://identifiers.org/tair.locus/AT1G69370"/>
	</rdf:Bag>
	</bqbiol:isVersionOf>
	</rdf:Description>
	</rdf:RDF>
	</annotation>
              <listOfReactants>
          <speciesReference stoichiometry="1" constant="true" species="P106"/>
        </listOfReactants>
        <listOfProducts>
          <speciesReference stoichiometry="1" constant="true" species="P107"/>
        </listOfProducts>
      </reaction>
      <reaction fast="false" metaid="_75d50504-7b23-4bb1-b88c-e52c3cf309a9" reversible="false" sboTerm="SBO:0000014" compartment="default_compartment" name="E71_f" id="T191">
        <notes>
          <body xmlns="http://www.w3.org/1999/xhtml">
     <p/>
  </body>
        </notes>
        <annotation>
	<rdf:RDF xmlns:rdf="http://www.w3.org/1999/02/22-rdf-syntax-ns#" xmlns:bqbiol="http://biomodels.net/biology-qualifiers/">
	<rdf:Description rdf:about="#_75d50504-7b23-4bb1-b88c-e52c3cf309a9">
	<bqbiol:isVersionOf>
	<rdf:Bag>
	<rdf:li rdf:resource="http://identifiers.org/tair.locus/AT2G22250"/>
	</rdf:Bag>
	</bqbiol:isVersionOf>
	</rdf:Description>
	</rdf:RDF>
	</annotation>
              <listOfReactants>
          <speciesReference stoichiometry="1" constant="true" species="P53"/>
          <speciesReference stoichiometry="1" constant="true" species="P107"/>
        </listOfReactants>
        <listOfProducts>
          <speciesReference stoichiometry="1" constant="true" species="P75"/>
          <speciesReference stoichiometry="1" constant="true" species="P108"/>
        </listOfProducts>
      </reaction>
      <reaction fast="false" reversible="false" sboTerm="SBO:0000394" compartment="default_compartment" name="OUT_105" id="T192">
        <notes>
          <body xmlns="http://www.w3.org/1999/xhtml">
     <p/>
  </body>
        </notes>
        <listOfReactants>
          <speciesReference stoichiometry="1" constant="true" species="P107"/>
        </listOfReactants>
      </reaction>
      <reaction fast="false" metaid="ee638ad1-9e87-425a-8e37-2b77daf1f24b" reversible="false" sboTerm="SBO:0000014" compartment="default_compartment" name="E72_106" id="T193">
        <notes>
          <body xmlns="http://www.w3.org/1999/xhtml">
     <p/>
  </body>
        </notes>
        <annotation>
	<rdf:RDF xmlns:rdf="http://www.w3.org/1999/02/22-rdf-syntax-ns#" xmlns:bqbiol="http://biomodels.net/biology-qualifiers/">
	<rdf:Description rdf:about="#ee638ad1-9e87-425a-8e37-2b77daf1f24b">
	<bqbiol:isVersionOf>
	<rdf:Bag>
	<rdf:li rdf:resource="http://identifiers.org/tair.locus/AT1G15710"/>
	</rdf:Bag>
	</bqbiol:isVersionOf>
	</rdf:Description>
	</rdf:RDF>
	</annotation>
              <listOfReactants>
          <speciesReference stoichiometry="1" constant="true" species="P107"/>
        </listOfReactants>
        <listOfProducts>
          <speciesReference stoichiometry="1" constant="true" species="P109"/>
        </listOfProducts>
      </reaction>
      <reaction fast="false" metaid="eda015cc-f4bd-4c6a-a128-8f4ab214e9a8" reversible="false" sboTerm="SBO:0000014" compartment="default_compartment" name="E72_107" id="T194">
        <annotation>
	<rdf:RDF xmlns:rdf="http://www.w3.org/1999/02/22-rdf-syntax-ns#" xmlns:bqbiol="http://biomodels.net/biology-qualifiers/">
	<rdf:Description rdf:about="#eda015cc-f4bd-4c6a-a128-8f4ab214e9a8">
	<bqbiol:isVersionOf>
	<rdf:Bag>
	<rdf:li rdf:resource="http://identifiers.org/tair.locus/AT5G34930"/>
	</rdf:Bag>
	</bqbiol:isVersionOf>
	</rdf:Description>
	</rdf:RDF>
	</annotation>
              <listOfReactants>
          <speciesReference stoichiometry="1" constant="true" species="P108"/>
        </listOfReactants>
        <listOfProducts>
          <speciesReference stoichiometry="1" constant="true" species="P110"/>
        </listOfProducts>
      </reaction>
      <reaction fast="false" metaid="_63b678ae-e370-499e-9757-c777473819c5" reversible="false" sboTerm="SBO:0000014" compartment="default_compartment" name="E73" id="T195">
        <annotation>
	<rdf:RDF xmlns:rdf="http://www.w3.org/1999/02/22-rdf-syntax-ns#" xmlns:bqbiol="http://biomodels.net/biology-qualifiers/">
	<rdf:Description rdf:about="#_63b678ae-e370-499e-9757-c777473819c5">
	<bqbiol:isVersionOf>
	<rdf:Bag>
	<rdf:li rdf:resource="http://identifiers.org/tair.locus/AT1G08250"/>
	</rdf:Bag>
	</bqbiol:isVersionOf>
	</rdf:Description>
	</rdf:RDF>
	</annotation>
              <listOfReactants>
          <speciesReference stoichiometry="1" constant="true" species="P108"/>
        </listOfReactants>
        <listOfProducts>
          <speciesReference stoichiometry="1" constant="true" species="P111"/>
        </listOfProducts>
      </reaction>
      <reaction fast="false" metaid="_66aa1b8d-82e8-40f2-94df-dc6847dc9690" reversible="false" sboTerm="SBO:0000014" compartment="default_compartment" name="E75_f" id="T196">
        <notes>
          <body xmlns="http://www.w3.org/1999/xhtml">
     <p/>
  </body>
        </notes>
        <annotation>
	<rdf:RDF xmlns:rdf="http://www.w3.org/1999/02/22-rdf-syntax-ns#" xmlns:bqbiol="http://biomodels.net/biology-qualifiers/">
	<rdf:Description rdf:about="#_66aa1b8d-82e8-40f2-94df-dc6847dc9690">
	<bqbiol:isVersionOf>
	<rdf:Bag>
	<rdf:li rdf:resource="http://identifiers.org/tair.locus/AT1G70560"/>
	</rdf:Bag>
	</bqbiol:isVersionOf>
	</rdf:Description>
	</rdf:RDF>
	</annotation>
              <listOfReactants>
          <speciesReference stoichiometry="1" constant="true" species="P75"/>
          <speciesReference stoichiometry="1" constant="true" species="P110"/>
        </listOfReactants>
        <listOfProducts>
          <speciesReference stoichiometry="1" constant="true" species="P53"/>
          <speciesReference stoichiometry="1" constant="true" species="P109"/>
        </listOfProducts>
      </reaction>
      <reaction fast="false" metaid="_118d46cb-be73-4ff7-be8f-ce98589806a0" reversible="false" sboTerm="SBO:0000014" compartment="default_compartment" name="E80" id="T198">
        <notes>
          <body xmlns="http://www.w3.org/1999/xhtml">
     <p/>
  </body>
        </notes>
        <annotation>
	<rdf:RDF xmlns:rdf="http://www.w3.org/1999/02/22-rdf-syntax-ns#" xmlns:bqbiol="http://biomodels.net/biology-qualifiers/">
	<rdf:Description rdf:about="#_118d46cb-be73-4ff7-be8f-ce98589806a0">
	<bqbiol:isVersionOf>
	<rdf:Bag>
	<rdf:li rdf:resource="http://identifiers.org/tair.locus/AT3G21230"/>
	</rdf:Bag>
	</bqbiol:isVersionOf>
	</rdf:Description>
	</rdf:RDF>
	</annotation>
              <listOfReactants>
          <speciesReference stoichiometry="1" constant="true" species="P76"/>
          <speciesReference stoichiometry="1" constant="true" species="P112"/>
        </listOfReactants>
        <listOfProducts>
          <speciesReference stoichiometry="1" constant="true" species="P113"/>
        </listOfProducts>
      </reaction>
      <reaction fast="false" metaid="a10afa40-a70c-48d6-83f0-3620ff529577" reversible="false" sboTerm="SBO:0000014" compartment="default_compartment" name="E81_104" id="T199">
        <notes>
          <body xmlns="http://www.w3.org/1999/xhtml">
     <p/>
  </body>
        </notes>
        <annotation>
	<rdf:RDF xmlns:rdf="http://www.w3.org/1999/02/22-rdf-syntax-ns#" xmlns:bqbiol="http://biomodels.net/biology-qualifiers/">
	<rdf:Description rdf:about="#a10afa40-a70c-48d6-83f0-3620ff529577">
	<bqbiol:isVersionOf>
	<rdf:Bag>
	<rdf:li rdf:resource="http://identifiers.org/tair.locus/AT5G48930"/>
	</rdf:Bag>
	</bqbiol:isVersionOf>
	</rdf:Description>
	</rdf:RDF>
	</annotation>
              <listOfReactants>
          <speciesReference stoichiometry="1" constant="true" species="P102"/>
          <speciesReference stoichiometry="1" constant="true" species="P113"/>
        </listOfReactants>
        <listOfProducts>
          <speciesReference stoichiometry="1" constant="true" species="P76"/>
          <speciesReference stoichiometry="1" constant="true" species="P114"/>
        </listOfProducts>
      </reaction>
      <reaction fast="false" metaid="af8f8ced-d3ce-4d1c-aa98-6c47ce0cdf7d" reversible="false" sboTerm="SBO:0000014" compartment="default_compartment" name="E81_100" id="T200">
        <annotation>
	<rdf:RDF xmlns:rdf="http://www.w3.org/1999/02/22-rdf-syntax-ns#" xmlns:bqbiol="http://biomodels.net/biology-qualifiers/">
	<rdf:Description rdf:about="#af8f8ced-d3ce-4d1c-aa98-6c47ce0cdf7d">
	<bqbiol:isVersionOf>
	<rdf:Bag>
	<rdf:li rdf:resource="http://identifiers.org/tair.locus/AT5G48930"/>
	</rdf:Bag>
	</bqbiol:isVersionOf>
	</rdf:Description>
	</rdf:RDF>
	</annotation>
              <listOfReactants>
          <speciesReference stoichiometry="0" constant="true" species="P103"/>
          <speciesReference stoichiometry="1" constant="true" species="P113"/>
        </listOfReactants>
        <listOfProducts>
          <speciesReference stoichiometry="1" constant="true" species="P76"/>
          <speciesReference stoichiometry="1" constant="true" species="P115"/>
        </listOfProducts>
      </reaction>
      <reaction fast="false" metaid="d36d98cb-d6af-4be5-bb01-f4a97cb12f18" reversible="false" sboTerm="SBO:0000014" compartment="default_compartment" name="E82_111" id="T201">
        <annotation>
	<rdf:RDF xmlns:rdf="http://www.w3.org/1999/02/22-rdf-syntax-ns#" xmlns:bqbiol="http://biomodels.net/biology-qualifiers/">
	<rdf:Description rdf:about="#d36d98cb-d6af-4be5-bb01-f4a97cb12f18">
	<bqbiol:isVersionOf>
	<rdf:Bag>
	<rdf:li rdf:resource="http://identifiers.org/tair.locus/AT2G40890"/>
	<rdf:li rdf:resource="AT2G40890"/>
	</rdf:Bag>
	</bqbiol:isVersionOf>
	</rdf:Description>
	</rdf:RDF>
	</annotation>
              <listOfReactants>
          <speciesReference stoichiometry="1" constant="true" species="P114"/>
        </listOfReactants>
        <listOfProducts>
          <speciesReference stoichiometry="1" constant="true" species="P116"/>
        </listOfProducts>
      </reaction>
      <reaction fast="false" metaid="c5b4aad7-11a9-499e-a2b3-c0cd86192853" reversible="false" sboTerm="SBO:0000014" compartment="default_compartment" name="E82_90" id="T202">
        <annotation>
	<rdf:RDF xmlns:rdf="http://www.w3.org/1999/02/22-rdf-syntax-ns#" xmlns:bqbiol="http://biomodels.net/biology-qualifiers/">
	<rdf:Description rdf:about="#c5b4aad7-11a9-499e-a2b3-c0cd86192853">
	<bqbiol:isVersionOf>
	<rdf:Bag>
	<rdf:li rdf:resource="http://identifiers.org/tair.locus/AT2G40890"/>
	</rdf:Bag>
	</bqbiol:isVersionOf>
	</rdf:Description>
	</rdf:RDF>
	</annotation>
              <listOfReactants>
          <speciesReference stoichiometry="1" constant="true" species="P115"/>
        </listOfReactants>
        <listOfProducts>
          <speciesReference stoichiometry="1" constant="true" species="P117"/>
        </listOfProducts>
      </reaction>
      <reaction fast="false" metaid="_148f0544-856a-46ce-a3e2-c76d989ef772" reversible="false" sboTerm="SBO:0000014" compartment="default_compartment" name="E81_111" id="T203">
        <notes>
          <body xmlns="http://www.w3.org/1999/xhtml">
     <p/>
  </body>
        </notes>
        <annotation>
	<rdf:RDF xmlns:rdf="http://www.w3.org/1999/02/22-rdf-syntax-ns#" xmlns:bqbiol="http://biomodels.net/biology-qualifiers/">
	<rdf:Description rdf:about="#_148f0544-856a-46ce-a3e2-c76d989ef772">
	<bqbiol:isVersionOf>
	<rdf:Bag>
	<rdf:li rdf:resource="http://identifiers.org/tair.locus/AT5G48930"/>
	</rdf:Bag>
	</bqbiol:isVersionOf>
	</rdf:Description>
	</rdf:RDF>
	</annotation>
              <listOfReactants>
          <speciesReference stoichiometry="1" constant="true" species="P76"/>
          <speciesReference stoichiometry="1" constant="true" species="P116"/>
        </listOfReactants>
        <listOfProducts>
          <speciesReference stoichiometry="1" constant="true" species="P118"/>
          <speciesReference stoichiometry="1" constant="true" species="P102"/>
        </listOfProducts>
      </reaction>
      <reaction fast="false" metaid="b45e1689-9b0b-4f1f-9417-76ea38909691" reversible="false" sboTerm="SBO:0000014" compartment="default_compartment" name="E81_90" id="T204">
        <notes>
          <body xmlns="http://www.w3.org/1999/xhtml">
     <p/>
  </body>
        </notes>
        <annotation>
	<rdf:RDF xmlns:rdf="http://www.w3.org/1999/02/22-rdf-syntax-ns#" xmlns:bqbiol="http://biomodels.net/biology-qualifiers/">
	<rdf:Description rdf:about="#b45e1689-9b0b-4f1f-9417-76ea38909691">
	<bqbiol:isVersionOf>
	<rdf:Bag>
	<rdf:li rdf:resource="http://identifiers.org/tair.locus/AT5G48930"/>
	</rdf:Bag>
	</bqbiol:isVersionOf>
	</rdf:Description>
	</rdf:RDF>
	</annotation>
              <listOfReactants>
          <speciesReference stoichiometry="1" constant="true" species="P76"/>
          <speciesReference stoichiometry="1" constant="true" species="P117"/>
        </listOfReactants>
        <listOfProducts>
          <speciesReference stoichiometry="1" constant="true" species="P118"/>
          <speciesReference stoichiometry="0" constant="true" species="P103"/>
        </listOfProducts>
      </reaction>
      <reaction fast="false" metaid="_2e93bdda-85fe-4844-9a91-76266d178b1c" reversible="false" sboTerm="SBO:0000014" compartment="default_compartment" name="E83" id="T205">
        <annotation>
	<rdf:RDF xmlns:rdf="http://www.w3.org/1999/02/22-rdf-syntax-ns#" xmlns:bqbiol="http://biomodels.net/biology-qualifiers/">
	<rdf:Description rdf:about="#_2e93bdda-85fe-4844-9a91-76266d178b1c">
	<bqbiol:isVersionOf>
	<rdf:Bag>
	<rdf:li rdf:resource="http://identifiers.org/tair.locus/AT4G26220"/>
	</rdf:Bag>
	</bqbiol:isVersionOf>
	</rdf:Description>
	</rdf:RDF>
	</annotation>
              <listOfReactants>
          <speciesReference stoichiometry="1" constant="true" species="P118"/>
        </listOfReactants>
        <listOfProducts>
          <speciesReference stoichiometry="1" constant="true" species="P119"/>
        </listOfProducts>
      </reaction>
      <reaction fast="false" metaid="c0d22b25-dce9-41a6-9c5b-77fcc1da366d" reversible="false" sboTerm="SBO:0000014" compartment="default_compartment" name="E84" id="T206">
        <annotation>
	<rdf:RDF xmlns:rdf="http://www.w3.org/1999/02/22-rdf-syntax-ns#" xmlns:bqbiol="http://biomodels.net/biology-qualifiers/">
	<rdf:Description rdf:about="#c0d22b25-dce9-41a6-9c5b-77fcc1da366d">
	<bqbiol:isVersionOf>
	<rdf:Bag>
	<rdf:li rdf:resource="http://identifiers.org/tair.locus/AT1G15950"/>
	</rdf:Bag>
	</bqbiol:isVersionOf>
	</rdf:Description>
	</rdf:RDF>
	</annotation>
              <listOfReactants>
          <speciesReference stoichiometry="1" constant="true" species="P119"/>
        </listOfReactants>
        <listOfProducts>
          <speciesReference stoichiometry="1" constant="true" species="P120"/>
          <speciesReference stoichiometry="1" constant="true" species="P76"/>
        </listOfProducts>
      </reaction>
      <reaction fast="false" metaid="cd8cd28a-4b83-4bbd-8f45-9b1424c4d6fe" reversible="false" sboTerm="SBO:0000014" compartment="default_compartment" name="E85" id="T207">
        <annotation>
	<rdf:RDF xmlns:rdf="http://www.w3.org/1999/02/22-rdf-syntax-ns#" xmlns:bqbiol="http://biomodels.net/biology-qualifiers/">
	<rdf:Description rdf:about="#cd8cd28a-4b83-4bbd-8f45-9b1424c4d6fe">
	<bqbiol:isVersionOf>
	<rdf:Bag>
	<rdf:li rdf:resource="http://identifiers.org/tair.locus/AT4G37980"/>
	</rdf:Bag>
	</bqbiol:isVersionOf>
	</rdf:Description>
	</rdf:RDF>
	</annotation>
              <listOfReactants>
          <speciesReference stoichiometry="1" constant="true" species="P120"/>
        </listOfReactants>
        <listOfProducts>
          <speciesReference stoichiometry="1" constant="true" species="P121"/>
        </listOfProducts>
      </reaction>
      <reaction compartment="default_compartment" name="E88_19" fast="false" id="T208" reversible="false">
        <listOfReactants>
          <speciesReference stoichiometry="1" constant="true" species="P121"/>
        </listOfReactants>
        <listOfProducts>
          <speciesReference stoichiometry="1" constant="true" species="P122"/>
        </listOfProducts>
      </reaction>
      <reaction fast="false" reversible="false" sboTerm="SBO:0000394" compartment="default_compartment" name="OUT_30a" id="T209">
        <notes>
          <body xmlns="http://www.w3.org/1999/xhtml">
     <p/>
  </body>
        </notes>
        <listOfReactants>
          <speciesReference stoichiometry="1" constant="true" species="P122"/>
        </listOfReactants>
      </reaction>
      <reaction fast="false" metaid="_1fe77b78-5758-4cde-9b53-bcd657c13316" reversible="false" sboTerm="SBO:0000014" compartment="default_compartment" name="E86_31" id="T210">
        <notes>
          <body xmlns="http://www.w3.org/1999/xhtml">
     <p/>
  </body>
        </notes>
        <annotation>
	<rdf:RDF xmlns:rdf="http://www.w3.org/1999/02/22-rdf-syntax-ns#" xmlns:bqbiol="http://biomodels.net/biology-qualifiers/">
	<rdf:Description rdf:about="#_1fe77b78-5758-4cde-9b53-bcd657c13316">
	<bqbiol:isVersionOf>
	<rdf:Bag>
	<rdf:li rdf:resource="http://identifiers.org/tair.locus/AT4G36220"/>
	</rdf:Bag>
	</bqbiol:isVersionOf>
	</rdf:Description>
	</rdf:RDF>
	</annotation>
              <listOfReactants>
          <speciesReference stoichiometry="1" constant="true" species="P121"/>
        </listOfReactants>
        <listOfProducts>
          <speciesReference stoichiometry="1" constant="true" species="P123"/>
        </listOfProducts>
      </reaction>
      <reaction fast="false" metaid="_74ccf74f-c311-43c8-937c-2e50b680a3a0" reversible="false" sboTerm="SBO:0000014" compartment="default_compartment" name="E87_48" id="T211">
        <notes>
          <body xmlns="http://www.w3.org/1999/xhtml">
     <p/>
  </body>
        </notes>
        <annotation>
	<rdf:RDF xmlns:rdf="http://www.w3.org/1999/02/22-rdf-syntax-ns#" xmlns:bqbiol="http://biomodels.net/biology-qualifiers/">
	<rdf:Description rdf:about="#_74ccf74f-c311-43c8-937c-2e50b680a3a0">
	<bqbiol:isVersionOf>
	<rdf:Bag>
	<rdf:li rdf:resource="http://identifiers.org/tair.locus/AT1G33030"/>
	</rdf:Bag>
	</bqbiol:isVersionOf>
	</rdf:Description>
	</rdf:RDF>
	</annotation>
              <listOfReactants>
          <speciesReference stoichiometry="1" constant="true" species="P123"/>
        </listOfReactants>
        <listOfProducts>
          <speciesReference stoichiometry="1" constant="true" species="P124"/>
        </listOfProducts>
      </reaction>
      <reaction fast="false" metaid="_8d35e9f0-7ed5-47c6-9e55-33a4e6727afd" reversible="false" sboTerm="SBO:0000014" compartment="default_compartment" name="E95" id="T212">
        <notes>
          <body xmlns="http://www.w3.org/1999/xhtml">
     <p/>
  </body>
        </notes>
        <annotation>
	<rdf:RDF xmlns:rdf="http://www.w3.org/1999/02/22-rdf-syntax-ns#" xmlns:bqbiol="http://biomodels.net/biology-qualifiers/">
	<rdf:Description rdf:about="#_8d35e9f0-7ed5-47c6-9e55-33a4e6727afd">
	<bqbiol:isVersionOf>
	<rdf:Bag>
	<rdf:li rdf:resource="http://identifiers.org/tair.locus/AT3G24503"/>
	</rdf:Bag>
	</bqbiol:isVersionOf>
	</rdf:Description>
	</rdf:RDF>
	</annotation>
              <listOfReactants>
          <speciesReference stoichiometry="1" constant="true" species="P446"/>
        </listOfReactants>
        <listOfProducts>
          <speciesReference stoichiometry="1" constant="true" species="P125"/>
        </listOfProducts>
      </reaction>
      <reaction compartment="default_compartment" name="E88_48" fast="false" id="T214" reversible="false">
        <listOfReactants>
          <speciesReference stoichiometry="1" constant="true" species="P124"/>
        </listOfReactants>
        <listOfProducts>
          <speciesReference stoichiometry="1" constant="true" species="P432"/>
        </listOfProducts>
      </reaction>
      <reaction fast="false" metaid="bcd2d7f9-2366-490e-b04f-d719d5111cb6" reversible="false" sboTerm="SBO:0000014" compartment="default_compartment" name="E79" id="T215">
        <annotation>
	<rdf:RDF xmlns:rdf="http://www.w3.org/1999/02/22-rdf-syntax-ns#" xmlns:bqbiol="http://biomodels.net/biology-qualifiers/">
	<rdf:Description rdf:about="#bcd2d7f9-2366-490e-b04f-d719d5111cb6">
	<bqbiol:isVersionOf>
	<rdf:Bag>
	<rdf:li rdf:resource="http://identifiers.org/tair.locus/AT2G30490"/>
	</rdf:Bag>
	</bqbiol:isVersionOf>
	</rdf:Description>
	</rdf:RDF>
	</annotation>
              <listOfReactants>
          <speciesReference stoichiometry="1" constant="true" species="P126"/>
        </listOfReactants>
        <listOfProducts>
          <speciesReference stoichiometry="1" constant="true" species="P112"/>
        </listOfProducts>
      </reaction>
      <reaction fast="false" metaid="_2c9a8c02-653e-4c82-a395-d56adcc50b2d" reversible="false" sboTerm="SBO:0000014" compartment="default_compartment" name="E77" id="T216">
        <annotation>
	<rdf:RDF xmlns:rdf="http://www.w3.org/1999/02/22-rdf-syntax-ns#" xmlns:bqbiol="http://biomodels.net/biology-qualifiers/">
	<rdf:Description rdf:about="#_2c9a8c02-653e-4c82-a395-d56adcc50b2d">
	<bqbiol:isVersionOf>
	<rdf:Bag>
	<rdf:li rdf:resource="http://identifiers.org/tair.locus/AT2G37040"/>
	</rdf:Bag>
	</bqbiol:isVersionOf>
	</rdf:Description>
	</rdf:RDF>
	</annotation>
              <listOfReactants>
          <speciesReference stoichiometry="1" constant="true" species="P111"/>
        </listOfReactants>
        <listOfProducts>
          <speciesReference stoichiometry="1" constant="true" species="P98"/>
          <speciesReference stoichiometry="1" constant="true" species="P126"/>
        </listOfProducts>
      </reaction>
      <reaction fast="false" metaid="_559c69e4-0782-4972-b9ab-c4236798758b" reversible="false" sboTerm="SBO:0000014" compartment="default_compartment" name="E78" id="T217">
        <notes>
          <body xmlns="http://www.w3.org/1999/xhtml">
     <p/>
  </body>
        </notes>
        <annotation>
	<rdf:RDF xmlns:rdf="http://www.w3.org/1999/02/22-rdf-syntax-ns#" xmlns:bqbiol="http://biomodels.net/biology-qualifiers/">
	<rdf:Description rdf:about="#_559c69e4-0782-4972-b9ab-c4236798758b">
	<bqbiol:isVersionOf>
	<rdf:Bag>
	<rdf:li rdf:resource="http://identifiers.org/tair.locus/AT2G37040"/>
	</rdf:Bag>
	</bqbiol:isVersionOf>
	</rdf:Description>
	</rdf:RDF>
	</annotation>
              <listOfReactants>
          <speciesReference stoichiometry="1" constant="true" species="P111"/>
        </listOfReactants>
        <listOfProducts>
          <speciesReference stoichiometry="1" constant="true" species="P126"/>
          <speciesReference stoichiometry="1" constant="true" species="P98"/>
        </listOfProducts>
      </reaction>
      <reaction fast="false" reversible="false" sboTerm="SBO:0000394" compartment="default_compartment" name="OUT_93" id="T218">
        <listOfReactants>
          <speciesReference stoichiometry="1" constant="true" species="P76"/>
        </listOfReactants>
      </reaction>
      <reaction fast="false" reversible="false" sboTerm="SBO:0000394" compartment="default_compartment" name="OUT_92" id="T219">
        <notes>
          <body xmlns="http://www.w3.org/1999/xhtml">
     <p/>
  </body>
        </notes>
        <listOfReactants>
          <speciesReference stoichiometry="1" constant="true" species="P83"/>
        </listOfReactants>
      </reaction>
      <reaction fast="false" reversible="false" sboTerm="SBO:0000393" compartment="default_compartment" name="IN_93" id="T220">
        <listOfProducts>
          <speciesReference stoichiometry="1" constant="true" species="P76"/>
        </listOfProducts>
      </reaction>
      <reaction fast="false" reversible="false" sboTerm="SBO:0000393" compartment="default_compartment" name="IN_92" id="T221">
        <notes>
          <body xmlns="http://www.w3.org/1999/xhtml">
     <p/>
  </body>
        </notes>
        <listOfProducts>
          <speciesReference stoichiometry="1" constant="true" species="P83"/>
        </listOfProducts>
      </reaction>
      <reaction fast="false" reversible="false" sboTerm="SBO:0000393" compartment="default_compartment" name="IN_73" id="T222">
        <listOfProducts>
          <speciesReference stoichiometry="1" constant="true" species="P9"/>
        </listOfProducts>
      </reaction>
      <reaction fast="false" metaid="_5572f8cf-1a3b-4de4-b67f-b008cb7b6d50" reversible="false" sboTerm="SBO:0000014" compartment="default_compartment" name="E22" id="T223">
        <notes>
          <body xmlns="http://www.w3.org/1999/xhtml">
     <p/>
  </body>
        </notes>
        <annotation>
	<rdf:RDF xmlns:rdf="http://www.w3.org/1999/02/22-rdf-syntax-ns#" xmlns:bqbiol="http://biomodels.net/biology-qualifiers/">
	<rdf:Description rdf:about="#_5572f8cf-1a3b-4de4-b67f-b008cb7b6d50">
	<bqbiol:isVersionOf>
	<rdf:Bag>
	<rdf:li rdf:resource="http://identifiers.org/tair.locus/AT3G06580"/>
	</rdf:Bag>
	</bqbiol:isVersionOf>
	</rdf:Description>
	</rdf:RDF>
	</annotation>
              <listOfReactants>
          <speciesReference stoichiometry="1" constant="true" species="P9"/>
        </listOfReactants>
        <listOfProducts>
          <speciesReference stoichiometry="1" constant="true" species="P8"/>
        </listOfProducts>
      </reaction>
      <reaction fast="false" reversible="false" sboTerm="SBO:0000394" compartment="default_compartment" name="OUT_74" id="T224">
        <notes>
          <body xmlns="http://www.w3.org/1999/xhtml">
     <p/>
  </body>
        </notes>
        <listOfReactants>
          <speciesReference stoichiometry="1" constant="true" species="P12"/>
        </listOfReactants>
      </reaction>
      <reaction fast="false" reversible="false" sboTerm="SBO:0000394" compartment="default_compartment" name="OUT_29" id="T225">
        <notes>
          <body xmlns="http://www.w3.org/1999/xhtml">
     <p/>
  </body>
        </notes>
        <listOfReactants>
          <speciesReference stoichiometry="1" constant="true" species="P98"/>
        </listOfReactants>
      </reaction>
      <reaction fast="false" reversible="false" sboTerm="SBO:0000394" compartment="default_compartment" name="OUT_62" id="T226">
        <notes>
          <body xmlns="http://www.w3.org/1999/xhtml">
     <p/>
  </body>
        </notes>
        <listOfReactants>
          <speciesReference stoichiometry="1" constant="true" species="P22"/>
        </listOfReactants>
      </reaction>
      <reaction fast="false" metaid="f8837859-2555-487e-be96-1ef3134d2ab7" reversible="false" sboTerm="SBO:0000014" compartment="default_compartment" name="E36_b" id="T228">
        <notes>
          <body xmlns="http://www.w3.org/1999/xhtml">
     <p/>
  </body>
        </notes>
        <annotation>
	<rdf:RDF xmlns:rdf="http://www.w3.org/1999/02/22-rdf-syntax-ns#" xmlns:bqbiol="http://biomodels.net/biology-qualifiers/">
	<rdf:Description rdf:about="#f8837859-2555-487e-be96-1ef3134d2ab7">
	<bqbiol:isVersionOf>
	<rdf:Bag>
	<rdf:li rdf:resource="http://identifiers.org/tair.locus/AT5G63800"/>
	</rdf:Bag>
	</bqbiol:isVersionOf>
	</rdf:Description>
	</rdf:RDF>
	</annotation>
              <listOfReactants>
          <speciesReference stoichiometry="1" constant="true" species="P127"/>
        </listOfReactants>
        <listOfProducts>
          <speciesReference stoichiometry="1" constant="true" species="P9"/>
          <speciesReference stoichiometry="1" constant="true" species="P10"/>
        </listOfProducts>
      </reaction>
      <reaction fast="false" metaid="_9a92d418-5d4f-45a7-b36d-74a53da36928" reversible="false" sboTerm="SBO:0000014" compartment="default_compartment" name="E36_f" id="T229">
        <annotation>
	<rdf:RDF xmlns:rdf="http://www.w3.org/1999/02/22-rdf-syntax-ns#" xmlns:bqbiol="http://biomodels.net/biology-qualifiers/">
	<rdf:Description rdf:about="#_9a92d418-5d4f-45a7-b36d-74a53da36928">
	<bqbiol:isVersionOf>
	<rdf:Bag>
	<rdf:li rdf:resource="http://identifiers.org/tair.locus/AT5G63800"/>
	</rdf:Bag>
	</bqbiol:isVersionOf>
	</rdf:Description>
	</rdf:RDF>
	</annotation>
              <listOfReactants>
          <speciesReference stoichiometry="1" constant="true" species="P9"/>
          <speciesReference stoichiometry="1" constant="true" species="P10"/>
        </listOfReactants>
        <listOfProducts>
          <speciesReference stoichiometry="1" constant="true" species="P127"/>
        </listOfProducts>
      </reaction>
      <reaction fast="false" reversible="false" sboTerm="SBO:0000394" compartment="default_compartment" name="OUT_107" id="T231">
        <listOfReactants>
          <speciesReference stoichiometry="1" constant="true" species="P110"/>
        </listOfReactants>
      </reaction>
      <reaction fast="false" metaid="de4ba8d1-5050-42a4-a1ed-5413f346eab4" reversible="false" sboTerm="SBO:0000014" compartment="default_compartment" name="E74" id="T423">
        <notes>
          <body xmlns="http://www.w3.org/1999/xhtml">
     <p/>
  </body>
        </notes>
        <annotation>
	<rdf:RDF xmlns:rdf="http://www.w3.org/1999/02/22-rdf-syntax-ns#" xmlns:bqbiol="http://biomodels.net/biology-qualifiers/">
	<rdf:Description rdf:about="#de4ba8d1-5050-42a4-a1ed-5413f346eab4">
	<bqbiol:isVersionOf>
	<rdf:Bag>
	<rdf:li rdf:resource="http://identifiers.org/tair.locus/AT1G06570"/>
	</rdf:Bag>
	</bqbiol:isVersionOf>
	</rdf:Description>
	</rdf:RDF>
	</annotation>
              <listOfReactants>
          <speciesReference stoichiometry="1" constant="true" species="P109"/>
        </listOfReactants>
        <listOfProducts>
          <speciesReference stoichiometry="1" constant="true" species="P424"/>
        </listOfProducts>
      </reaction>
      <reaction fast="false" reversible="false" sboTerm="SBO:0000394" compartment="default_compartment" name="OUT_99" id="T425">
        <notes>
          <body xmlns="http://www.w3.org/1999/xhtml">
     <p/>
  </body>
        </notes>
        <listOfReactants>
          <speciesReference stoichiometry="1" constant="true" species="P424"/>
        </listOfReactants>
      </reaction>
      <reaction fast="false" metaid="ece6567c-14cd-48d3-837e-db8f288781f5" reversible="false" sboTerm="SBO:0000014" compartment="default_compartment" name="E6_b" id="T429">
        <notes>
          <body xmlns="http://www.w3.org/1999/xhtml">
     <p/>
  </body>
        </notes>
        <annotation>
	<rdf:RDF xmlns:rdf="http://www.w3.org/1999/02/22-rdf-syntax-ns#" xmlns:bqbiol="http://biomodels.net/biology-qualifiers/">
	<rdf:Description rdf:about="#ece6567c-14cd-48d3-837e-db8f288781f5">
	<bqbiol:isVersionOf>
	<rdf:Bag>
	<rdf:li rdf:resource="http://identifiers.org/tair.locus/AT5G35790"/>
	</rdf:Bag>
	</bqbiol:isVersionOf>
	</rdf:Description>
	</rdf:RDF>
	</annotation>
              <listOfReactants>
          <speciesReference stoichiometry="1" constant="true" species="P37"/>
        </listOfReactants>
        <listOfProducts>
          <speciesReference stoichiometry="1" constant="true" species="P21"/>
        </listOfProducts>
      </reaction>
      <reaction fast="false" metaid="_184f4490-760c-41f5-9486-ccadb01f20a6" reversible="false" sboTerm="SBO:0000014" compartment="default_compartment" name="E71_b" id="T430">
        <notes>
          <body xmlns="http://www.w3.org/1999/xhtml">
     <p/>
  </body>
        </notes>
        <annotation>
	<rdf:RDF xmlns:rdf="http://www.w3.org/1999/02/22-rdf-syntax-ns#" xmlns:bqbiol="http://biomodels.net/biology-qualifiers/">
	<rdf:Description rdf:about="#_184f4490-760c-41f5-9486-ccadb01f20a6">
	<bqbiol:isVersionOf>
	<rdf:Bag>
	<rdf:li rdf:resource="http://identifiers.org/tair.locus/AT2G22250"/>
	</rdf:Bag>
	</bqbiol:isVersionOf>
	</rdf:Description>
	</rdf:RDF>
	</annotation>
              <listOfReactants>
          <speciesReference stoichiometry="1" constant="true" species="P75"/>
          <speciesReference stoichiometry="1" constant="true" species="P108"/>
        </listOfReactants>
        <listOfProducts>
          <speciesReference stoichiometry="1" constant="true" species="P53"/>
          <speciesReference stoichiometry="1" constant="true" species="P107"/>
        </listOfProducts>
      </reaction>
      <reaction fast="false" metaid="ae17f0b7-40a5-4854-a500-1f3a87a0e004" reversible="false" sboTerm="SBO:0000014" compartment="default_compartment" name="E75_b" id="T431">
        <notes>
          <body xmlns="http://www.w3.org/1999/xhtml">
     <p/>
  </body>
        </notes>
        <annotation>
	<rdf:RDF xmlns:rdf="http://www.w3.org/1999/02/22-rdf-syntax-ns#" xmlns:bqbiol="http://biomodels.net/biology-qualifiers/">
	<rdf:Description rdf:about="#ae17f0b7-40a5-4854-a500-1f3a87a0e004">
	<bqbiol:isVersionOf>
	<rdf:Bag>
	<rdf:li rdf:resource="http://identifiers.org/tair.locus/AT1G70560"/>
	</rdf:Bag>
	</bqbiol:isVersionOf>
	</rdf:Description>
	</rdf:RDF>
	</annotation>
              <listOfReactants>
          <speciesReference stoichiometry="1" constant="true" species="P53"/>
          <speciesReference stoichiometry="1" constant="true" species="P109"/>
        </listOfReactants>
        <listOfProducts>
          <speciesReference stoichiometry="1" constant="true" species="P110"/>
          <speciesReference stoichiometry="1" constant="true" species="P75"/>
        </listOfProducts>
      </reaction>
      <reaction fast="false" reversible="false" sboTerm="SBO:0000394" compartment="default_compartment" name="OUT_30b" id="T433">
        <notes>
          <body xmlns="http://www.w3.org/1999/xhtml">
     <p/>
  </body>
        </notes>
        <listOfReactants>
          <speciesReference stoichiometry="1" constant="true" species="P432"/>
        </listOfReactants>
      </reaction>
      <reaction compartment="default_compartment" name="E152" fast="false" id="T436" reversible="false">
        <notes>
          <body xmlns="http://www.w3.org/1999/xhtml">
     <p/>
  </body>
        </notes>
        <listOfReactants>
          <speciesReference stoichiometry="1" constant="true" species="P1"/>
        </listOfReactants>
        <listOfProducts>
          <speciesReference stoichiometry="1" constant="true" species="P437"/>
        </listOfProducts>
      </reaction>
      <reaction fast="false" metaid="b7bb25ee-71c8-4312-9f37-fcce37076a0b" reversible="false" sboTerm="SBO:0000014" compartment="default_compartment" name="E150" id="T438">
        <notes>
          <body xmlns="http://www.w3.org/1999/xhtml">
     <p/>
  </body>
        </notes>
        <annotation>
	<rdf:RDF xmlns:rdf="http://www.w3.org/1999/02/22-rdf-syntax-ns#" xmlns:bqbiol="http://biomodels.net/biology-qualifiers/">
	<rdf:Description rdf:about="#b7bb25ee-71c8-4312-9f37-fcce37076a0b">
	<bqbiol:isVersionOf>
	<rdf:Bag>
	<rdf:li rdf:resource="http://identifiers.org/tair.locus/AT2G45310"/>
	</rdf:Bag>
	</bqbiol:isVersionOf>
	</rdf:Description>
	</rdf:RDF>
	</annotation>
              <listOfReactants>
          <speciesReference stoichiometry="1" constant="true" species="P2"/>
        </listOfReactants>
        <listOfProducts>
          <speciesReference stoichiometry="1" constant="true" species="P439"/>
        </listOfProducts>
      </reaction>
      <reaction fast="false" metaid="_048174d2-b3ae-45a3-808f-989ab89627ec" reversible="false" sboTerm="SBO:0000014" compartment="default_compartment" name="E151" id="T441">
        <notes>
          <body xmlns="http://www.w3.org/1999/xhtml">
     <p/>
  </body>
        </notes>
        <annotation>
	<rdf:RDF xmlns:rdf="http://www.w3.org/1999/02/22-rdf-syntax-ns#" xmlns:bqbiol="http://biomodels.net/biology-qualifiers/">
	<rdf:Description rdf:about="#_048174d2-b3ae-45a3-808f-989ab89627ec">
	<bqbiol:isVersionOf>
	<rdf:Bag>
	<rdf:li rdf:resource="http://identifiers.org/tair.locus/AT5G52560"/>
	</rdf:Bag>
	</bqbiol:isVersionOf>
	</rdf:Description>
	</rdf:RDF>
	</annotation>
              <listOfReactants>
          <speciesReference stoichiometry="1" constant="true" species="P440"/>
        </listOfReactants>
        <listOfProducts>
          <speciesReference stoichiometry="1" constant="true" species="P1"/>
        </listOfProducts>
      </reaction>
      <reaction fast="false" metaid="ef38ff88-4d92-4a00-b2f3-c19ee1369586" reversible="false" sboTerm="SBO:0000014" compartment="default_compartment" name="E26_b" id="T443">
        <notes>
          <body xmlns="http://www.w3.org/1999/xhtml">
     <p/>
  </body>
        </notes>
        <annotation>
	<rdf:RDF xmlns:rdf="http://www.w3.org/1999/02/22-rdf-syntax-ns#" xmlns:bqbiol="http://biomodels.net/biology-qualifiers/">
	<rdf:Description rdf:about="#ef38ff88-4d92-4a00-b2f3-c19ee1369586">
	<bqbiol:isVersionOf>
	<rdf:Bag>
	<rdf:li rdf:resource="http://identifiers.org/tair.locus/AT5G52560"/>
	</rdf:Bag>
	</bqbiol:isVersionOf>
	</rdf:Description>
	</rdf:RDF>
	</annotation>
              <listOfReactants>
          <speciesReference stoichiometry="1" constant="true" species="P61"/>
          <speciesReference stoichiometry="1" constant="true" species="P440"/>
        </listOfReactants>
        <listOfProducts>
          <speciesReference stoichiometry="1" constant="true" species="P439"/>
        </listOfProducts>
      </reaction>
      <reaction compartment="default_compartment" name="E143_b" fast="false" id="T444" reversible="false">
        <notes>
          <body xmlns="http://www.w3.org/1999/xhtml">
     <p/>
  </body>
        </notes>
        <listOfReactants>
          <speciesReference stoichiometry="1" constant="true" species="P3"/>
        </listOfReactants>
        <listOfProducts>
          <speciesReference stoichiometry="1" constant="true" species="P437"/>
        </listOfProducts>
      </reaction>
      <reaction fast="false" metaid="_75fb083f-4836-4983-9477-061df23b7ad4" reversible="false" sboTerm="SBO:0000014" compartment="default_compartment" name="E87_134" id="T447">
        <notes>
          <body xmlns="http://www.w3.org/1999/xhtml">
     <p/>
  </body>
        </notes>
        <annotation>
	<rdf:RDF xmlns:rdf="http://www.w3.org/1999/02/22-rdf-syntax-ns#" xmlns:bqbiol="http://biomodels.net/biology-qualifiers/">
	<rdf:Description rdf:about="#_75fb083f-4836-4983-9477-061df23b7ad4">
	<bqbiol:isVersionOf>
	<rdf:Bag>
	<rdf:li rdf:resource="http://identifiers.org/tair.locus/AT1G33030"/>
	</rdf:Bag>
	</bqbiol:isVersionOf>
	</rdf:Description>
	</rdf:RDF>
	</annotation>
              <listOfReactants>
          <speciesReference stoichiometry="1" constant="true" species="P445"/>
        </listOfReactants>
        <listOfProducts>
          <speciesReference stoichiometry="1" constant="true" species="P446"/>
        </listOfProducts>
      </reaction>
      <reaction fast="false" metaid="_282a3f58-89f9-462e-b517-f1a0b8cc57cb" reversible="false" sboTerm="SBO:0000014" compartment="default_compartment" name="E86_133" id="T448">
        <notes>
          <body xmlns="http://www.w3.org/1999/xhtml">
     <p/>
  </body>
        </notes>
        <annotation>
	<rdf:RDF xmlns:rdf="http://www.w3.org/1999/02/22-rdf-syntax-ns#" xmlns:bqbiol="http://biomodels.net/biology-qualifiers/">
	<rdf:Description rdf:about="#_282a3f58-89f9-462e-b517-f1a0b8cc57cb">
	<bqbiol:isVersionOf>
	<rdf:Bag>
	<rdf:li rdf:resource="http://identifiers.org/tair.locus/AT4G36220"/>
	</rdf:Bag>
	</bqbiol:isVersionOf>
	</rdf:Description>
	</rdf:RDF>
	</annotation>
              <listOfReactants>
          <speciesReference stoichiometry="1" constant="true" species="P120"/>
        </listOfReactants>
        <listOfProducts>
          <speciesReference stoichiometry="1" constant="true" species="P445"/>
        </listOfProducts>
      </reaction>
      <reaction fast="false" metaid="_0a903f9c-2a2b-4777-9d8f-5826a7123cfe" reversible="false" sboTerm="SBO:0000014" compartment="default_compartment" name="E153" id="T449">
        <notes>
          <body xmlns="http://www.w3.org/1999/xhtml">
     <p/>
  </body>
        </notes>
        <annotation>
	<rdf:RDF xmlns:rdf="http://www.w3.org/1999/02/22-rdf-syntax-ns#" xmlns:bqbiol="http://biomodels.net/biology-qualifiers/">
	<rdf:Description rdf:about="#_0a903f9c-2a2b-4777-9d8f-5826a7123cfe">
	<bqbiol:isVersionOf>
	<rdf:Bag>
	<rdf:li rdf:resource="http://identifiers.org/tair.locus/AT4G37980"/>
	</rdf:Bag>
	</bqbiol:isVersionOf>
	</rdf:Description>
	</rdf:RDF>
	</annotation>
              <listOfReactants>
          <speciesReference stoichiometry="1" constant="true" species="P446"/>
        </listOfReactants>
        <listOfProducts>
          <speciesReference stoichiometry="1" constant="true" species="P124"/>
        </listOfProducts>
      </reaction>
      <reaction fast="false" reversible="false" sboTerm="SBO:0000394" compartment="default_compartment" name="OUT_55_sinapate-esther-synthesis" id="T450">
        <notes>
          <body xmlns="http://www.w3.org/1999/xhtml">
     <p/>
  </body>
        </notes>
        <listOfReactants>
          <speciesReference stoichiometry="1" constant="true" species="P125"/>
        </listOfReactants>
      </reaction>
      <reaction fast="false" metaid="_586b722e-c2bd-491e-b4f0-f0dc99a44e8f" reversible="false" sboTerm="SBO:0000014" compartment="default_compartment" name="E154" id="T451">
        <notes>
          <body xmlns="http://www.w3.org/1999/xhtml">
     <p/>
  </body>
        </notes>
        <annotation>
	<rdf:RDF xmlns:rdf="http://www.w3.org/1999/02/22-rdf-syntax-ns#" xmlns:bqbiol="http://biomodels.net/biology-qualifiers/">
	<rdf:Description rdf:about="#_586b722e-c2bd-491e-b4f0-f0dc99a44e8f">
	<bqbiol:isVersionOf>
	<rdf:Bag>
	<rdf:li rdf:resource="http://identifiers.org/tair.locus/AT3G25860"/>
	</rdf:Bag>
	</bqbiol:isVersionOf>
	</rdf:Description>
	</rdf:RDF>
	</annotation>
              <listOfReactants>
          <speciesReference stoichiometry="1" constant="true" species="P73"/>
          <speciesReference stoichiometry="1" constant="true" species="P76"/>
        </listOfReactants>
        <listOfProducts>
          <speciesReference stoichiometry="1" constant="true" species="P83"/>
        </listOfProducts>
      </reaction>
      <reaction fast="false" metaid="_29819cf8-0080-4b2c-b640-448728e98bb1" reversible="false" sboTerm="SBO:0000014" compartment="default_compartment" name="E155" id="T452">
        <notes>
          <body xmlns="http://www.w3.org/1999/xhtml">
     <p/>
  </body>
        </notes>
        <annotation>
	<rdf:RDF xmlns:rdf="http://www.w3.org/1999/02/22-rdf-syntax-ns#" xmlns:bqbiol="http://biomodels.net/biology-qualifiers/">
	<rdf:Description rdf:about="#_29819cf8-0080-4b2c-b640-448728e98bb1">
	<bqbiol:isVersionOf>
	<rdf:Bag>
	<rdf:li rdf:resource="http://identifiers.org/tair.locus/AT5G03860"/>
	</rdf:Bag>
	</bqbiol:isVersionOf>
	</rdf:Description>
	</rdf:RDF>
	</annotation>
              <listOfReactants>
          <speciesReference stoichiometry="1" constant="true" species="P47"/>
          <speciesReference stoichiometry="1" constant="true" species="P83"/>
        </listOfReactants>
        <listOfProducts>
          <speciesReference stoichiometry="1" constant="true" species="P80"/>
          <speciesReference stoichiometry="1" constant="true" species="P76"/>
        </listOfProducts>
      </reaction>
    </listOfReactions>
  </model>
</sbml>
