# Supplementary material for: Modeling the Metabolism of Arabidopsis thaliana: Application of Network Decomposition and Network Reduction in the Context of Petri Nets
Source: Front Genet. 2017 Jun 30;8:85. doi: 10.3389/fgene.2017.00085 (PMC5491931; doi:10.3389/fgene.2017.00085)
Supplement: Supplementary file 3 [file DataSheet1.ZIP › Netze/net_reduced.xml]

<?xml version='1.0' encoding='UTF-8' standalone='no'?>
<!-- Created by MonaLisa version MonaLisa R5 1.0.0  on 2016-10-29 at 18:10:44 MESZ with JSBML version 1.1. -->
<sbml xmlns="http://www.sbml.org/sbml/level3/version1/core" level="3" version="1">
  <model id="MonaLisaExport">
    <listOfCompartments>
      <compartment constant="true" id="default_compartment" size="1" spatialDimensions="3"/>
    </listOfCompartments>
    <listOfSpecies>
      <species boundaryCondition="false" constant="false" hasOnlySubstanceUnits="true" initialAmount="0" compartment="default_compartment" name="85" id="P0"/>
      <species boundaryCondition="false" constant="false" hasOnlySubstanceUnits="true" initialAmount="0" compartment="default_compartment" name="itp(82+77)" id="P1">
        <notes>
          <body xmlns="http://www.w3.org/1999/xhtml">
     <p/>
  </body>
        </notes>
      </species>
      <species boundaryCondition="false" constant="false" hasOnlySubstanceUnits="true" initialAmount="0" compartment="default_compartment" name="73" id="P2">
        <notes>
          <body xmlns="http://www.w3.org/1999/xhtml">
     <p/>
  </body>
        </notes>
      </species>
      <species boundaryCondition="false" constant="false" hasOnlySubstanceUnits="true" initialAmount="0" compartment="default_compartment" name="51" id="P3"/>
      <species boundaryCondition="false" constant="false" hasOnlySubstanceUnits="true" initialAmount="0" compartment="default_compartment" name="72" id="P4"/>
      <species boundaryCondition="false" constant="false" hasOnlySubstanceUnits="true" initialAmount="0" compartment="default_compartment" name="74" id="P5"/>
      <species boundaryCondition="false" constant="false" hasOnlySubstanceUnits="true" initialAmount="0" compartment="default_compartment" name="71" id="P6"/>
      <species boundaryCondition="false" constant="false" hasOnlySubstanceUnits="true" initialAmount="0" compartment="default_compartment" name="70" id="P7"/>
      <species boundaryCondition="false" constant="false" hasOnlySubstanceUnits="true" initialAmount="0" compartment="default_compartment" name="66" id="P8"/>
      <species boundaryCondition="false" constant="false" hasOnlySubstanceUnits="true" initialAmount="0" compartment="default_compartment" name="itp(itp(itp(itp(itp(itp(49+itp(69+56))+44)+itp(76+50))+89)+43)+54)" id="P9">
        <notes>
          <body xmlns="http://www.w3.org/1999/xhtml">
     <p/>
  </body>
        </notes>
      </species>
      <species boundaryCondition="false" constant="false" hasOnlySubstanceUnits="true" initialAmount="0" compartment="default_compartment" name="62" id="P10"/>
      <species boundaryCondition="false" constant="false" hasOnlySubstanceUnits="true" initialAmount="0" compartment="default_compartment" name="57" id="P11">
        <notes>
          <body xmlns="http://www.w3.org/1999/xhtml">
     <p/>
  </body>
        </notes>
      </species>
      <species boundaryCondition="false" constant="false" hasOnlySubstanceUnits="true" initialAmount="0" compartment="default_compartment" name="58" id="P12"/>
      <species boundaryCondition="false" constant="false" hasOnlySubstanceUnits="true" initialAmount="0" compartment="default_compartment" name="61" id="P13"/>
      <species boundaryCondition="false" constant="false" hasOnlySubstanceUnits="true" initialAmount="0" compartment="default_compartment" name="59" id="P14"/>
      <species boundaryCondition="false" constant="false" hasOnlySubstanceUnits="true" initialAmount="0" compartment="default_compartment" name="65" id="P15"/>
      <species boundaryCondition="false" constant="false" hasOnlySubstanceUnits="true" initialAmount="0" compartment="default_compartment" name="itp(itp(45+52)+46)" id="P16">
        <notes>
          <body xmlns="http://www.w3.org/1999/xhtml">
     <p/>
  </body>
        </notes>
      </species>
      <species boundaryCondition="false" constant="false" hasOnlySubstanceUnits="true" initialAmount="0" compartment="default_compartment" name="32" id="P17">
        <notes>
          <body xmlns="http://www.w3.org/1999/xhtml">
     <p/>
  </body>
        </notes>
      </species>
      <species boundaryCondition="false" constant="false" hasOnlySubstanceUnits="true" initialAmount="0" compartment="default_compartment" name="67" id="P18"/>
      <species boundaryCondition="false" constant="false" hasOnlySubstanceUnits="true" initialAmount="0" compartment="default_compartment" name="35" id="P19"/>
      <species boundaryCondition="false" constant="false" hasOnlySubstanceUnits="true" initialAmount="0" compartment="default_compartment" name="13" id="P20"/>
      <species boundaryCondition="false" constant="false" hasOnlySubstanceUnits="true" initialAmount="0" compartment="default_compartment" name="60" id="P21"/>
      <species boundaryCondition="false" constant="false" hasOnlySubstanceUnits="true" initialAmount="0" compartment="default_compartment" name="33" id="P22"/>
      <species boundaryCondition="false" constant="false" hasOnlySubstanceUnits="true" initialAmount="0" compartment="default_compartment" name="15" id="P23"/>
      <species boundaryCondition="false" constant="false" hasOnlySubstanceUnits="true" initialAmount="0" compartment="default_compartment" name="23" id="P24"/>
      <species boundaryCondition="false" constant="false" hasOnlySubstanceUnits="true" initialAmount="0" compartment="default_compartment" name="2" id="P25"/>
      <species boundaryCondition="false" constant="false" hasOnlySubstanceUnits="true" initialAmount="0" compartment="default_compartment" name="116" id="P26"/>
      <species boundaryCondition="false" constant="false" hasOnlySubstanceUnits="true" initialAmount="0" compartment="default_compartment" name="121" id="P27"/>
      <species boundaryCondition="false" constant="false" hasOnlySubstanceUnits="true" initialAmount="0" compartment="default_compartment" name="itp(itp(122+itp(128+123))+127)" id="P28"/>
      <species boundaryCondition="false" constant="false" hasOnlySubstanceUnits="true" initialAmount="0" compartment="default_compartment" name="63" id="P29"/>
      <species boundaryCondition="false" constant="false" hasOnlySubstanceUnits="true" initialAmount="0" compartment="default_compartment" name="24" id="P30"/>
      <species boundaryCondition="false" constant="false" hasOnlySubstanceUnits="true" initialAmount="0" compartment="default_compartment" name="21" id="P31"/>
      <species boundaryCondition="false" constant="false" hasOnlySubstanceUnits="true" initialAmount="0" compartment="default_compartment" name="itp(126+itp(itp(129+115)+80))" id="P32"/>
      <species boundaryCondition="false" constant="false" hasOnlySubstanceUnits="true" initialAmount="0" compartment="default_compartment" name="93" id="P33"/>
      <species boundaryCondition="false" constant="false" hasOnlySubstanceUnits="true" initialAmount="0" compartment="default_compartment" name="5" id="P34"/>
      <species boundaryCondition="false" constant="false" hasOnlySubstanceUnits="true" initialAmount="0" compartment="default_compartment" name="79" id="P35">
        <notes>
          <body xmlns="http://www.w3.org/1999/xhtml">
     <p/>
  </body>
        </notes>
      </species>
      <species boundaryCondition="false" constant="false" hasOnlySubstanceUnits="true" initialAmount="0" compartment="default_compartment" name="3" id="P36"/>
      <species boundaryCondition="false" constant="false" hasOnlySubstanceUnits="true" initialAmount="0" compartment="default_compartment" name="9" id="P37"/>
      <species boundaryCondition="false" constant="false" hasOnlySubstanceUnits="true" initialAmount="0" compartment="default_compartment" name="10" id="P38"/>
      <species boundaryCondition="false" constant="false" hasOnlySubstanceUnits="true" initialAmount="0" compartment="default_compartment" name="16" id="P39"/>
      <species boundaryCondition="false" constant="false" hasOnlySubstanceUnits="true" initialAmount="0" compartment="default_compartment" name="18" id="P40"/>
      <species boundaryCondition="false" constant="false" hasOnlySubstanceUnits="true" initialAmount="0" compartment="default_compartment" name="itp(itp(itp(itp(itp(12+8)+34)+20)+itp(6+4))+itp(itp(itp(itp(68+42)+41)+40)+39))" id="P41">
        <notes>
          <body xmlns="http://www.w3.org/1999/xhtml">
     <p/>
  </body>
        </notes>
      </species>
      <species boundaryCondition="false" constant="false" hasOnlySubstanceUnits="true" initialAmount="0" compartment="default_compartment" name="92" id="P42"/>
      <species boundaryCondition="false" constant="false" hasOnlySubstanceUnits="true" initialAmount="0" compartment="default_compartment" name="94" id="P43"/>
      <species boundaryCondition="false" constant="false" hasOnlySubstanceUnits="true" initialAmount="0" compartment="default_compartment" name="27" id="P44">
        <notes>
          <body xmlns="http://www.w3.org/1999/xhtml">
     <p/>
  </body>
        </notes>
      </species>
      <species boundaryCondition="false" constant="false" hasOnlySubstanceUnits="true" initialAmount="0" compartment="default_compartment" name="38" id="P45"/>
      <species boundaryCondition="false" constant="false" hasOnlySubstanceUnits="true" initialAmount="0" compartment="default_compartment" name="29" id="P46"/>
      <species boundaryCondition="false" constant="false" hasOnlySubstanceUnits="true" initialAmount="0" compartment="default_compartment" name="28" id="P47"/>
      <species boundaryCondition="false" constant="false" hasOnlySubstanceUnits="true" initialAmount="0" compartment="default_compartment" name="107" id="P48"/>
      <species boundaryCondition="false" constant="false" hasOnlySubstanceUnits="true" initialAmount="0" compartment="default_compartment" name="109" id="P49"/>
      <species boundaryCondition="false" constant="false" hasOnlySubstanceUnits="true" initialAmount="0" compartment="default_compartment" name="98" id="P50"/>
      <species boundaryCondition="false" constant="false" hasOnlySubstanceUnits="true" initialAmount="0" compartment="default_compartment" name="106" id="P51"/>
      <species boundaryCondition="false" constant="false" hasOnlySubstanceUnits="true" initialAmount="0" compartment="default_compartment" name="105" id="P52">
        <notes>
          <body xmlns="http://www.w3.org/1999/xhtml">
     <p/>
  </body>
        </notes>
      </species>
      <species boundaryCondition="false" constant="false" hasOnlySubstanceUnits="true" initialAmount="0" compartment="default_compartment" name="110" id="P53"/>
      <species boundaryCondition="false" constant="false" hasOnlySubstanceUnits="true" initialAmount="0" compartment="default_compartment" name="48" id="P54"/>
      <species boundaryCondition="false" constant="false" hasOnlySubstanceUnits="true" initialAmount="0" compartment="default_compartment" name="19" id="P55"/>
      <species boundaryCondition="false" constant="false" hasOnlySubstanceUnits="true" initialAmount="0" compartment="default_compartment" name="132" id="P56"/>
      <species boundaryCondition="false" constant="false" hasOnlySubstanceUnits="true" initialAmount="0" compartment="default_compartment" name="134" id="P57"/>
      <species boundaryCondition="false" constant="false" hasOnlySubstanceUnits="true" initialAmount="0" compartment="default_compartment" name="itp(130+78)" id="P58">
        <notes>
          <body xmlns="http://www.w3.org/1999/xhtml">
     <p/>
  </body>
        </notes>
      </species>
      <species boundaryCondition="false" constant="false" hasOnlySubstanceUnits="true" initialAmount="0" compartment="default_compartment" name="131" id="P59"/>
    </listOfSpecies>
    <listOfReactions>
      <reaction compartment="default_compartment" name="E26_f" fast="false" id="T0" reversible="false">
        <notes>
          <body xmlns="http://www.w3.org/1999/xhtml">
     <p/>
  </body>
        </notes>
        <listOfReactants>
          <speciesReference stoichiometry="1" constant="true" species="P59"/>
        </listOfReactants>
        <listOfProducts>
          <speciesReference stoichiometry="1" constant="true" species="P32"/>
          <speciesReference stoichiometry="1" constant="true" species="P56"/>
        </listOfProducts>
      </reaction>
      <reaction compartment="default_compartment" name="ctp(E23+OUT_88)" fast="false" id="T1" reversible="false">
        <notes>
          <body xmlns="http://www.w3.org/1999/xhtml">
     <p/>
  </body>
        </notes>
        <listOfReactants>
          <speciesReference stoichiometry="1" constant="true" species="P0"/>
        </listOfReactants>
      </reaction>
      <reaction compartment="default_compartment" name="E19" fast="false" id="T2" reversible="false">
        <listOfReactants>
          <speciesReference stoichiometry="1" constant="true" species="P1"/>
        </listOfReactants>
        <listOfProducts>
          <speciesReference stoichiometry="1" constant="true" species="P0"/>
        </listOfProducts>
      </reaction>
      <reaction compartment="default_compartment" name="E17_77" fast="false" id="T3" reversible="false">
        <notes>
          <body xmlns="http://www.w3.org/1999/xhtml">
     <p/>
  </body>
        </notes>
        <listOfReactants>
          <speciesReference stoichiometry="1" constant="true" species="P9"/>
          <speciesReference stoichiometry="1" constant="true" species="P32"/>
        </listOfReactants>
        <listOfProducts>
          <speciesReference stoichiometry="1" constant="true" species="P1"/>
        </listOfProducts>
      </reaction>
      <reaction compartment="default_compartment" name="ctp(ctp(E30+E31)+E32)" fast="false" id="T4" reversible="false">
        <listOfReactants>
          <speciesReference stoichiometry="1" constant="true" species="P1"/>
          <speciesReference stoichiometry="1" constant="true" species="P9"/>
        </listOfReactants>
        <listOfProducts>
          <speciesReference stoichiometry="1" constant="true" species="P32"/>
          <speciesReference stoichiometry="1" constant="true" species="P3"/>
          <speciesReference stoichiometry="1" constant="true" species="P11"/>
        </listOfProducts>
      </reaction>
      <reaction compartment="default_compartment" name="OUT_78" fast="false" id="T5" reversible="false">
        <listOfReactants>
          <speciesReference stoichiometry="1" constant="true" species="P58"/>
        </listOfReactants>
      </reaction>
      <reaction compartment="default_compartment" name="E25" fast="false" id="T6" reversible="false">
        <notes>
          <body xmlns="http://www.w3.org/1999/xhtml">
     <p/>
  </body>
        </notes>
        <listOfReactants>
          <speciesReference stoichiometry="1" constant="true" species="P2"/>
        </listOfReactants>
        <listOfProducts>
          <speciesReference stoichiometry="1" constant="true" species="P58"/>
        </listOfProducts>
      </reaction>
      <reaction compartment="default_compartment" name="E27" fast="false" id="T7" reversible="false">
        <listOfReactants>
          <speciesReference stoichiometry="1" constant="true" species="P1"/>
          <speciesReference stoichiometry="1" constant="true" species="P5"/>
        </listOfReactants>
        <listOfProducts>
          <speciesReference stoichiometry="1" constant="true" species="P32"/>
          <speciesReference stoichiometry="1" constant="true" species="P4"/>
        </listOfProducts>
      </reaction>
      <reaction compartment="default_compartment" name="OUT_82" fast="false" id="T8" reversible="false">
        <listOfReactants>
          <speciesReference stoichiometry="1" constant="true" species="P1"/>
        </listOfReactants>
      </reaction>
      <reaction compartment="default_compartment" name="E28" fast="false" id="T9" reversible="false">
        <listOfReactants>
          <speciesReference stoichiometry="1" constant="true" species="P4"/>
          <speciesReference stoichiometry="1" constant="true" species="P8"/>
        </listOfReactants>
        <listOfProducts>
          <speciesReference stoichiometry="1" constant="true" species="P5"/>
          <speciesReference stoichiometry="1" constant="true" species="P7"/>
        </listOfProducts>
      </reaction>
      <reaction compartment="default_compartment" name="E29" fast="false" id="T10" reversible="false">
        <listOfReactants>
          <speciesReference stoichiometry="1" constant="true" species="P4"/>
          <speciesReference stoichiometry="1" constant="true" species="P7"/>
        </listOfReactants>
        <listOfProducts>
          <speciesReference stoichiometry="1" constant="true" species="P6"/>
          <speciesReference stoichiometry="1" constant="true" species="P5"/>
        </listOfProducts>
      </reaction>
      <reaction compartment="default_compartment" name="E45_73" fast="false" id="T11" reversible="false">
        <listOfReactants>
          <speciesReference stoichiometry="1" constant="true" species="P6"/>
        </listOfReactants>
        <listOfProducts>
          <speciesReference stoichiometry="1" constant="true" species="P2"/>
          <speciesReference stoichiometry="1" constant="true" species="P7"/>
        </listOfProducts>
      </reaction>
      <reaction compartment="default_compartment" name="E37" fast="false" id="T12" reversible="false">
        <listOfReactants>
          <speciesReference stoichiometry="1" constant="true" species="P8"/>
        </listOfReactants>
        <listOfProducts>
          <speciesReference stoichiometry="1" constant="true" species="P29"/>
          <speciesReference stoichiometry="1" constant="true" species="P3"/>
        </listOfProducts>
      </reaction>
      <reaction compartment="default_compartment" name="OUT_66" fast="false" id="T13" reversible="false">
        <listOfReactants>
          <speciesReference stoichiometry="1" constant="true" species="P8"/>
        </listOfReactants>
      </reaction>
      <reaction compartment="default_compartment" name="E45_66" fast="false" id="T14" reversible="false">
        <listOfReactants>
          <speciesReference stoichiometry="1" constant="true" species="P7"/>
        </listOfReactants>
        <listOfProducts>
          <speciesReference stoichiometry="1" constant="true" species="P2"/>
          <speciesReference stoichiometry="1" constant="true" species="P8"/>
        </listOfProducts>
      </reaction>
      <reaction compartment="default_compartment" name="E33" fast="false" id="T15" reversible="false">
        <listOfReactants>
          <speciesReference stoichiometry="1" constant="true" species="P9"/>
        </listOfReactants>
        <listOfProducts>
          <speciesReference stoichiometry="1" constant="true" species="P5"/>
        </listOfProducts>
      </reaction>
      <reaction compartment="default_compartment" name="OUT_51" fast="false" id="T16" reversible="false">
        <listOfReactants>
          <speciesReference stoichiometry="1" constant="true" species="P3"/>
        </listOfReactants>
      </reaction>
      <reaction compartment="default_compartment" name="OUT_71" fast="false" id="T17" reversible="false">
        <listOfReactants>
          <speciesReference stoichiometry="1" constant="true" species="P6"/>
        </listOfReactants>
      </reaction>
      <reaction compartment="default_compartment" name="E149" fast="false" id="T18" reversible="false">
        <listOfReactants>
          <speciesReference stoichiometry="1" constant="true" species="P10"/>
        </listOfReactants>
        <listOfProducts>
          <speciesReference stoichiometry="1" constant="true" species="P29"/>
        </listOfProducts>
      </reaction>
      <reaction compartment="default_compartment" name="IN_63" fast="false" id="T19" reversible="false">
        <listOfProducts>
          <speciesReference stoichiometry="1" constant="true" species="P29"/>
        </listOfProducts>
      </reaction>
      <reaction compartment="default_compartment" name="E12" fast="false" id="T20" reversible="false">
        <listOfReactants>
          <speciesReference stoichiometry="1" constant="true" species="P29"/>
        </listOfReactants>
        <listOfProducts>
          <speciesReference stoichiometry="1" constant="true" species="P9"/>
        </listOfProducts>
      </reaction>
      <reaction compartment="default_compartment" name="E39" fast="false" id="T21" reversible="false">
        <listOfReactants>
          <speciesReference stoichiometry="1" constant="true" species="P9"/>
        </listOfReactants>
        <listOfProducts>
          <speciesReference stoichiometry="1" constant="true" species="P10"/>
        </listOfProducts>
      </reaction>
      <reaction compartment="default_compartment" name="E10_49" fast="false" id="T22" reversible="false">
        <notes>
          <body xmlns="http://www.w3.org/1999/xhtml">
     <p/>
  </body>
        </notes>
        <listOfReactants>
          <speciesReference stoichiometry="1" constant="true" species="P3"/>
        </listOfReactants>
        <listOfProducts>
          <speciesReference stoichiometry="1" constant="true" species="P9"/>
        </listOfProducts>
      </reaction>
      <reaction compartment="default_compartment" name="E10_56" fast="false" id="T23" reversible="false">
        <listOfReactants>
          <speciesReference stoichiometry="1" constant="true" species="P11"/>
        </listOfReactants>
        <listOfProducts>
          <speciesReference stoichiometry="1" constant="true" species="P9"/>
        </listOfProducts>
      </reaction>
      <reaction compartment="default_compartment" name="E46" fast="false" id="T24" reversible="false">
        <listOfReactants>
          <speciesReference stoichiometry="1" constant="true" species="P9"/>
        </listOfReactants>
        <listOfProducts>
          <speciesReference stoichiometry="1" constant="true" species="P12"/>
        </listOfProducts>
      </reaction>
      <reaction compartment="default_compartment" name="OUT_50" fast="false" id="T25" reversible="false">
        <notes>
          <body xmlns="http://www.w3.org/1999/xhtml">
     <p/>
  </body>
        </notes>
        <listOfReactants>
          <speciesReference stoichiometry="1" constant="true" species="P9"/>
        </listOfReactants>
      </reaction>
      <reaction compartment="default_compartment" name="ctp(R5_1+ctp(R5_2+R3))" fast="false" id="T26" reversible="false">
        <notes>
          <body xmlns="http://www.w3.org/1999/xhtml">
     <p/>
  </body>
        </notes>
        <listOfReactants>
          <speciesReference stoichiometry="2" constant="true" species="P12"/>
        </listOfReactants>
        <listOfProducts>
          <speciesReference stoichiometry="1" constant="true" species="P14"/>
        </listOfProducts>
      </reaction>
      <reaction compartment="default_compartment" name="R4_b" fast="false" id="T27" reversible="false">
        <listOfReactants>
          <speciesReference stoichiometry="1" constant="true" species="P13"/>
        </listOfReactants>
        <listOfProducts>
          <speciesReference stoichiometry="1" constant="true" species="P11"/>
          <speciesReference stoichiometry="1" constant="true" species="P9"/>
        </listOfProducts>
      </reaction>
      <reaction compartment="default_compartment" name="R4_f" fast="false" id="T28" reversible="false">
        <listOfReactants>
          <speciesReference stoichiometry="1" constant="true" species="P9"/>
          <speciesReference stoichiometry="1" constant="true" species="P11"/>
        </listOfReactants>
        <listOfProducts>
          <speciesReference stoichiometry="1" constant="true" species="P13"/>
        </listOfProducts>
      </reaction>
      <reaction compartment="default_compartment" name="R2" fast="false" id="T29" reversible="false">
        <listOfReactants>
          <speciesReference stoichiometry="1" constant="true" species="P14"/>
        </listOfReactants>
        <listOfProducts>
          <speciesReference stoichiometry="2" constant="true" species="P11"/>
        </listOfProducts>
      </reaction>
      <reaction compartment="default_compartment" name="R1" fast="false" id="T30" reversible="false">
        <notes>
          <body xmlns="http://www.w3.org/1999/xhtml">
     <p/>
  </body>
        </notes>
        <listOfReactants>
          <speciesReference stoichiometry="1" constant="true" species="P14"/>
        </listOfReactants>
        <listOfProducts>
          <speciesReference stoichiometry="1" constant="true" species="P13"/>
        </listOfProducts>
      </reaction>
      <reaction compartment="default_compartment" name="E54_f" fast="false" id="T31" reversible="false">
        <listOfReactants>
          <speciesReference stoichiometry="1" constant="true" species="P15"/>
          <speciesReference stoichiometry="1" constant="true" species="P41"/>
        </listOfReactants>
        <listOfProducts>
          <speciesReference stoichiometry="1" constant="true" species="P9"/>
          <speciesReference stoichiometry="1" constant="true" species="P17"/>
        </listOfProducts>
      </reaction>
      <reaction compartment="default_compartment" name="E1_44_b" fast="false" id="T32" reversible="false">
        <listOfReactants>
          <speciesReference stoichiometry="1" constant="true" species="P16"/>
          <speciesReference stoichiometry="1" constant="true" species="P17"/>
        </listOfReactants>
        <listOfProducts>
          <speciesReference stoichiometry="1" constant="true" species="P9"/>
          <speciesReference stoichiometry="1" constant="true" species="P41"/>
        </listOfProducts>
      </reaction>
      <reaction compartment="default_compartment" name="E1_44_f" fast="false" id="T33" reversible="false">
        <listOfReactants>
          <speciesReference stoichiometry="1" constant="true" species="P9"/>
          <speciesReference stoichiometry="1" constant="true" species="P41"/>
        </listOfReactants>
        <listOfProducts>
          <speciesReference stoichiometry="1" constant="true" species="P16"/>
          <speciesReference stoichiometry="1" constant="true" species="P17"/>
        </listOfProducts>
      </reaction>
      <reaction compartment="default_compartment" name="E14_b" fast="false" id="T34" reversible="false">
        <listOfReactants>
          <speciesReference stoichiometry="2" constant="true" species="P41"/>
        </listOfReactants>
        <listOfProducts>
          <speciesReference stoichiometry="1" constant="true" species="P9"/>
        </listOfProducts>
      </reaction>
      <reaction compartment="default_compartment" name="E14_f" fast="false" id="T35" reversible="false">
        <listOfReactants>
          <speciesReference stoichiometry="1" constant="true" species="P9"/>
        </listOfReactants>
        <listOfProducts>
          <speciesReference stoichiometry="2" constant="true" species="P41"/>
        </listOfProducts>
      </reaction>
      <reaction compartment="default_compartment" name="E54_b" fast="false" id="T36" reversible="false">
        <listOfReactants>
          <speciesReference stoichiometry="1" constant="true" species="P9"/>
          <speciesReference stoichiometry="1" constant="true" species="P17"/>
        </listOfReactants>
        <listOfProducts>
          <speciesReference stoichiometry="1" constant="true" species="P15"/>
          <speciesReference stoichiometry="1" constant="true" species="P41"/>
        </listOfProducts>
      </reaction>
      <reaction compartment="default_compartment" name="E7" fast="false" id="T37" reversible="false">
        <listOfReactants>
          <speciesReference stoichiometry="1" constant="true" species="P18"/>
        </listOfReactants>
        <listOfProducts>
          <speciesReference stoichiometry="1" constant="true" species="P15"/>
        </listOfProducts>
      </reaction>
      <reaction compartment="default_compartment" name="E11_f" fast="false" id="T38" reversible="false">
        <listOfReactants>
          <speciesReference stoichiometry="1" constant="true" species="P18"/>
        </listOfReactants>
        <listOfProducts>
          <speciesReference stoichiometry="1" constant="true" species="P17"/>
          <speciesReference stoichiometry="1" constant="true" species="P41"/>
        </listOfProducts>
      </reaction>
      <reaction compartment="default_compartment" name="E11_b" fast="false" id="T39" reversible="false">
        <listOfReactants>
          <speciesReference stoichiometry="1" constant="true" species="P17"/>
          <speciesReference stoichiometry="1" constant="true" species="P41"/>
        </listOfReactants>
        <listOfProducts>
          <speciesReference stoichiometry="1" constant="true" species="P18"/>
        </listOfProducts>
      </reaction>
      <reaction compartment="default_compartment" name="ctp(E5+E4)" fast="false" id="T40" reversible="false">
        <listOfReactants>
          <speciesReference stoichiometry="1" constant="true" species="P9"/>
        </listOfReactants>
        <listOfProducts>
          <speciesReference stoichiometry="1" constant="true" species="P16"/>
        </listOfProducts>
      </reaction>
      <reaction compartment="default_compartment" name="E1_46_f" fast="false" id="T41" reversible="false">
        <listOfReactants>
          <speciesReference stoichiometry="1" constant="true" species="P15"/>
          <speciesReference stoichiometry="1" constant="true" species="P41"/>
        </listOfReactants>
        <listOfProducts>
          <speciesReference stoichiometry="2" constant="true" species="P16"/>
        </listOfProducts>
      </reaction>
      <reaction compartment="default_compartment" name="E1_46_b" fast="false" id="T42" reversible="false">
        <listOfReactants>
          <speciesReference stoichiometry="2" constant="true" species="P16"/>
        </listOfReactants>
        <listOfProducts>
          <speciesReference stoichiometry="1" constant="true" species="P15"/>
          <speciesReference stoichiometry="1" constant="true" species="P41"/>
        </listOfProducts>
      </reaction>
      <reaction compartment="default_compartment" name="E130" fast="false" id="T43" reversible="false">
        <listOfReactants>
          <speciesReference stoichiometry="1" constant="true" species="P16"/>
        </listOfReactants>
        <listOfProducts>
          <speciesReference stoichiometry="1" constant="true" species="P21"/>
        </listOfProducts>
      </reaction>
      <reaction compartment="default_compartment" name="ctp(E122+E123)" fast="false" id="T44" reversible="false">
        <listOfReactants>
          <speciesReference stoichiometry="1" constant="true" species="P23"/>
        </listOfReactants>
        <listOfProducts>
          <speciesReference stoichiometry="1" constant="true" species="P41"/>
        </listOfProducts>
      </reaction>
      <reaction compartment="default_compartment" name="E21" fast="false" id="T45" reversible="false">
        <listOfReactants>
          <speciesReference stoichiometry="1" constant="true" species="P23"/>
        </listOfReactants>
        <listOfProducts>
          <speciesReference stoichiometry="1" constant="true" species="P19"/>
        </listOfProducts>
      </reaction>
      <reaction compartment="default_compartment" name="E38" fast="false" id="T46" reversible="false">
        <listOfReactants>
          <speciesReference stoichiometry="1" constant="true" species="P22"/>
        </listOfReactants>
        <listOfProducts>
          <speciesReference stoichiometry="1" constant="true" species="P26"/>
          <speciesReference stoichiometry="1" constant="true" species="P25"/>
        </listOfProducts>
      </reaction>
      <reaction compartment="default_compartment" name="ctp(E129_2+E128)" fast="false" id="T47" reversible="false">
        <listOfReactants>
          <speciesReference stoichiometry="1" constant="true" species="P21"/>
        </listOfReactants>
        <listOfProducts>
          <speciesReference stoichiometry="1" constant="true" species="P19"/>
          <speciesReference stoichiometry="1" constant="true" species="P41"/>
        </listOfProducts>
      </reaction>
      <reaction compartment="default_compartment" name="E129_1" fast="false" id="T48" reversible="false">
        <listOfReactants>
          <speciesReference stoichiometry="3" constant="true" species="P21"/>
        </listOfReactants>
        <listOfProducts>
          <speciesReference stoichiometry="6" constant="true" species="P41"/>
        </listOfProducts>
      </reaction>
      <reaction compartment="default_compartment" name="E126" fast="false" id="T49" reversible="false">
        <listOfReactants>
          <speciesReference stoichiometry="1" constant="true" species="P19"/>
        </listOfReactants>
        <listOfProducts>
          <speciesReference stoichiometry="1" constant="true" species="P20"/>
        </listOfProducts>
      </reaction>
      <reaction compartment="default_compartment" name="E127" fast="false" id="T50" reversible="false">
        <listOfReactants>
          <speciesReference stoichiometry="1" constant="true" species="P16"/>
        </listOfReactants>
        <listOfProducts>
          <speciesReference stoichiometry="1" constant="true" species="P27"/>
        </listOfProducts>
      </reaction>
      <reaction compartment="default_compartment" name="E35" fast="false" id="T51" reversible="false">
        <listOfReactants>
          <speciesReference stoichiometry="1" constant="true" species="P27"/>
          <speciesReference stoichiometry="1" constant="true" species="P30"/>
        </listOfReactants>
        <listOfProducts>
          <speciesReference stoichiometry="1" constant="true" species="P32"/>
        </listOfProducts>
      </reaction>
      <reaction compartment="default_compartment" name="ctp(ctp(E42+E43)+ctp(E44+ctp(E61_119+E61_80)))" fast="false" id="T52" reversible="false">
        <notes>
          <body xmlns="http://www.w3.org/1999/xhtml">
     <p/>
  </body>
        </notes>
        <listOfReactants>
          <speciesReference stoichiometry="1" constant="true" species="P24"/>
          <speciesReference stoichiometry="1" constant="true" species="P26"/>
          <speciesReference stoichiometry="1" constant="true" species="P27"/>
        </listOfReactants>
        <listOfProducts>
          <speciesReference stoichiometry="1" constant="true" species="P32"/>
        </listOfProducts>
      </reaction>
      <reaction compartment="default_compartment" name="OUT_129_rna" fast="false" id="T53" reversible="false">
        <notes>
          <body xmlns="http://www.w3.org/1999/xhtml">
     <p/>
  </body>
        </notes>
        <listOfReactants>
          <speciesReference stoichiometry="1" constant="true" species="P32"/>
        </listOfReactants>
      </reaction>
      <reaction compartment="default_compartment" name="E17_82" fast="false" id="T54" reversible="false">
        <listOfReactants>
          <speciesReference stoichiometry="1" constant="true" species="P9"/>
          <speciesReference stoichiometry="1" constant="true" species="P32"/>
        </listOfReactants>
        <listOfProducts>
          <speciesReference stoichiometry="1" constant="true" species="P1"/>
        </listOfProducts>
      </reaction>
      <reaction compartment="default_compartment" name="E18_b" fast="false" id="T55" reversible="false">
        <listOfReactants>
          <speciesReference stoichiometry="1" constant="true" species="P1"/>
          <speciesReference stoichiometry="1" constant="true" species="P29"/>
        </listOfReactants>
        <listOfProducts>
          <speciesReference stoichiometry="1" constant="true" species="P32"/>
          <speciesReference stoichiometry="1" constant="true" species="P8"/>
        </listOfProducts>
      </reaction>
      <reaction compartment="default_compartment" name="E18_f" fast="false" id="T56" reversible="false">
        <listOfReactants>
          <speciesReference stoichiometry="1" constant="true" species="P8"/>
          <speciesReference stoichiometry="1" constant="true" species="P32"/>
        </listOfReactants>
        <listOfProducts>
          <speciesReference stoichiometry="1" constant="true" species="P1"/>
          <speciesReference stoichiometry="1" constant="true" species="P29"/>
        </listOfProducts>
      </reaction>
      <reaction compartment="default_compartment" name="E146" fast="false" id="T57" reversible="false">
        <listOfReactants>
          <speciesReference stoichiometry="1" constant="true" species="P22"/>
          <speciesReference stoichiometry="1" constant="true" species="P32"/>
        </listOfReactants>
        <listOfProducts>
          <speciesReference stoichiometry="1" constant="true" species="P28"/>
          <speciesReference stoichiometry="1" constant="true" species="P25"/>
        </listOfProducts>
      </reaction>
      <reaction compartment="default_compartment" name="ctp(ctp(E132+E137)+E138)" fast="false" id="T58" reversible="false">
        <listOfReactants>
          <speciesReference stoichiometry="1" constant="true" species="P30"/>
        </listOfReactants>
        <listOfProducts>
          <speciesReference stoichiometry="1" constant="true" species="P46"/>
        </listOfProducts>
      </reaction>
      <reaction compartment="default_compartment" name="E131" fast="false" id="T59" reversible="false">
        <listOfReactants>
          <speciesReference stoichiometry="1" constant="true" species="P32"/>
        </listOfReactants>
        <listOfProducts>
          <speciesReference stoichiometry="1" constant="true" species="P16"/>
          <speciesReference stoichiometry="1" constant="true" species="P30"/>
        </listOfProducts>
      </reaction>
      <reaction compartment="default_compartment" name="E147" fast="false" id="T60" reversible="false">
        <listOfReactants>
          <speciesReference stoichiometry="1" constant="true" species="P28"/>
        </listOfReactants>
        <listOfProducts>
          <speciesReference stoichiometry="1" constant="true" species="P46"/>
          <speciesReference stoichiometry="1" constant="true" species="P32"/>
        </listOfProducts>
      </reaction>
      <reaction compartment="default_compartment" name="E105" fast="false" id="T61" reversible="false">
        <listOfReactants>
          <speciesReference stoichiometry="1" constant="true" species="P25"/>
        </listOfReactants>
        <listOfProducts>
          <speciesReference stoichiometry="1" constant="true" species="P36"/>
        </listOfProducts>
      </reaction>
      <reaction compartment="default_compartment" name="E106_b" fast="false" id="T62" reversible="false">
        <listOfReactants>
          <speciesReference stoichiometry="1" constant="true" species="P25"/>
        </listOfReactants>
        <listOfProducts>
          <speciesReference stoichiometry="1" constant="true" species="P37"/>
          <speciesReference stoichiometry="1" constant="true" species="P46"/>
        </listOfProducts>
      </reaction>
      <reaction compartment="default_compartment" name="E106_f" fast="false" id="T63" reversible="false">
        <listOfReactants>
          <speciesReference stoichiometry="1" constant="true" species="P37"/>
          <speciesReference stoichiometry="1" constant="true" species="P46"/>
        </listOfReactants>
        <listOfProducts>
          <speciesReference stoichiometry="1" constant="true" species="P25"/>
        </listOfProducts>
      </reaction>
      <reaction compartment="default_compartment" name="E107" fast="false" id="T64" reversible="false">
        <listOfReactants>
          <speciesReference stoichiometry="1" constant="true" species="P22"/>
          <speciesReference stoichiometry="1" constant="true" species="P37"/>
        </listOfReactants>
        <listOfProducts>
          <speciesReference stoichiometry="2" constant="true" species="P25"/>
        </listOfProducts>
      </reaction>
      <reaction compartment="default_compartment" name="E108" fast="false" id="T65" reversible="false">
        <listOfReactants>
          <speciesReference stoichiometry="1" constant="true" species="P22"/>
          <speciesReference stoichiometry="1" constant="true" species="P37"/>
        </listOfReactants>
        <listOfProducts>
          <speciesReference stoichiometry="2" constant="true" species="P25"/>
        </listOfProducts>
      </reaction>
      <reaction compartment="default_compartment" name="E109" fast="false" id="T66" reversible="false">
        <listOfReactants>
          <speciesReference stoichiometry="1" constant="true" species="P25"/>
          <speciesReference stoichiometry="1" constant="true" species="P46"/>
        </listOfReactants>
        <listOfProducts>
          <speciesReference stoichiometry="1" constant="true" species="P22"/>
        </listOfProducts>
      </reaction>
      <reaction compartment="default_compartment" name="E104_b" fast="false" id="T67" reversible="false">
        <notes>
          <body xmlns="http://www.w3.org/1999/xhtml">
     <p/>
  </body>
        </notes>
        <listOfReactants>
          <speciesReference stoichiometry="1" constant="true" species="P31"/>
          <speciesReference stoichiometry="1" constant="true" species="P35"/>
        </listOfReactants>
        <listOfProducts>
          <speciesReference stoichiometry="1" constant="true" species="P36"/>
          <speciesReference stoichiometry="1" constant="true" species="P41"/>
        </listOfProducts>
      </reaction>
      <reaction compartment="default_compartment" name="E104_f" fast="false" id="T68" reversible="false">
        <listOfReactants>
          <speciesReference stoichiometry="1" constant="true" species="P36"/>
          <speciesReference stoichiometry="1" constant="true" species="P41"/>
        </listOfReactants>
        <listOfProducts>
          <speciesReference stoichiometry="1" constant="true" species="P31"/>
          <speciesReference stoichiometry="1" constant="true" species="P35"/>
        </listOfProducts>
      </reaction>
      <reaction compartment="default_compartment" name="ctp(E98+E99)" fast="false" id="T69" reversible="false">
        <notes>
          <body xmlns="http://www.w3.org/1999/xhtml">
     <p/>
  </body>
        </notes>
        <listOfReactants>
          <speciesReference stoichiometry="1" constant="true" species="P41"/>
          <speciesReference stoichiometry="1" constant="true" species="P42"/>
        </listOfReactants>
        <listOfProducts>
          <speciesReference stoichiometry="1" constant="true" species="P33"/>
          <speciesReference stoichiometry="1" constant="true" species="P38"/>
        </listOfProducts>
      </reaction>
      <reaction compartment="default_compartment" name="E100" fast="false" id="T70" reversible="false">
        <listOfReactants>
          <speciesReference stoichiometry="1" constant="true" species="P38"/>
        </listOfReactants>
        <listOfProducts>
          <speciesReference stoichiometry="1" constant="true" species="P37"/>
        </listOfProducts>
      </reaction>
      <reaction compartment="default_compartment" name="E102_f" fast="false" id="T71" reversible="false">
        <notes>
          <body xmlns="http://www.w3.org/1999/xhtml">
     <p/>
  </body>
        </notes>
        <listOfReactants>
          <speciesReference stoichiometry="1" constant="true" species="P34"/>
        </listOfReactants>
        <listOfProducts>
          <speciesReference stoichiometry="1" constant="true" species="P41"/>
          <speciesReference stoichiometry="1" constant="true" species="P33"/>
        </listOfProducts>
      </reaction>
      <reaction compartment="default_compartment" name="E103" fast="false" id="T72" reversible="false">
        <listOfReactants>
          <speciesReference stoichiometry="1" constant="true" species="P35"/>
        </listOfReactants>
        <listOfProducts>
          <speciesReference stoichiometry="1" constant="true" species="P41"/>
        </listOfProducts>
      </reaction>
      <reaction compartment="default_compartment" name="E101" fast="false" id="T73" reversible="false">
        <listOfReactants>
          <speciesReference stoichiometry="1" constant="true" species="P33"/>
          <speciesReference stoichiometry="1" constant="true" species="P37"/>
        </listOfReactants>
        <listOfProducts>
          <speciesReference stoichiometry="1" constant="true" species="P34"/>
        </listOfProducts>
      </reaction>
      <reaction compartment="default_compartment" name="E102_b" fast="false" id="T74" reversible="false">
        <notes>
          <body xmlns="http://www.w3.org/1999/xhtml">
     <p/>
  </body>
        </notes>
        <listOfReactants>
          <speciesReference stoichiometry="1" constant="true" species="P33"/>
          <speciesReference stoichiometry="1" constant="true" species="P41"/>
        </listOfReactants>
        <listOfProducts>
          <speciesReference stoichiometry="1" constant="true" species="P34"/>
        </listOfProducts>
      </reaction>
      <reaction compartment="default_compartment" name="E113" fast="false" id="T75" reversible="false">
        <listOfReactants>
          <speciesReference stoichiometry="1" constant="true" species="P20"/>
          <speciesReference stoichiometry="1" constant="true" species="P25"/>
        </listOfReactants>
        <listOfProducts>
          <speciesReference stoichiometry="1" constant="true" species="P37"/>
          <speciesReference stoichiometry="1" constant="true" species="P40"/>
        </listOfProducts>
      </reaction>
      <reaction compartment="default_compartment" name="IN_18" fast="false" id="T76" reversible="false">
        <listOfProducts>
          <speciesReference stoichiometry="1" constant="true" species="P40"/>
        </listOfProducts>
      </reaction>
      <reaction compartment="default_compartment" name="E119" fast="false" id="T77" reversible="false">
        <listOfReactants>
          <speciesReference stoichiometry="2" constant="true" species="P40"/>
        </listOfReactants>
        <listOfProducts>
          <speciesReference stoichiometry="1" constant="true" species="P46"/>
          <speciesReference stoichiometry="1" constant="true" species="P39"/>
        </listOfProducts>
      </reaction>
      <reaction compartment="default_compartment" name="E118" fast="false" id="T78" reversible="false">
        <listOfReactants>
          <speciesReference stoichiometry="1" constant="true" species="P39"/>
          <speciesReference stoichiometry="1" constant="true" species="P46"/>
        </listOfReactants>
        <listOfProducts>
          <speciesReference stoichiometry="2" constant="true" species="P40"/>
        </listOfProducts>
      </reaction>
      <reaction compartment="default_compartment" name="ctp(ctp(E117+E116)+OUT_113)" fast="false" id="T79" reversible="false">
        <listOfReactants>
          <speciesReference stoichiometry="1" constant="true" species="P39"/>
          <speciesReference stoichiometry="1" constant="true" species="P42"/>
        </listOfReactants>
        <listOfProducts>
          <speciesReference stoichiometry="1" constant="true" species="P33"/>
          <speciesReference stoichiometry="1" constant="true" species="P45"/>
        </listOfProducts>
      </reaction>
      <reaction compartment="default_compartment" name="ctp(E112+E115)" fast="false" id="T80" reversible="false">
        <notes>
          <body xmlns="http://www.w3.org/1999/xhtml">
     <p/>
  </body>
        </notes>
        <listOfReactants>
          <speciesReference stoichiometry="1" constant="true" species="P41"/>
        </listOfReactants>
        <listOfProducts>
          <speciesReference stoichiometry="1" constant="true" species="P45"/>
        </listOfProducts>
      </reaction>
      <reaction compartment="default_compartment" name="E113_f" fast="false" id="T81" reversible="false">
        <listOfReactants>
          <speciesReference stoichiometry="1" constant="true" species="P31"/>
          <speciesReference stoichiometry="1" constant="true" species="P37"/>
        </listOfReactants>
        <listOfProducts>
          <speciesReference stoichiometry="1" constant="true" species="P41"/>
          <speciesReference stoichiometry="1" constant="true" species="P25"/>
        </listOfProducts>
      </reaction>
      <reaction compartment="default_compartment" name="E113_b" fast="false" id="T82" reversible="false">
        <listOfReactants>
          <speciesReference stoichiometry="1" constant="true" species="P25"/>
          <speciesReference stoichiometry="1" constant="true" species="P41"/>
        </listOfReactants>
        <listOfProducts>
          <speciesReference stoichiometry="1" constant="true" species="P31"/>
          <speciesReference stoichiometry="1" constant="true" species="P37"/>
        </listOfProducts>
      </reaction>
      <reaction compartment="default_compartment" name="E125" fast="false" id="T83" reversible="false">
        <listOfReactants>
          <speciesReference stoichiometry="1" constant="true" species="P38"/>
        </listOfReactants>
        <listOfProducts>
          <speciesReference stoichiometry="1" constant="true" species="P20"/>
          <speciesReference stoichiometry="1" constant="true" species="P41"/>
        </listOfProducts>
      </reaction>
      <reaction compartment="default_compartment" name="E121" fast="false" id="T84" reversible="false">
        <listOfReactants>
          <speciesReference stoichiometry="1" constant="true" species="P20"/>
          <speciesReference stoichiometry="1" constant="true" species="P39"/>
        </listOfReactants>
        <listOfProducts>
          <speciesReference stoichiometry="1" constant="true" species="P23"/>
          <speciesReference stoichiometry="1" constant="true" species="P40"/>
        </listOfProducts>
      </reaction>
      <reaction compartment="default_compartment" name="E134" fast="false" id="T85" reversible="false">
        <listOfReactants>
          <speciesReference stoichiometry="1" constant="true" species="P24"/>
          <speciesReference stoichiometry="1" constant="true" species="P43"/>
        </listOfReactants>
        <listOfProducts>
          <speciesReference stoichiometry="1" constant="true" species="P44"/>
        </listOfProducts>
      </reaction>
      <reaction compartment="default_compartment" name="OUT_94" fast="false" id="T86" reversible="false">
        <notes>
          <body xmlns="http://www.w3.org/1999/xhtml">
     <p/>
  </body>
        </notes>
        <listOfReactants>
          <speciesReference stoichiometry="1" constant="true" species="P43"/>
        </listOfReactants>
      </reaction>
      <reaction compartment="default_compartment" name="IN_94" fast="false" id="T87" reversible="false">
        <notes>
          <body xmlns="http://www.w3.org/1999/xhtml">
     <p/>
  </body>
        </notes>
        <listOfProducts>
          <speciesReference stoichiometry="1" constant="true" species="P43"/>
        </listOfProducts>
      </reaction>
      <reaction compartment="default_compartment" name="E133_b" fast="false" id="T88" reversible="false">
        <notes>
          <body xmlns="http://www.w3.org/1999/xhtml">
     <p/>
  </body>
        </notes>
        <listOfReactants>
          <speciesReference stoichiometry="1" constant="true" species="P41"/>
          <speciesReference stoichiometry="1" constant="true" species="P47"/>
        </listOfReactants>
        <listOfProducts>
          <speciesReference stoichiometry="1" constant="true" species="P44"/>
        </listOfProducts>
      </reaction>
      <reaction compartment="default_compartment" name="E133_f" fast="false" id="T89" reversible="false">
        <notes>
          <body xmlns="http://www.w3.org/1999/xhtml">
     <p/>
  </body>
        </notes>
        <listOfReactants>
          <speciesReference stoichiometry="1" constant="true" species="P44"/>
        </listOfReactants>
        <listOfProducts>
          <speciesReference stoichiometry="1" constant="true" species="P41"/>
          <speciesReference stoichiometry="1" constant="true" species="P47"/>
        </listOfProducts>
      </reaction>
      <reaction compartment="default_compartment" name="ctp(ctp(E135+E40)+E136)" fast="false" id="T90" reversible="false">
        <notes>
          <body xmlns="http://www.w3.org/1999/xhtml">
     <p/>
  </body>
        </notes>
        <listOfReactants>
          <speciesReference stoichiometry="1" constant="true" species="P26"/>
          <speciesReference stoichiometry="1" constant="true" species="P47"/>
        </listOfReactants>
        <listOfProducts>
          <speciesReference stoichiometry="1" constant="true" species="P43"/>
          <speciesReference stoichiometry="2" constant="true" species="P46"/>
        </listOfProducts>
      </reaction>
      <reaction compartment="default_compartment" name="E2_f" fast="false" id="T91" reversible="false">
        <listOfReactants>
          <speciesReference stoichiometry="1" constant="true" species="P25"/>
          <speciesReference stoichiometry="1" constant="true" species="P41"/>
        </listOfReactants>
        <listOfProducts>
          <speciesReference stoichiometry="1" constant="true" species="P24"/>
          <speciesReference stoichiometry="1" constant="true" species="P37"/>
        </listOfProducts>
      </reaction>
      <reaction compartment="default_compartment" name="E114" fast="false" id="T92" reversible="false">
        <listOfReactants>
          <speciesReference stoichiometry="1" constant="true" species="P33"/>
          <speciesReference stoichiometry="1" constant="true" species="P45"/>
        </listOfReactants>
        <listOfProducts>
          <speciesReference stoichiometry="1" constant="true" species="P42"/>
        </listOfProducts>
      </reaction>
      <reaction compartment="default_compartment" name="IN_29" fast="false" id="T93" reversible="false">
        <listOfProducts>
          <speciesReference stoichiometry="1" constant="true" species="P46"/>
        </listOfProducts>
      </reaction>
      <reaction compartment="default_compartment" name="ctp(E140+E141)" fast="false" id="T94" reversible="false">
        <listOfReactants>
          <speciesReference stoichiometry="1" constant="true" species="P22"/>
        </listOfReactants>
        <listOfProducts>
          <speciesReference stoichiometry="1" constant="true" species="P25"/>
          <speciesReference stoichiometry="1" constant="true" species="P46"/>
        </listOfProducts>
      </reaction>
      <reaction compartment="default_compartment" name="E2_b" fast="false" id="T95" reversible="false">
        <listOfReactants>
          <speciesReference stoichiometry="1" constant="true" species="P24"/>
          <speciesReference stoichiometry="1" constant="true" species="P37"/>
        </listOfReactants>
        <listOfProducts>
          <speciesReference stoichiometry="1" constant="true" species="P41"/>
          <speciesReference stoichiometry="1" constant="true" species="P25"/>
        </listOfProducts>
      </reaction>
      <reaction compartment="default_compartment" name="E71_f" fast="false" id="T96" reversible="false">
        <listOfReactants>
          <speciesReference stoichiometry="1" constant="true" species="P25"/>
          <speciesReference stoichiometry="1" constant="true" species="P52"/>
        </listOfReactants>
        <listOfProducts>
          <speciesReference stoichiometry="1" constant="true" species="P37"/>
          <speciesReference stoichiometry="1" constant="true" species="P50"/>
        </listOfProducts>
      </reaction>
      <reaction compartment="default_compartment" name="ctp(ctp(E64+E65)+ctp(ctp(E67+E68)+ctp(E69+E70)))" fast="false" id="T97" reversible="false">
        <listOfReactants>
          <speciesReference stoichiometry="1" constant="true" species="P17"/>
          <speciesReference stoichiometry="2" constant="true" species="P41"/>
        </listOfReactants>
        <listOfProducts>
          <speciesReference stoichiometry="1" constant="true" species="P52"/>
        </listOfProducts>
      </reaction>
      <reaction compartment="default_compartment" name="OUT_122_rna" fast="false" id="T98" reversible="false">
        <notes>
          <body xmlns="http://www.w3.org/1999/xhtml">
     <p/>
  </body>
        </notes>
        <listOfReactants>
          <speciesReference stoichiometry="1" constant="true" species="P28"/>
        </listOfReactants>
      </reaction>
      <reaction compartment="default_compartment" name="E75_f" fast="false" id="T99" reversible="false">
        <notes>
          <body xmlns="http://www.w3.org/1999/xhtml">
     <p/>
  </body>
        </notes>
        <listOfReactants>
          <speciesReference stoichiometry="1" constant="true" species="P37"/>
          <speciesReference stoichiometry="1" constant="true" species="P48"/>
        </listOfReactants>
        <listOfProducts>
          <speciesReference stoichiometry="1" constant="true" species="P51"/>
          <speciesReference stoichiometry="1" constant="true" species="P25"/>
        </listOfProducts>
      </reaction>
      <reaction compartment="default_compartment" name="E72_106" fast="false" id="T100" reversible="false">
        <listOfReactants>
          <speciesReference stoichiometry="1" constant="true" species="P52"/>
        </listOfReactants>
        <listOfProducts>
          <speciesReference stoichiometry="1" constant="true" species="P51"/>
        </listOfProducts>
      </reaction>
      <reaction compartment="default_compartment" name="OUT_105" fast="false" id="T101" reversible="false">
        <listOfReactants>
          <speciesReference stoichiometry="1" constant="true" species="P52"/>
        </listOfReactants>
      </reaction>
      <reaction compartment="default_compartment" name="E73" fast="false" id="T102" reversible="false">
        <listOfReactants>
          <speciesReference stoichiometry="1" constant="true" species="P50"/>
        </listOfReactants>
        <listOfProducts>
          <speciesReference stoichiometry="1" constant="true" species="P49"/>
        </listOfProducts>
      </reaction>
      <reaction compartment="default_compartment" name="E72_107" fast="false" id="T103" reversible="false">
        <listOfReactants>
          <speciesReference stoichiometry="1" constant="true" species="P50"/>
        </listOfReactants>
        <listOfProducts>
          <speciesReference stoichiometry="1" constant="true" species="P48"/>
        </listOfProducts>
      </reaction>
      <reaction compartment="default_compartment" name="IN_93" fast="false" id="T104" reversible="false">
        <listOfProducts>
          <speciesReference stoichiometry="1" constant="true" species="P33"/>
        </listOfProducts>
      </reaction>
      <reaction compartment="default_compartment" name="IN_92" fast="false" id="T105" reversible="false">
        <listOfProducts>
          <speciesReference stoichiometry="1" constant="true" species="P42"/>
        </listOfProducts>
      </reaction>
      <reaction compartment="default_compartment" name="IN_73" fast="false" id="T106" reversible="false">
        <listOfProducts>
          <speciesReference stoichiometry="1" constant="true" species="P2"/>
        </listOfProducts>
      </reaction>
      <reaction compartment="default_compartment" name="E22" fast="false" id="T107" reversible="false">
        <listOfReactants>
          <speciesReference stoichiometry="1" constant="true" species="P2"/>
        </listOfReactants>
        <listOfProducts>
          <speciesReference stoichiometry="1" constant="true" species="P9"/>
        </listOfProducts>
      </reaction>
      <reaction compartment="default_compartment" name="E77" fast="false" id="T108" reversible="false">
        <listOfReactants>
          <speciesReference stoichiometry="1" constant="true" species="P49"/>
        </listOfReactants>
        <listOfProducts>
          <speciesReference stoichiometry="1" constant="true" species="P46"/>
          <speciesReference stoichiometry="1" constant="true" species="P53"/>
        </listOfProducts>
      </reaction>
      <reaction compartment="default_compartment" name="E78" fast="false" id="T109" reversible="false">
        <notes>
          <body xmlns="http://www.w3.org/1999/xhtml">
     <p/>
  </body>
        </notes>
        <listOfReactants>
          <speciesReference stoichiometry="1" constant="true" species="P49"/>
        </listOfReactants>
        <listOfProducts>
          <speciesReference stoichiometry="1" constant="true" species="P53"/>
          <speciesReference stoichiometry="1" constant="true" species="P46"/>
        </listOfProducts>
      </reaction>
      <reaction compartment="default_compartment" name="OUT_93" fast="false" id="T110" reversible="false">
        <listOfReactants>
          <speciesReference stoichiometry="1" constant="true" species="P33"/>
        </listOfReactants>
      </reaction>
      <reaction compartment="default_compartment" name="OUT_92" fast="false" id="T111" reversible="false">
        <listOfReactants>
          <speciesReference stoichiometry="1" constant="true" species="P42"/>
        </listOfReactants>
      </reaction>
      <reaction compartment="default_compartment" name="ctp(E95+OUT_55_sinapate-esther-synthesis)" fast="false" id="T112" reversible="false">
        <listOfReactants>
          <speciesReference stoichiometry="1" constant="true" species="P57"/>
        </listOfReactants>
      </reaction>
      <reaction compartment="default_compartment" name="ctp(E88_48+OUT_30b)" fast="false" id="T113" reversible="false">
        <listOfReactants>
          <speciesReference stoichiometry="1" constant="true" species="P54"/>
        </listOfReactants>
      </reaction>
      <reaction compartment="default_compartment" name="ctp(ctp(E79+E80)+ctp([parallel:ctp(E81_104+ctp(E82_111+E81_111))+ctp(E81_100+ctp(E82_90+E81_90))]+ctp(ctp(E83+E84)+E85)))" fast="false" id="T114" reversible="false">
        <listOfReactants>
          <speciesReference stoichiometry="1" constant="true" species="P53"/>
        </listOfReactants>
        <listOfProducts>
          <speciesReference stoichiometry="1" constant="true" species="P55"/>
        </listOfProducts>
      </reaction>
      <reaction compartment="default_compartment" name="ctp(E88_19+OUT_30a)" fast="false" id="T115" reversible="false">
        <listOfReactants>
          <speciesReference stoichiometry="1" constant="true" species="P55"/>
        </listOfReactants>
      </reaction>
      <reaction compartment="default_compartment" name="ctp(E86_31+E87_48)" fast="false" id="T116" reversible="false">
        <notes>
          <body xmlns="http://www.w3.org/1999/xhtml">
     <p/>
  </body>
        </notes>
        <listOfReactants>
          <speciesReference stoichiometry="1" constant="true" species="P55"/>
        </listOfReactants>
        <listOfProducts>
          <speciesReference stoichiometry="1" constant="true" species="P54"/>
        </listOfProducts>
      </reaction>
      <reaction compartment="default_compartment" name="OUT_107" fast="false" id="T117" reversible="false">
        <listOfReactants>
          <speciesReference stoichiometry="1" constant="true" species="P48"/>
        </listOfReactants>
      </reaction>
      <reaction compartment="default_compartment" name="OUT_62" fast="false" id="T118" reversible="false">
        <listOfReactants>
          <speciesReference stoichiometry="1" constant="true" species="P10"/>
        </listOfReactants>
      </reaction>
      <reaction compartment="default_compartment" name="OUT_29" fast="false" id="T119" reversible="false">
        <listOfReactants>
          <speciesReference stoichiometry="1" constant="true" species="P46"/>
        </listOfReactants>
      </reaction>
      <reaction compartment="default_compartment" name="OUT_74" fast="false" id="T120" reversible="false">
        <listOfReactants>
          <speciesReference stoichiometry="1" constant="true" species="P5"/>
        </listOfReactants>
      </reaction>
      <reaction compartment="default_compartment" name="ctp(E151+E152)" fast="false" id="T121" reversible="false">
        <listOfReactants>
          <speciesReference stoichiometry="1" constant="true" species="P56"/>
        </listOfReactants>
        <listOfProducts>
          <speciesReference stoichiometry="1" constant="true" species="P58"/>
        </listOfProducts>
      </reaction>
      <reaction compartment="default_compartment" name="E26_b" fast="false" id="T122" reversible="false">
        <notes>
          <body xmlns="http://www.w3.org/1999/xhtml">
     <p/>
  </body>
        </notes>
        <listOfReactants>
          <speciesReference stoichiometry="1" constant="true" species="P32"/>
          <speciesReference stoichiometry="1" constant="true" species="P56"/>
        </listOfReactants>
        <listOfProducts>
          <speciesReference stoichiometry="1" constant="true" species="P59"/>
        </listOfProducts>
      </reaction>
      <reaction compartment="default_compartment" name="E150" fast="false" id="T123" reversible="false">
        <listOfReactants>
          <speciesReference stoichiometry="1" constant="true" species="P0"/>
        </listOfReactants>
        <listOfProducts>
          <speciesReference stoichiometry="1" constant="true" species="P59"/>
        </listOfProducts>
      </reaction>
      <reaction compartment="default_compartment" name="E75_b" fast="false" id="T124" reversible="false">
        <notes>
          <body xmlns="http://www.w3.org/1999/xhtml">
     <p/>
  </body>
        </notes>
        <listOfReactants>
          <speciesReference stoichiometry="1" constant="true" species="P25"/>
          <speciesReference stoichiometry="1" constant="true" species="P51"/>
        </listOfReactants>
        <listOfProducts>
          <speciesReference stoichiometry="1" constant="true" species="P48"/>
          <speciesReference stoichiometry="1" constant="true" species="P37"/>
        </listOfProducts>
      </reaction>
      <reaction compartment="default_compartment" name="E71_b" fast="false" id="T125" reversible="false">
        <notes>
          <body xmlns="http://www.w3.org/1999/xhtml">
     <p/>
  </body>
        </notes>
        <listOfReactants>
          <speciesReference stoichiometry="1" constant="true" species="P37"/>
          <speciesReference stoichiometry="1" constant="true" species="P50"/>
        </listOfReactants>
        <listOfProducts>
          <speciesReference stoichiometry="1" constant="true" species="P25"/>
          <speciesReference stoichiometry="1" constant="true" species="P52"/>
        </listOfProducts>
      </reaction>
      <reaction compartment="default_compartment" name="ctp(E74+OUT_99)" fast="false" id="T126" reversible="false">
        <listOfReactants>
          <speciesReference stoichiometry="1" constant="true" species="P51"/>
        </listOfReactants>
      </reaction>
      <reaction compartment="default_compartment" name="E155" fast="false" id="T127" reversible="false">
        <listOfReactants>
          <speciesReference stoichiometry="1" constant="true" species="P20"/>
          <speciesReference stoichiometry="1" constant="true" species="P42"/>
        </listOfReactants>
        <listOfProducts>
          <speciesReference stoichiometry="1" constant="true" species="P41"/>
          <speciesReference stoichiometry="1" constant="true" species="P33"/>
        </listOfProducts>
      </reaction>
      <reaction compartment="default_compartment" name="E154" fast="false" id="T128" reversible="false">
        <listOfReactants>
          <speciesReference stoichiometry="1" constant="true" species="P33"/>
          <speciesReference stoichiometry="1" constant="true" species="P41"/>
        </listOfReactants>
        <listOfProducts>
          <speciesReference stoichiometry="1" constant="true" species="P42"/>
        </listOfProducts>
      </reaction>
      <reaction compartment="default_compartment" name="E153" fast="false" id="T129" reversible="false">
        <listOfReactants>
          <speciesReference stoichiometry="1" constant="true" species="P57"/>
        </listOfReactants>
        <listOfProducts>
          <speciesReference stoichiometry="1" constant="true" species="P54"/>
        </listOfProducts>
      </reaction>
      <reaction compartment="default_compartment" name="ctp(E86_133+E87_134)" fast="false" id="T130" reversible="false">
        <listOfReactants>
          <speciesReference stoichiometry="1" constant="true" species="P55"/>
        </listOfReactants>
        <listOfProducts>
          <speciesReference stoichiometry="1" constant="true" species="P57"/>
        </listOfProducts>
      </reaction>
    </listOfReactions>
  </model>
</sbml>
